# Supplementary material for: Analysis of the Bovine Monocyte-Derived Macrophage Response to Mycobacterium avium Subspecies Paratuberculosis Infection Using RNA-seq
Source: Front Immunol. 2015 Feb 4;6:23. doi: 10.3389/fimmu.2015.00023 (PMC4316787; doi:10.3389/fimmu.2015.00023)
Supplement: Supplementary file 1 [file Presentation_1.ZIP]

Archive with 11 entries (11 files):
- Figure S1.TIF
- Figure S2.TIF
- Figure S3.TIF
- Supplementary Table and Figure captions.DOCX
- Table S1.XLSX
- Table S2.XLSX
- Table S3.XLSX
- Table S4.XLSX
- Table S5.XLSX
- Table S6.XLSX
- Table S7.XLSX
