# Supplementary material for: Analysis of the Bovine Monocyte-Derived Macrophage Response to Mycobacterium avium Subspecies Paratuberculosis Infection Using RNA-seq
Source: Front Immunol. 2015 Feb 4;6:23. doi: 10.3389/fimmu.2015.00023 (PMC4316787; doi:10.3389/fimmu.2015.00023)
Supplement: Supplementary file 1 [file Presentation_1.ZIP › Table S1.XLSX]

## Sheet: Sheet1
Table S1: RNA-seq library information (deconvolution, alignment and assignment of reads) for MAP-infected and control non-infected bovine MDM samples.
					Deconvolution/Filtering of reads							Alignment of reads							Assignment of reads
Sample ID	Animal	Treatment	Time-Point	Index sequence	No. reads pre-filtering	Reads post-filtering	Percentage of reads post-filtering	Reads containing adapter sequence	Percentage of reads with adapter sequence	Reads with poor quality	Percentage of reads with poor overall quality	Uniquely mapped reads	Percentage of Uniquely mapped reads	Average mapped length	Unmapped reads	Percentage of Unmapped reads	Multi mapped reads	Percentage of multi hit reads	Assigned to sense gene	Percentage of Assigned to sense gene	Unassigned ambiguous	Percentage of Unassigned ambiguous	Unassigned no feature	Percentage of Unassigned no feature	Unassigned Multimapping
700_CN_0h	700	CN	0h	GATCGT	34800872	30942297	88.9124	2496124	7.17259	1362451	3.91499	25142342	81.26	68.67	3205432	10.3594	2594523	8.38504	18851811	74.9803	17955	0.0714134	6272576	24.9483	7875051
700_CN_2h	700	CN	2h	TCAGTT	20381744	18760353	92.0449	944212	4.63264	677179	3.32248	15114543	80.57	67.57	2167642	11.5544	1478168	7.87921	11235176	74.3335	9967	0.0659431	3869400	25.6005	4582307
700_CN_6h	700	CN	6h	TCAGTT	9574233	9018458	94.1951	179185	1.87153	376590	3.93337	7837231	86.9	71.75	401940	4.45686	779287	8.64102	5431143	69.2993	4877	0.0622286	2401211	30.6385	2530361
700_MAP_2h	700	MAP	2h	AAGGAT	18326885	5214406	28.4522	12945949	70.6391	166530	0.908665	3165111	60.7	64.12	1547443	29.6763	501852	9.62434	2108328	66.6115	1915	0.0605034	1054868	33.328	1858303
700_MAP_6h	700	MAP	6h	AAAAAT	16330053	12492116	76.4977	3355573	20.5485	482364	2.95384	9709283	77.72	67.67	1917954	15.3533	864879	6.9234	5869410	60.4515	6332	0.0652159	3833541	39.4833	2596621
706_CN_0h	706	CN	0h	TCGATT	7572593	7096290	93.7102	206290	2.72417	270013	3.56566	5970843	84.14	69.08	553576	7.80092	571871	8.05873	4500228	75.3701	4136	0.06927	1466479	24.5607	1766358
706_CN_2h	706	CN	2h	AGCTAT	40405754	26246790	64.9581	13008656	32.1951	1150308	2.84689	18557213	70.7	65.58	5677036	21.6294	2012541	7.66776	13601945	73.2973	12186	0.0656672	4943082	26.637	6497672
706_CN_6h	706	CN	6h	CGATCT	32051189	29144696	90.9317	1184051	3.69425	1722442	5.37403	23689796	81.28	70.18	3591901	12.3244	1862999	6.39224	18326958	77.3622	17401	0.0734536	5345437	22.5643	5286548
706_MAP_2h	706	MAP	2h	ACACAT	23329527	8627121	36.9794	14423611	61.8256	278795	1.19503	5483678	63.56	63.88	2526923	29.2905	616520	7.1463	3776261	68.8637	3421	0.0623851	1703996	31.074	2055678
706_MAP_6h	706	MAP	6h	TAGCTT	11831987	10802986	91.3032	553729	4.67993	475272	4.01684	9305540	86.14	71.2	577752	5.34808	919694	8.51333	7011751	75.3503	7327	0.078738	2286462	24.571	2893850
713_CN_0h	713	CN	0h	TAGCTT	34792624	30848339	88.6634	2162112	6.21428	1782173	5.12227	26249487	85.09	71.43	2585529	8.38142	2013323	6.52652	19670956	74.9384	23439	0.0892932	6555092	24.9723	5839063
713_CN_2h	713	CN	2h	AAAAAT	23222017	20359188	87.6719	1953197	8.41097	909632	3.91711	17113305	84.06	69.46	1352355	6.64248	1893528	9.30061	12431458	72.6421	12112	0.0707753	4669735	27.2872	6360343
713_CN_6h	713	CN	6h	TATATT	13028530	7437092	57.0831	5376893	41.2701	214545	1.64673	5827738	78.36	67.17	941033	12.6532	668321	8.98632	4555279	78.1655	3867	0.0663551	1268592	21.7682	2293714
713_MAP_2h	713	MAP	2h	AGCTAT	45416039	17147144	37.7557	27690802	60.9714	578093	1.27288	10526551	61.39	63.17	5299294	30.9048	1321299	7.70565	7238942	68.7684	6834	0.0649215	3280775	31.1667	4658389
713_MAP_6h	713	MAP	6h	TGTGTT	98399509	70493771	71.6404	25934487	26.3563	1971251	2.00331	52154963	73.99	66.15	12373547	17.5527	5965261	8.46211	41300533	79.1881	36683	0.0703346	10817747	20.7415	18648255
716_CN_0h	716	CN	0h	AGTCAT	22721350	9865351	43.4189	12498632	55.0083	357367	1.57282	7717431	78.23	67.84	1482915	15.0315	665005	6.74081	6415106	83.1249	5599	0.07255	1296726	16.8026	1944144
716_CN_2h	716	CN	2h	TATATT	40552478	32036288	78.9996	7088960	17.481	1427230	3.51946	27726849	86.55	70.98	1766924	5.51538	2542515	7.93636	21645038	78.0653	20666	0.0745343	6061145	21.8602	8148072
716_CN_6h	716	CN	6h	TGCATT	35151717	25634677	72.9258	8410225	23.9255	1106815	3.14868	19314649	75.35	66.57	4362372	17.0175	1957656	7.63675	12679364	65.6464	11648	0.0603066	6623637	34.2933	5721758
716_MAP_2h	716	MAP	2h	GCTAGT	21823710	20879205	95.6721	33338	0.15276	911167	4.17512	18744548	89.78	72.7	396740	1.90017	1737917	8.32367	12629227	67.3755	15256	0.081389	6100065	32.5431	5330232
716_MAP_6h	716	MAP	6h	GCTAGT	12864529	11862003	92.2071	572322	4.44884	430204	3.34411	9689156	81.68	68.41	1321078	11.1371	851769	7.18065	8003631	82.604	6724	0.0693972	1678801	17.3266	2499072
721_CN_0h	721	CN	0h	GGTTGT	12001822	10158918	84.6448	1350178	11.2498	492726	4.10543	7978371	78.54	70.46	994135	9.78584	1186412	11.6785	6557709	82.1936	8952	0.112203	1411710	17.6942	4122572
721_CN_2h	721	CN	2h	AGTCAT	15920699	14533865	91.2891	726403	4.56263	660431	4.14825	12693536	87.34	72.03	537993	3.70165	1302336	8.9607	8930394	70.3539	10006	0.0788275	3753136	29.5673	4030648
721_CN_6h	721	CN	6h	CAACCT	11810835	7733916	65.4815	3763106	31.8615	313813	2.65699	6069361	78.48	69.11	1172723	15.1634	491832	6.35942	5014289	82.6164	5091	0.0838803	1049981	17.2997	1344006
721_MAP_2h	721	MAP	2h	AACCAT	10073172	9070466	90.0458	583678	5.79438	419028	4.15984	7753951	85.49	70.98	508064	5.6013	808451	8.913	6358041	81.9974	6411	0.0826804	1389499	17.9199	2502554
721_MAP_6h	721	MAP	6h	CGATCT	19545758	18637687	95.3541	123776	0.633263	784295	4.01261	16532466	88.7	72.48	462780	2.48303	1642441	8.81247	11150923	67.4486	13296	0.0804236	5368247	32.4709	5174086
724R_CN_0h	724R	CN	0h	GGTTGT	19573510	18230696	93.1396	403361	2.06075	939453	4.79961	16257897	89.18	71.91	434709	2.38449	1538090	8.43681	10776650	66.2856	12024	0.0739579	5469223	33.6404	4505424
724R_CN_2h	724R	CN	2h	TCTCTT	46998050	39779867	84.6415	5604707	11.9254	1613476	3.43307	32798603	82.45	68.63	3791892	9.53219	3189372	8.01755	25353583	77.3008	25273	0.0770551	7419747	22.6221	9652731
724R_CN_6h	724R	CN	6h	AATTAT	28781208	24994068	86.8416	2843426	9.87945	943714	3.27892	21668276	86.69	70.55	1099736	4.39999	2226056	8.90634	16188801	74.712	14351	0.0662305	5465124	25.2218	7053853
724R_MAP_2h	724R	MAP	2h	AACCAT	21629156	14694824	67.9399	6283960	29.0532	650372	3.00692	10470759	71.25	67.61	2285365	15.5522	1938700	13.1931	6902541	65.9221	9805	0.0936417	3558413	33.9843	7700541
724R_MAP_6h	724R	MAP	6h	TCTCTT	29151089	25476153	87.3935	2357947	8.08871	1316989	4.5178	22643195	88.88	72.4	928593	3.64495	1904365	7.47509	15308903	67.6093	15509	0.068493	7318783	32.3222	5821695
727R_CN_0h	727R	CN	0h	CAACCT	20666095	19487563	94.2973	290115	1.40382	888417	4.29891	16893714	86.69	72.6	557416	2.86037	2036433	10.4499	11309239	66.9435	13065	0.0773365	5571410	32.9792	7116542
727R_CN_2h	727R	CN	2h	TCGATT	17476803	16524155	94.5491	534913	3.0607	417735	2.39023	14437924	87.37	71.94	706396	4.27493	1379835	8.35041	10017148	69.3808	8094	0.0560607	4412682	30.5631	4610694
727R_CN_6h	727R	CN	6h	AATTAT	50898645	14490086	28.4685	35988913	70.707	419646	0.824474	8024861	55.38	62.33	5137742	35.4569	1327483	9.16132	5519758	68.7832	5141	0.0640634	2499962	31.1527	5122513
727R_MAP_2h	727R	MAP	2h	AAGGAT	49067248	45169261	92.0558	2284788	4.65644	1613199	3.28773	38856082	86.02	71.46	2357108	5.21839	3956071	8.75833	29761920	76.5953	26652	0.0685916	9067510	23.3361	12384738
727R_MAP_6h	727R	MAP	6h	ACACAT	18900149	16826073	89.0261	1394149	7.37639	679927	3.59747	14439623	85.82	70.14	930164	5.52811	1456286	8.65494	10534456	72.9552	9297	0.0643853	3895870	26.9804	4319423
Mean					2.67163e+07	2.00205e+07	74.9372	5.87291e+06	21.9825	822961	3.08037	1.61874e+07	80.8543	69.0917	2.17012e+06	10.8395	1.66295e+06	8.30623	11913340	73.5964	11751.8	0.0725983	4.2623e+06	26.331	5.28137e+06
Median					21629156	17147144		2284788		677179		14439623		69.46	1352355		1478168		10534456		9967		3895870		4658389
Maximum					98399509	70493771		35988913		1971251		52154963		72.7	12373547		5965261		41300533		36683		10817747		18648255
Minimum					7572593	5214406		33338		166530		3165111		62.33	396740		491832		2108328		1915		1049981		1344006
Total					935071579	700716169		205551768		28803642		566558876			75954202		58203091		416966900		411312		149180664		184847811
