# Supplementary material for: Analysis of the Bovine Monocyte-Derived Macrophage Response to Mycobacterium avium Subspecies Paratuberculosis Infection Using RNA-seq
Source: Front Immunol. 2015 Feb 4;6:23. doi: 10.3389/fimmu.2015.00023 (PMC4316787; doi:10.3389/fimmu.2015.00023)
Supplement: Supplementary file 1 [file Presentation_1.ZIP › Table S2.XLSX]

## Sheet: Sheet1
Table S2: Detailed information for DE genes detected using RNA-seq in MAP-infected versus control non-infected MDM samples at 2 hpi and 6 hpi. Genes with FDR-adjusted P values of ≤ 0.05 are highlighted.
Ensembl gene ID	Gene symbol/identifier	Gene product description	Gene biotype	Start position	End position	Strand	Chromosome	Entrez gene ID	log2 fold change (2 hpi)	log2 CPM (2 hpi)	Likelihood ratio (2 hpi)	P value (2 hpi)	FDR adjusted P value (2 hpi)	log2 fold change (6 hpi)	log2 CPM (6 hpi)	Likelihood ratio (6 hpi)	P value (6 hpi)	FDR adjusted P value (6 hpi)
ENSBTAG00000000005	ADRBK2	Beta-adrenergic receptor kinase 2 [Source:UniProtKB/Swiss-Prot;Acc:P26818]	protein_coding	67669019	67758720	1	17	282136	-0.0901031	7.47539	0.384692	0.535103	0.999986	0.0113282	7.47539	0.0060878	0.937809	0.983255
ENSBTAG00000000009	FOXF1	Uncharacterized protein [Source:UniProtKB/TrEMBL;Acc:F1MBH4]	protein_coding	12379750	12382722	1	18	524813	-0.654836	4.78676	2.81566	0.0933485	0.905703	-1.0929	4.78676	7.83004	0.00513848	0.0861006
ENSBTAG00000000010	BMSC-UBP	ubiquitin-like protein 7 [Source:RefSeq peptide;Acc:NP_001015573]	protein_coding	34601365	34614703	1	21	511289	-0.335119	4.74776	2.77639	0.0956637	0.912153	-0.230699	4.74776	1.31682	0.251163	0.674948
ENSBTAG00000000012	TTC33	tetratricopeptide repeat protein 33 [Source:RefSeq peptide;Acc:NP_001179634]	protein_coding	33722080	33747493	1	20	531278	0.800039	1.74616	5.35833	0.0206235	0.437136	0.0773677	1.74616	0.0503355	0.82248	0.955543
ENSBTAG00000000013	BT.78334	5'-AMP-activated protein kinase catalytic subunit alpha-1 [Source:RefSeq peptide;Acc:NP_001103272]	protein_coding	33688291	33716677	1	20	540404	0.18898	3.60622	0.555	0.456282	0.999986	0.0526425	3.60622	0.0441053	0.833658	0.958625
ENSBTAG00000000014	TXN2	Thioredoxin, mitochondrial [Source:UniProtKB/Swiss-Prot;Acc:Q95108]	protein_coding	75258029	75267776	-1	5	281557	-0.0866177	6.11161	0.251401	0.61609	0.999986	-0.212686	6.11161	1.50755	0.219513	0.645052
ENSBTAG00000000015	FOXRED2	FAD-dependent oxidoreductase domain-containing protein 2 precursor [Source:RefSeq peptide;Acc:NP_001192940]	protein_coding	75279145	75292501	-1	5	532871	-0.278021	4.94351	2.46743	0.116228	0.943921	-0.608473	4.94351	11.4981	0.000696676	0.0207824
ENSBTAG00000000019	BT.65236	serine incorporator 1 precursor [Source:RefSeq peptide;Acc:NP_001030504]	protein_coding	29081413	29113549	1	9	539993	-0.0859056	6.88397	0.151458	0.697145	0.999986	0.309285	6.88397	1.90624	0.167382	0.576738
ENSBTAG00000000020	BT.46779	transient receptor potential cation channel subfamily V member 3 [Source:RefSeq peptide;Acc:NP_001092494]	protein_coding	24854533	24885437	-1	19	523538	-0.407535	1.55518	0.591518	0.441833	0.999986	-0.705761	1.55518	1.94204	0.163447	0.572129
ENSBTAG00000000021	CCDC53	WASH complex subunit CCDC53 [Source:RefSeq peptide;Acc:NP_001073782]	protein_coding	66168586	66227000	-1	5	613720	-0.112864	4.18253	0.260826	0.609553	0.999986	0.0355087	4.18253	0.0258261	0.872326	0.968047
ENSBTAG00000000022	NUP37	nucleoporin Nup37 [Source:RefSeq peptide;Acc:NP_001178256]	protein_coding	66240931	66292959	-1	5	100139879	-0.0253069	2.11852	0.00194268	0.964844	0.999986	0.689069	2.11852	1.25994	0.261663	0.684157
ENSBTAG00000000023	RNF2	E3 ubiquitin-protein ligase RING2 [Source:RefSeq peptide;Acc:NP_001094673]	protein_coding	67600963	67608919	1	16	540090	0.737608	4.08117	8.90897	0.00283773	0.11441	-0.157277	4.08117	0.41635	0.518764	0.847954
ENSBTAG00000000024	DYM	dymeclin [Source:RefSeq peptide;Acc:NP_001179928]	protein_coding	49193606	49590504	-1	24	613923	-0.175521	4.91838	1.01894	0.312771	0.999986	0.171864	4.91838	0.9762	0.323139	0.733375
ENSBTAG00000000025	BT.51816	ras-related protein Rab-6A [Source:RefSeq peptide;Acc:NP_001180044]	protein_coding	53936927	54027857	-1	15	616537	0.0592139	6.28881	0.0986904	0.753407	0.999986	-0.0942013	6.28881	0.252107	0.615595	0.883278
ENSBTAG00000000026	VPS33B	Vacuolar protein sorting-associated protein 33B [Source:UniProtKB/Swiss-Prot;Acc:Q2HJ18]	protein_coding	22071936	22097413	1	21	526538	-0.245386	4.99363	2.72037	0.0990749	0.920956	0.048323	4.99363	0.1076	0.742894	0.932847
ENSBTAG00000000030	RDM1	RAD52 motif-containing protein 1 [Source:RefSeq peptide;Acc:NP_001179280]	protein_coding	45846846	45857796	-1	19	513486	-0.760127	0.0997051	1.80758	0.178799	0.999986	0.381072	0.0997051	0.480138	0.48836	0.835118
ENSBTAG00000000031	TRPV4	transient receptor potential cation channel subfamily V member 4 [Source:RefSeq peptide;Acc:NP_001179314]	protein_coding	65678454	65699847	1	17	540259	0.829036	0.257243	1.3069	0.252956	0.999986	-0.164505	0.257243	0.0509337	0.821446	0.955469
ENSBTAG00000000032	ABI3	ABI gene family member 3 [Source:RefSeq peptide;Acc:NP_001076923]	protein_coding	37985585	37994816	-1	19	529835	-0.348434	5.33768	3.25843	0.0710569	0.811026	0.0457612	5.33768	0.0556155	0.813565	0.953721
ENSBTAG00000000033	PHOSPHO1	phosphoethanolamine/phosphocholine phosphatase [Source:RefSeq peptide;Acc:NP_001180048]	protein_coding	37978510	37985160	1	19	524639	0.196043	1.80455	0.247697	0.618702	0.999986	-0.078565	1.80455	0.0413272	0.838908	0.959622
ENSBTAG00000000037	BT.37259	peptidyl-prolyl cis-trans isomerase CWC27 homolog [Source:RefSeq peptide;Acc:NP_001068628]	protein_coding	14421751	14681940	-1	20	504397	0.417434	3.15716	2.36757	0.12388	0.950867	0.0478707	3.15716	0.0320802	0.857852	0.964982
ENSBTAG00000000039	SIRT7	NAD-dependent protein deacetylase sirtuin-7 [Source:UniProtKB/Swiss-Prot;Acc:Q0P595]	protein_coding	51585609	51591804	1	19	505662	-0.30802	5.29411	3.66536	0.0555546	0.729185	-0.242995	5.29411	2.30187	0.129218	0.519104
ENSBTAG00000000040	MAFG	Transcription factor MafG [Source:UniProtKB/Swiss-Prot;Acc:A5PJV0]	protein_coding	51576540	51582086	1	19	515219	-0.0275319	6.56921	0.0192935	0.889528	0.999986	-0.0103948	6.56921	0.00274768	0.958195	0.987167
ENSBTAG00000000042	PYCR1	Pyrroline-5-carboxylate reductase 1, mitochondrial [Source:UniProtKB/Swiss-Prot;Acc:Q58DT4]	protein_coding	51567328	51571991	1	19	539606	-0.175655	3.37102	0.460328	0.497471	0.999986	-0.017485	3.37102	0.00454582	0.946245	0.986061
ENSBTAG00000000046	SURF2	Uncharacterized protein [Source:UniProtKB/TrEMBL;Acc:F1MBD5]	protein_coding	104319209	104323193	1	11	526046	0.323599	2.04567	0.804842	0.36965	0.999986	-0.413675	2.04567	1.34785	0.245654	0.669261
ENSBTAG00000000049	CCDC77	coiled-coil domain-containing protein 77 [Source:RefSeq peptide;Acc:NP_001095576]	protein_coding	107796085	107822807	1	5	527084	-0.467325	1.39761	0.970762	0.32449	0.999986	-0.257069	1.39761	0.329255	0.566098	0.866519
ENSBTAG00000000050	PSMG3	Proteasome assembly chaperone 3 [Source:UniProtKB/Swiss-Prot;Acc:Q2NKS3]	protein_coding	41940912	41942637	1	25	510741	-0.105686	3.77396	0.102752	0.748552	0.999986	0.168287	3.77396	0.246991	0.619202	0.883943
ENSBTAG00000000053	FILIP1	filamin-A-interacting protein 1 [Source:RefSeq peptide;Acc:NP_001179291]	protein_coding	15140841	15249645	-1	9	514193	0.0726979	2.22678	0.0370564	0.84735	0.999986	0.315637	2.22678	0.797477	0.371849	0.762996
ENSBTAG00000000054	SNAPC4	Uncharacterized protein [Source:UniProtKB/TrEMBL;Acc:E1B740]	protein_coding	103884749	103905548	-1	11	NA	-0.126465	4.25432	0.285325	0.593232	0.999986	0.0307647	4.25432	0.0170223	0.896195	0.974103
ENSBTAG00000000056	STRADA	STE20-related kinase adapter protein alpha [Source:UniProtKB/Swiss-Prot;Acc:Q5E9J9]	protein_coding	48628883	48656396	-1	19	515024	0.0532084	4.73383	0.0991952	0.752798	0.999986	0.219164	4.73383	1.66779	0.196554	0.615072
ENSBTAG00000000064	FEN1	Flap endonuclease 1 [Source:UniProtKB/Swiss-Prot;Acc:Q58DH8]	protein_coding	40931652	40936454	1	29	616242	0.0657442	4.57174	0.124601	0.724097	0.999986	-0.201904	4.57174	1.19403	0.274518	0.695575
ENSBTAG00000000065	CRLS1	cardiolipin synthase [Source:RefSeq peptide;Acc:NP_001092421]	protein_coding	48552757	48575435	1	13	512761	-0.0122697	4.80117	0.00321638	0.954774	0.999986	-0.337096	4.80117	2.44509	0.117893	0.499692
ENSBTAG00000000067	SDF2L1	Stromal cell-derived factor 2-like protein 1 [Source:UniProtKB/Swiss-Prot;Acc:Q3T083]	protein_coding	74104345	74106285	-1	17	517962	0.336932	4.78516	1.63413	0.201133	0.999986	0.166402	4.78516	0.392146	0.531173	0.853708
ENSBTAG00000000072	TFB2M	Dimethyladenosine transferase 2, mitochondrial [Source:UniProtKB/Swiss-Prot;Acc:Q32LD4]	protein_coding	31552370	31570749	1	16	516874	0.00457838	2.94847	0.000166666	0.9897	0.999986	0.41487	2.94847	1.3069	0.252956	0.675598
ENSBTAG00000000073	BT.87657	alpha-2-macroglobulin receptor-associated protein precursor [Source:RefSeq peptide;Acc:NP_001073694]	protein_coding	107207883	107221544	1	6	504957	0.28785	6.5451	2.90747	0.0881701	0.884731	-0.224499	6.5451	1.77791	0.182406	0.597881
ENSBTAG00000000074	NFIA	nuclear factor 1 A-type [Source:RefSeq peptide;Acc:NP_001033298]	protein_coding	84749656	85167847	-1	3	615371	-0.445497	-0.351507	0.316023	0.574008	0.999986	-2.26327	-0.351507	6.67607	0.00977157	0.125606
ENSBTAG00000000077	ADSL	adenylosuccinate lyase [Source:RefSeq peptide;Acc:NP_001095847]	protein_coding	112192430	112209091	1	5	510949	-0.0540519	5.86697	0.0831588	0.773061	0.999986	0.154724	5.86697	0.674111	0.411622	0.790777
ENSBTAG00000000078	GLIPR2	Golgi-associated plant pathogenesis-related protein 1 [Source:RefSeq peptide;Acc:NP_001069580]	protein_coding	60797959	60816816	1	8	538565	-0.0282212	6.6279	0.0261771	0.871469	0.999986	0.136406	6.6279	0.608264	0.435442	0.804359
ENSBTAG00000000079	C1ORF96	Uncharacterized protein [Source:UniProtKB/TrEMBL;Acc:E1BCI5]	protein_coding	281480	297049	-1	28	532798	-0.265517	2.45828	0.900156	0.34274	0.999986	-0.499158	2.45828	3.1911	0.0740403	0.409571
ENSBTAG00000000080	GRWD1	Glutamate-rich WD repeat-containing protein 1 [Source:UniProtKB/Swiss-Prot;Acc:Q1JQD2]	protein_coding	55573214	55579277	1	18	540739	0.326387	4.46146	2.53093	0.111634	0.934365	-0.0307152	4.46146	0.0226615	0.880341	0.969511
ENSBTAG00000000081	COL4A3BP	Collagen type IV alpha-3-binding protein [Source:UniProtKB/Swiss-Prot;Acc:Q9GKI7]	protein_coding	6725117	6853171	-1	10	286797	0.0347209	6.58698	0.0598585	0.80672	0.999986	0.0700191	6.58698	0.245692	0.620125	0.884639
ENSBTAG00000000084	MRPS30	28S ribosomal protein S30, mitochondrial [Source:UniProtKB/Swiss-Prot;Acc:P82924]	protein_coding	30072215	30081516	-1	20	516084	-0.385049	3.41107	2.00812	0.156459	0.999986	0.148053	3.41107	0.302426	0.582365	0.873845
ENSBTAG00000000087	HSD17B12	estradiol 17-beta-dehydrogenase 12 [Source:RefSeq peptide;Acc:NP_001094777]	protein_coding	74652043	74830690	1	15	789567	-0.121896	6.89624	0.500655	0.479212	0.999986	0.300688	6.89624	3.06533	0.0799788	0.421419
ENSBTAG00000000088	ALCAM	CD166 antigen precursor [Source:RefSeq peptide;Acc:NP_776663]	protein_coding	50332272	50558841	1	1	281614	-0.142143	6.53064	0.289204	0.590731	0.999986	2.21205	6.53064	63.8013	1.38e-15	3.21e-12
ENSBTAG00000000090	SEC31B	protein transport protein Sec31B [Source:RefSeq peptide;Acc:NP_001179090]	protein_coding	21248525	21280208	-1	26	507880	-0.0802934	3.71806	0.196446	0.657605	0.999986	-0.208966	3.71806	1.31246	0.251949	0.675586
ENSBTAG00000000091	NDUFB8	NADH dehydrogenase [ubiquinone] 1 beta subcomplex subunit 8, mitochondrial [Source:UniProtKB/Swiss-Prot;Acc:Q02372]	protein_coding	21283406	21288806	-1	26	282517	0.0886173	5.2771	0.115109	0.734401	0.999986	0.286138	5.2771	1.16912	0.279581	0.699426
ENSBTAG00000000092	HIF1AN	hypoxia-inducible factor 1-alpha inhibitor [Source:RefSeq peptide;Acc:NP_001076912]	protein_coding	21291076	21300157	1	26	520864	-0.116613	5.24983	0.570376	0.450109	0.999986	-0.0194145	5.24983	0.015986	0.899387	0.975086
ENSBTAG00000000094	ATPAF1	Uncharacterized protein [Source:UniProtKB/TrEMBL;Acc:F1MG81]	protein_coding	100065497	100090042	1	3	505430	-0.0866816	3.97125	0.168469	0.681476	0.999986	0.150286	3.97125	0.498468	0.480174	0.831188
ENSBTAG00000000095	PD-L1	programmed cell death 1 ligand 1 precursor [Source:RefSeq peptide;Acc:NP_001156884]	protein_coding	39497223	39514616	-1	8	533834	0.896113	6.38984	22.3048	2.33e-06	0.000301977	0.235017	6.38984	1.5321	0.215798	0.639383
ENSBTAG00000000097	KIAA0494	Uncharacterized protein [Source:UniProtKB/TrEMBL;Acc:E1BKH6]	protein_coding	100020902	100054984	1	3	512180	0.0779017	6.73941	0.301397	0.583008	0.999986	-0.1106	6.73941	0.606835	0.435982	0.804853
ENSBTAG00000000098	SETDB1	histone-lysine N-methyltransferase SETDB1 [Source:RefSeq peptide;Acc:NP_001178317]	protein_coding	19844271	19875888	-1	3	100138100	-0.0473201	5.07467	0.0596394	0.807067	0.999986	0.203134	5.07467	1.12568	0.288698	0.707033
ENSBTAG00000000099	CERS2	Ceramide synthase 2 [Source:UniProtKB/Swiss-Prot;Acc:Q3ZBF8]	protein_coding	19835017	19843638	1	3	539223	0.0375655	9.31789	0.0683192	0.7938	0.999986	0.159517	9.31789	1.23022	0.267363	0.690353
ENSBTAG00000000103	MRPL23	39S ribosomal protein L23, mitochondrial [Source:RefSeq peptide;Acc:NP_001071352]	protein_coding	50182529	50187374	-1	29	508825	0.0376836	2.632	0.0164686	0.897888	0.999986	-0.241616	2.632	0.662314	0.415744	0.792909
ENSBTAG00000000105	RIT1	GTP-binding protein Rit1 [Source:RefSeq peptide;Acc:NP_001091547]	protein_coding	14908141	14917339	1	3	533646	-0.246769	7.63823	1.05971	0.303282	0.999986	0.423098	7.63823	3.06397	0.0800457	0.421419
ENSBTAG00000000108	KIAA0907	UPF0469 protein KIAA0907 homolog [Source:RefSeq peptide;Acc:NP_001076925]	protein_coding	14889681	14906957	1	3	530205	-0.0861748	5.1215	0.115734	0.733708	0.999986	0.0736494	5.1215	0.0876167	0.767229	0.940126
ENSBTAG00000000111	UGP2	UTP--glucose-1-phosphate uridylyltransferase [Source:UniProtKB/Swiss-Prot;Acc:Q07130]	protein_coding	62244354	62299938	1	11	281565	-0.161261	7.38148	0.514407	0.473237	0.999986	-0.112663	7.38148	0.251961	0.615698	0.88331
ENSBTAG00000000113	BT.100854	rho guanine nucleotide exchange factor 2 [Source:RefSeq peptide;Acc:NP_001092351]	protein_coding	14843522	14868193	1	3	505940	0.593066	8.40676	17.3299	3.14e-05	0.00291152	-0.0794365	8.40676	0.315096	0.57457	0.869873
ENSBTAG00000000115	VPS54	vacuolar protein sorting-associated protein 54 [Source:RefSeq peptide;Acc:NP_001098930]	protein_coding	62301309	62377281	-1	11	783762	0.0469017	4.77121	0.0512708	0.820867	0.999986	0.31504	4.77121	2.30168	0.129234	0.519104
ENSBTAG00000000125	BT.95516	Uncharacterized protein [Source:UniProtKB/TrEMBL;Acc:F1MFP1]	protein_coding	34878951	35145717	-1	17	100297992	-0.155594	1.7852	0.100355	0.751404	0.999986	-0.012984	1.7852	0.000723719	0.978538	0.992958
ENSBTAG00000000130	TNFSF13	tumor necrosis factor ligand superfamily member 13 [Source:RefSeq peptide;Acc:NP_001029819]	protein_coding	27901945	27904808	1	19	538567	-0.222288	6.31508	2.01488	0.155764	0.999986	-0.361172	6.31508	5.35385	0.0206766	0.199137
ENSBTAG00000000131	SENP3	sentrin-specific protease 3 [Source:RefSeq peptide;Acc:NP_001178303]	protein_coding	27906586	27914530	1	19	100138267	0.0111203	5.38116	0.00559841	0.940356	0.999986	0.0147877	5.38116	0.00998722	0.920395	0.979692
ENSBTAG00000000132	EIF4A1	Eukaryotic initiation factor 4A-I [Source:UniProtKB/Swiss-Prot;Acc:Q3SZ54]	protein_coding	27915413	27921421	1	19	504958	0.055204	9.97761	0.203071	0.652253	0.999986	0.142491	9.97761	1.35553	0.244314	0.668117
ENSBTAG00000000133	CD68	macrosialin precursor [Source:RefSeq peptide;Acc:NP_001039367]	protein_coding	27921927	27923997	1	19	504960	-0.03055	11.9592	0.0193789	0.889286	0.999986	-0.235823	11.9592	1.12074	0.28976	0.70751
ENSBTAG00000000134	MPDU1	mannose-P-dolichol utilization defect 1 protein [Source:RefSeq peptide;Acc:NP_001068647]	protein_coding	27925701	27929096	1	19	504961	-0.0926275	6.05158	0.457331	0.498874	0.999986	0.0494877	6.05158	0.130194	0.718231	0.923937
ENSBTAG00000000137	FRYL	Uncharacterized protein [Source:UniProtKB/TrEMBL;Acc:E1BKE1]	protein_coding	68829579	68974140	-1	6	NA	-0.117225	5.59333	0.432656	0.510688	0.999986	0.280471	5.59333	2.49074	0.114518	0.492822
ENSBTAG00000000139	BT.65045	N-lysine methyltransferase SETD8 [Source:RefSeq peptide;Acc:NP_001039795]	protein_coding	54457612	54476577	-1	17	532622	0.26696	5.85726	1.69677	0.192711	0.999986	-0.0809869	5.85726	0.155758	0.693092	0.914151
ENSBTAG00000000140	EPHX1	epoxide hydrolase 1 precursor [Source:RefSeq peptide;Acc:NP_001029801]	protein_coding	29585792	29624037	1	16	535293	-0.111425	2.01096	0.0705905	0.790479	0.999986	-0.276114	2.01096	0.38325	0.535869	0.854591
ENSBTAG00000000141	NFU1	NFU1 iron-sulfur cluster scaffold homolog, mitochondrial [Source:RefSeq peptide;Acc:NP_001040031]	protein_coding	67752716	67781632	-1	11	615964	-0.146794	4.79935	0.509332	0.475428	0.999986	0.0146443	4.79935	0.00503388	0.943438	0.984998
ENSBTAG00000000146	FARP1	FERM, RhoGEF and pleckstrin domain-containing protein 1 [Source:RefSeq peptide;Acc:NP_001179641]	protein_coding	79189512	79429462	1	12	782949, 531927	-0.0460344	1.89911	0.0139261	0.906061	0.999986	0.0292136	1.89911	0.00633357	0.936568	0.983092
ENSBTAG00000000147	RIC8B	Uncharacterized protein [Source:UniProtKB/TrEMBL;Acc:E1BD35]	protein_coding	70407271	70507072	1	5	522873	-0.331754	3.28073	1.26983	0.259798	0.999986	-0.0578318	3.28073	0.0385567	0.844329	0.960737
ENSBTAG00000000149	BT.44648	Ubiquitin carboxyl-terminal hydrolase [Source:UniProtKB/TrEMBL;Acc:E1BKD2]	protein_coding	113786837	113866952	-1	3	531139	0.0166519	5.99049	0.00865499	0.925878	0.999986	-0.0109645	5.99049	0.00377003	0.95104	0.98656
ENSBTAG00000000152	RANBP2	E3 SUMO-protein ligase RanBP2 [Source:RefSeq peptide;Acc:NP_777017]	protein_coding	44509064	44570848	-1	11	785768	0.00242361	7.58756	0.000111562	0.991573	0.999986	0.0227365	7.58756	0.00972057	0.921462	0.980078
ENSBTAG00000000153	LRFN3	Leucine-rich repeat and fibronectin type-III domain-containing protein 3 [Source:UniProtKB/Swiss-Prot;Acc:Q1RMS4]	protein_coding	46818878	46825746	1	18	767839	0.0689785	4.04489	0.0892538	0.765128	0.999986	-0.098118	4.04489	0.180761	0.67072	0.906236
ENSBTAG00000000154	IRF2BP1	Uncharacterized protein [Source:UniProtKB/TrEMBL;Acc:F1MEW7]	protein_coding	11966614	11968272	1	X	523963	0.0532765	4.48261	0.0631445	0.801593	0.999986	-0.062242	4.48261	0.0878828	0.766886	0.939958
ENSBTAG00000000156	LGALSL	lectin, galactoside-binding-like [Source:RefSeq peptide;Acc:NP_001192760]	protein_coding	62812719	62817829	1	11	516629	-0.780195	1.18452	2.45468	0.117175	0.94583	0.199137	1.18452	0.170782	0.679418	0.909164
ENSBTAG00000000157	CCDC138	Uncharacterized protein [Source:UniProtKB/TrEMBL;Acc:E1BJX9]	protein_coding	44479210	44508087	-1	11	507644	-0.422112	0.881348	0.585481	0.444172	0.999986	-0.793162	0.881348	2.10698	0.146629	0.545626
ENSBTAG00000000160	CBS	cystathionine beta-synthase [Source:RefSeq peptide;Acc:NP_001095470]	protein_coding	144790331	144812855	-1	1	514525	-0.080809	5.43096	0.181278	0.670278	0.999986	-0.52669	5.43096	7.75445	0.00535803	0.0878961
ENSBTAG00000000161	TMEM40	Uncharacterized protein [Source:UniProtKB/TrEMBL;Acc:E1BEX2]	protein_coding	57027958	57060239	1	22	505490	-0.048572	2.48408	0.0106058	0.917975	0.999986	0.385036	2.48408	0.698489	0.403292	0.784858
ENSBTAG00000000162	ANAPC16	Anaphase-promoting complex subunit 16 [Source:UniProtKB/Swiss-Prot;Acc:Q58DR0]	protein_coding	28446891	28457153	1	28	540089	-0.121396	4.62242	0.274651	0.600229	0.999986	0.367825	4.62242	2.45693	0.117007	0.498093
ENSBTAG00000000163	DDIT4	DNA damage-inducible transcript 4 protein [Source:UniProtKB/Swiss-Prot;Acc:Q08E62]	protein_coding	28483403	28485410	1	28	529235	2.15571	6.30363	22.7323	1.86e-06	0.000244417	0.130635	6.30363	0.0905681	0.763456	0.938167
ENSBTAG00000000168		40S ribosomal protein S21 [Source:UniProtKB/TrEMBL;Acc:F1MUM6]	protein_coding	56969034	56969285	1	11	NA	-0.287621	0.550905	0.178444	0.672714	0.999986	-0.639798	0.550905	0.793753	0.372968	0.763192
ENSBTAG00000000170	GSTT4	glutathione S-transferase, theta 4 [Source:RefSeq peptide;Acc:NP_001193552]	protein_coding	73292733	73297348	1	17	506093	0.537222	-0.245893	0.442368	0.505982	0.999986	0.309741	-0.245893	0.126621	0.721962	0.925013
ENSBTAG00000000175	N4BP2	Uncharacterized protein [Source:UniProtKB/TrEMBL;Acc:E1BIJ5]	protein_coding	60754799	60808098	1	6	539533	0.10729	4.62104	0.266122	0.605945	0.999986	-0.189124	4.62104	0.823415	0.364184	0.759169
ENSBTAG00000000176	SP3	Uncharacterized protein [Source:UniProtKB/TrEMBL;Acc:F1MCN2]	protein_coding	22841314	22888725	1	2	540766	-0.249614	5.53451	2.24716	0.133859	0.968539	-0.178265	5.53451	1.16288	0.28087	0.70087
ENSBTAG00000000179	RPUSD1	RNA pseudouridylate synthase domain-containing protein 1 [Source:UniProtKB/Swiss-Prot;Acc:Q17QT4]	protein_coding	665058	668257	-1	25	525521	-0.144873	3.08483	0.300535	0.583547	0.999986	0.0997079	3.08483	0.148202	0.700259	0.916743
ENSBTAG00000000181	SUSD3	Uncharacterized protein [Source:UniProtKB/TrEMBL;Acc:E1BIJ0]	protein_coding	85876326	85895632	1	8	512524	-0.139501	2.44216	0.109109	0.74116	0.999986	-0.107383	2.44216	0.0590423	0.808016	0.952025
ENSBTAG00000000182	SPINT2	kunitz-type protease inhibitor 2 precursor [Source:RefSeq peptide;Acc:NP_001039436]	protein_coding	48295716	48326272	1	18	507484	0.79376	0.892016	1.89874	0.168219	0.999986	0.21483	0.892016	0.129725	0.718718	0.923937
ENSBTAG00000000183	BT.53544	T-cell receptor-associated transmembrane adapter 1 [Source:RefSeq peptide;Acc:NP_001157415]	protein_coding	53995476	54043198	1	1	614942	-0.181083	0.0182008	0.0465067	0.829257	0.999986	0.0868089	0.0182008	0.0122075	0.912023	0.977782
ENSBTAG00000000184	EIF2AK3	eukaryotic translation initiation factor 2-alpha kinase 3 precursor [Source:RefSeq peptide;Acc:NP_001091555]	protein_coding	47302536	47384700	1	11	535820	-0.29863	5.4931	3.18717	0.0742183	0.823311	0.199799	5.4931	1.45156	0.228278	0.651747
ENSBTAG00000000186	FLAD1	FAD synthase [Source:RefSeq peptide;Acc:NP_001030211]	protein_coding	15658831	15664782	-1	3	506682	-0.009763	3.84116	0.00233012	0.9615	0.999986	-0.068579	3.84116	0.117782	0.731453	0.92858
ENSBTAG00000000191	SLC25A20	mitochondrial carnitine/acylcarnitine carrier protein [Source:RefSeq peptide;Acc:NP_001071404]	protein_coding	51617498	51652558	1	22	518758	0.0583468	5.44187	0.096075	0.756592	0.999986	0.404908	5.44187	4.54449	0.0330249	0.270776
ENSBTAG00000000195		Uncharacterized protein [Source:UniProtKB/TrEMBL;Acc:F1MB05]	protein_coding	64807707	64812263	1	18	NA	0.0178977	1.99387	0.00186548	0.965549	0.999986	-0.435624	1.99387	1.01944	0.312651	0.726944
ENSBTAG00000000197	RG9MTD2	RNA (guanine-9-)-methyltransferase domain-containing protein 2 [Source:UniProtKB/Swiss-Prot;Acc:Q3MHI8]	protein_coding	26444869	26470795	1	6	616544	0.0597914	1.05402	0.0280677	0.86695	0.999986	-0.207233	1.05402	0.340804	0.559366	0.863086
ENSBTAG00000000199	PDP1	[Pyruvate dehydrogenase [acetyl-transferring]]-phosphatase 1, mitochondrial [Source:UniProtKB/Swiss-Prot;Acc:P35816]	protein_coding	72678594	72686976	-1	14	280891	-0.30541	4.61127	2.62343	0.105297	0.929856	-0.385686	4.61127	4.14131	0.0418488	0.306105
ENSBTAG00000000201	BT.97325	E3 ubiquitin-protein ligase listerin [Source:RefSeq peptide;Acc:NP_001179438]	protein_coding	6545662	6603891	1	1	519526	-0.0658849	4.5258	0.0795221	0.777946	0.999986	0.391934	4.5258	2.83642	0.0921494	0.447734
ENSBTAG00000000202	SLC25A19	Mitochondrial thiamine pyrophosphate carrier [Source:UniProtKB/Swiss-Prot;Acc:Q29RM1]	protein_coding	56842382	56853762	1	19	504418	0.797137	6.38038	12.4332	0.000421766	0.0240859	1.57406	6.38038	46.518	9.08e-12	4.66e-09
ENSBTAG00000000203	ATP6V1G1	V-type proton ATPase subunit G 1 [Source:UniProtKB/Swiss-Prot;Acc:P79251]	protein_coding	105493587	105502576	1	8	281641	0.292917	7.74633	5.52421	0.0187551	0.414635	0.166379	7.74633	1.79228	0.180648	0.595735
ENSBTAG00000000204	C8H9orf91	Transmembrane protein C9orf91 homolog [Source:UniProtKB/Swiss-Prot;Acc:Q5EA48]	protein_coding	105510825	105535712	1	8	535122	0.569896	5.61534	7.55217	0.0059938	0.19668	0.473494	5.61534	5.23842	0.0220934	0.208125
ENSBTAG00000000205	BT.52802	monocyte to macrophage differentiation protein [Source:RefSeq peptide;Acc:NP_001069069]	protein_coding	5819716	5840124	-1	19	513155	0.000669934	3.8638	5.17e-06	0.998186	0.999986	-0.0996688	3.8638	0.114546	0.735027	0.930303
ENSBTAG00000000207	HDHD1A	pseudouridine-5'-monophosphatase [Source:RefSeq peptide;Acc:NP_001040060]	protein_coding	146775607	146843115	1	X	617253	0.0270188	3.94583	0.0159721	0.89943	0.999986	-0.0651741	3.94583	0.0923854	0.761166	0.937568
ENSBTAG00000000210	ARHGAP31	rho GTPase-activating protein 31 [Source:RefSeq peptide;Acc:NP_001192739]	protein_coding	64747665	64795985	1	1	515490	0.254601	5.49363	1.15148	0.283241	0.999986	1.16076	5.49363	23.4921	1.25e-06	0.00012997
ENSBTAG00000000211	SHROOM2	Uncharacterized protein [Source:UniProtKB/TrEMBL;Acc:F1MCL7]	protein_coding	143827184	143930209	-1	X	523644	-0.0854627	2.09976	0.0323405	0.857282	0.999986	-0.512104	2.09976	1.19093	0.275141	0.695819
ENSBTAG00000000212	BT.44647	NAD kinase [Source:RefSeq peptide;Acc:NP_001029617]	protein_coding	52203712	52212869	1	16	513419	0.017605	8.88792	0.0189964	0.890377	0.999986	0.0190975	8.88792	0.022394	0.881044	0.969788
ENSBTAG00000000213	TMEM39A	Transmembrane protein 39A [Source:UniProtKB/Swiss-Prot;Acc:Q0VCF5]	protein_coding	64806556	64835591	-1	1	615128	0.111905	3.53002	0.27667	0.598892	0.999986	-0.219763	3.53002	1.04716	0.306162	0.722206
ENSBTAG00000000215	GNB1	Guanine nucleotide-binding protein G(I)/G(S)/G(T) subunit beta-1 [Source:UniProtKB/Swiss-Prot;Acc:P62871]	protein_coding	52106960	52184132	1	16	281201	0.0686287	9.27321	0.312192	0.576338	0.999986	0.116873	9.27321	0.905876	0.341211	0.746292
ENSBTAG00000000218	MAP2K5	dual specificity mitogen-activated protein kinase kinase 5 [Source:RefSeq peptide;Acc:NP_001193699]	protein_coding	14354690	14626128	1	10	100295732	-0.353987	3.90629	2.45693	0.117008	0.94583	-0.0995623	3.90629	0.194998	0.658789	0.899893
ENSBTAG00000000221	RBM34	RNA-binding protein 34 [Source:RefSeq peptide;Acc:NP_001103552]	protein_coding	7946840	7966130	-1	28	537542	0.144074	3.63119	0.300466	0.583591	0.999986	-0.173312	3.63119	0.433079	0.510482	0.84411
ENSBTAG00000000222	ARID4B	AT-rich interactive domain-containing protein 4B [Source:RefSeq peptide;Acc:NP_001193062]	protein_coding	7972951	8109684	-1	28	534612	0.240669	5.2554	2.14171	0.143342	0.987335	0.045073	5.2554	0.07631	0.782362	0.945745
ENSBTAG00000000223	PPM1B	Protein phosphatase 1B [Source:UniProtKB/Swiss-Prot;Acc:O62830]	protein_coding	26402682	26427596	1	11	281995	-0.113585	5.11445	0.342809	0.558212	0.999986	0.400638	5.11445	4.2707	0.038775	0.29587
ENSBTAG00000000225	POLB	DNA polymerase beta [Source:UniProtKB/Swiss-Prot;Acc:Q27958]	protein_coding	36877980	36902798	1	27	614688	0.393065	4.15459	3.23014	0.0722943	0.817595	0.522321	4.15459	5.51692	0.0188334	0.188701
ENSBTAG00000000231	BT.48514	bone morphogenetic protein receptor type-1A precursor [Source:RefSeq peptide;Acc:NP_001070268]	protein_coding	41817915	41875990	1	28	404101	0.0610485	2.64286	0.0262107	0.871387	0.999986	0.0725452	2.64286	0.0351028	0.85138	0.963348
ENSBTAG00000000236	YWHAZ	14-3-3 protein zeta/delta [Source:UniProtKB/Swiss-Prot;Acc:P63103]	protein_coding	65584487	65617329	1	14	287022	-0.0171487	2.69883	0.00307493	0.955778	0.999986	-0.276201	2.69883	0.785508	0.375462	0.764774
ENSBTAG00000000240	AKAP7	A-kinase anchor protein 7 isoform gamma [Source:RefSeq peptide;Acc:NP_001095736]	protein_coding	70181054	70304090	1	9	613606	-0.136202	2.18484	0.161642	0.687649	0.999986	-0.0456825	2.18484	0.0197269	0.888302	0.971643
ENSBTAG00000000241	STAU1	Uncharacterized protein [Source:UniProtKB/TrEMBL;Acc:F1MH34]	protein_coding	77962041	78003899	-1	13	NA	0.00572588	6.51442	0.00164414	0.967656	0.999986	0.043105	6.51442	0.0938972	0.75928	0.936456
ENSBTAG00000000242			processed_pseudogene	58243449	58244153	-1	1	NA	-0.125408	4.42921	0.215772	0.64228	0.999986	0.503878	4.42921	3.3228	0.0683253	0.392571
ENSBTAG00000000245	NHSL1	Uncharacterized protein [Source:UniProtKB/TrEMBL;Acc:E1BFP0]	protein_coding	77233382	77296724	-1	9	NA	-0.146749	2.19336	0.124659	0.724036	0.999986	0.113046	2.19336	0.072168	0.788206	0.947307
ENSBTAG00000000250	HDHD3	Haloacid dehalogenase-like hydrolase domain-containing protein 3 [Source:UniProtKB/Swiss-Prot;Acc:Q5E9D6]	protein_coding	104331800	104334927	-1	8	510680	-0.382756	4.10141	1.00546	0.315993	0.999986	0.420452	4.10141	1.22355	0.268665	0.690976
ENSBTAG00000000251	ALAD	Delta-aminolevulinic acid dehydratase [Source:UniProtKB/Swiss-Prot;Acc:Q58DK5]	protein_coding	104342905	104352825	-1	8	510679	-0.287498	1.75973	0.925582	0.336014	0.999986	0.164315	1.75973	0.27577	0.599487	0.880952
ENSBTAG00000000252	POLE3	DNA polymerase epsilon subunit 3 [Source:UniProtKB/Swiss-Prot;Acc:Q3SZN5]	protein_coding	104356462	104359086	-1	8	510678	0.147607	4.95646	0.737445	0.390481	0.999986	-0.135761	4.95646	0.623511	0.429746	0.801258
ENSBTAG00000000253	PTPRF	Receptor-type tyrosine-protein phosphatase F [Source:UniProtKB/Swiss-Prot;Acc:A7MBJ4]	protein_coding	102998562	103067133	-1	3	512072	1.16108	0.0653777	3.11517	0.0775663	0.841406	1.06314	0.0653777	2.53867	0.111088	0.487153
ENSBTAG00000000256	TLE1	transducin-like enhancer protein 1 [Source:RefSeq peptide;Acc:NP_001091489]	protein_coding	57935462	58010785	-1	8	512888	0.310381	0.592921	0.291184	0.589463	0.999986	0.42739	0.592921	0.550537	0.458098	0.820573
ENSBTAG00000000260	ZNRF2	E3 ubiquitin-protein ligase ZNRF2 [Source:RefSeq peptide;Acc:NP_001098913]	protein_coding	66362578	66453938	-1	4	615645	0.0658919	6.9387	0.229551	0.631857	0.999986	-0.105772	6.9387	0.591677	0.441771	0.808824
ENSBTAG00000000266	NAB1	NGFI-A-binding protein 1 [Source:RefSeq peptide;Acc:NP_001095509]	protein_coding	5567018	5603683	-1	2	516781	0.356908	5.65993	3.23441	0.0721062	0.816674	0.00288474	5.65993	0.000211612	0.988394	0.997002
ENSBTAG00000000267	SMG6	telomerase-binding protein EST1A [Source:RefSeq peptide;Acc:NP_001192756]	protein_coding	23662027	23858491	-1	19	516411	-0.0218146	4.58657	0.0140206	0.905744	0.999986	-0.143664	4.58657	0.616311	0.432421	0.802166
ENSBTAG00000000269	BT.87667	Uncharacterized protein [Source:UniProtKB/TrEMBL;Acc:E1BFK3]	protein_coding	44573091	44619054	1	8	784342, 100300568	-0.298483	2.94891	0.92528	0.336092	0.999986	0.0785133	2.94891	0.0657693	0.797599	0.949611
ENSBTAG00000000274	YKT6	Synaptobrevin homolog YKT6 [Source:UniProtKB/Swiss-Prot;Acc:Q3T000]	protein_coding	77802985	77810784	-1	4	507409	0.0865018	6.95581	0.403911	0.525076	0.999986	-0.182768	6.95581	1.79765	0.179997	0.595735
ENSBTAG00000000275	PARP11	poly [Source:RefSeq peptide;Acc:NP_001075921]	protein_coding	106604205	106638053	1	5	539763	0.280339	4.79934	2.27313	0.131634	0.968336	0.766362	4.79934	17.2627	3.26e-05	0.0018758
ENSBTAG00000000277	IL18	Interleukin-18 [Source:UniProtKB/Swiss-Prot;Acc:Q9TU73]	protein_coding	22800427	22826698	-1	15	281249	0.73731	3.18908	3.40513	0.0649939	0.781308	1.35054	3.18908	10.721	0.00105924	0.0282456
ENSBTAG00000000279	RAB26	Ras-related protein Rab-26 [Source:UniProtKB/Swiss-Prot;Acc:Q29RR0]	protein_coding	1680110	1686192	1	25	515675	-0.088665	3.36281	0.0883358	0.766304	0.999986	0.0318866	3.36281	0.0115305	0.914488	0.978075
ENSBTAG00000000281	BT.30108	meiotic nuclear division protein 1 homolog [Source:RefSeq peptide;Acc:NP_001033312]	protein_coding	4212634	4296899	-1	17	618239	0.485456	0.209507	0.59282	0.441331	0.999986	0.207055	0.209507	0.0920706	0.761561	0.937638
ENSBTAG00000000283	CSF1	macrophage colony-stimulating factor 1 precursor [Source:RefSeq peptide;Acc:NP_776451]	protein_coding	33607139	33621030	-1	3	281094	0.193223	4.24679	0.535668	0.464234	0.999986	-0.602731	4.24679	4.746	0.0293665	0.253217
ENSBTAG00000000285	GUF1	Translation factor GUF1, mitochondrial [Source:UniProtKB/Swiss-Prot;Acc:A6QLJ3]	protein_coding	64934477	64959027	1	6	522459	-0.0823942	2.46492	0.062269	0.802945	0.999986	-0.126454	2.46492	0.142591	0.705719	0.918632
ENSBTAG00000000286	PFKM	6-phosphofructokinase, muscle type [Source:UniProtKB/Swiss-Prot;Acc:Q0IIG5]	protein_coding	32312957	32337525	-1	5	506544	-0.0883808	2.24993	0.0778775	0.780195	0.999986	0.0403572	2.24993	0.0155195	0.900858	0.975086
ENSBTAG00000000287	GNPDA2	Glucosamine-6-phosphate isomerase 2 [Source:UniProtKB/Swiss-Prot;Acc:Q17QL1]	protein_coding	64961798	64992219	-1	6	508383	-0.314825	3.54916	1.10472	0.293233	0.999986	-0.00174363	3.54916	3.17e-05	0.99551	0.998822
ENSBTAG00000000288	UPF2	Uncharacterized protein [Source:UniProtKB/TrEMBL;Acc:F1MQ83]	protein_coding	12363666	12452723	1	13	781181	0.272492	5.5197	1.59427	0.206717	0.999986	-0.0887403	5.5197	0.169939	0.680166	0.909429
ENSBTAG00000000289	ASB8	Ankyrin repeat and SOCS box protein 8 [Source:UniProtKB/Swiss-Prot;Acc:Q08E43]	protein_coding	32303361	32311809	1	5	617269	0.0540386	5.234	0.106468	0.744202	0.999986	0.107871	5.234	0.423509	0.515191	0.846708
ENSBTAG00000000290	ATP11B	Uncharacterized protein [Source:UniProtKB/TrEMBL;Acc:F1MW32]	protein_coding	84722368	84818534	-1	1	614392	0.108238	4.62061	0.274873	0.600082	0.999986	0.0170972	4.62061	0.00659674	0.935267	0.983092
ENSBTAG00000000291	DHTKD1	probable 2-oxoglutarate dehydrogenase E1 component DHKTD1, mitochondrial [Source:RefSeq peptide;Acc:NP_001192767]	protein_coding	12294011	12339110	-1	13	517113	-0.143156	4.22928	0.537628	0.463417	0.999986	0.274427	4.22928	1.98299	0.159076	0.566012
ENSBTAG00000000292	TCIRG1	Uncharacterized protein [Source:UniProtKB/TrEMBL;Acc:F1MGS2]	protein_coding	46214074	46223038	1	29	NA	-0.0842134	9.22073	0.188428	0.664228	0.999986	0.513564	9.22073	6.86832	0.00877372	0.118994
ENSBTAG00000000295	MGC139228	uncharacterized protein C2orf63 homolog [Source:RefSeq peptide;Acc:NP_001095512]	protein_coding	37787989	37822911	-1	11	517621	-0.0418649	2.58179	0.0112604	0.915491	0.999986	0.41417	2.58179	1.01683	0.313271	0.727276
ENSBTAG00000000296	IMPDH1	Inosine-5'-monophosphate dehydrogenase 1 [Source:UniProtKB/Swiss-Prot;Acc:A0JNA3]	protein_coding	93382312	93399661	-1	4	504305	-0.142456	5.64759	0.633491	0.426078	0.999986	-0.0805923	5.64759	0.202806	0.652465	0.897749
ENSBTAG00000000297	ZNF330	Zinc finger protein 330 [Source:UniProtKB/Swiss-Prot;Acc:Q32LC9]	protein_coding	16835048	16854199	-1	17	533230	0.123833	2.55643	0.187583	0.664936	0.999986	0.606205	2.55643	4.45805	0.0347371	0.279339
ENSBTAG00000000301		glycerol kinase [Source:RefSeq peptide;Acc:NP_001039902]	protein_coding	111598716	111600550	1	2	538702	0.404634	2.21627	1.26727	0.260279	0.999986	-0.610055	2.21627	2.91338	0.0878475	0.438792
ENSBTAG00000000305	LMO4	LIM domain transcription factor LMO4 [Source:UniProtKB/Swiss-Prot;Acc:Q3SWZ8]	protein_coding	56832933	56846708	-1	3	614212	-0.341898	3.46082	2.13434	0.144032	0.987335	-1.17916	3.46082	25.7144	3.96e-07	4.97e-05
ENSBTAG00000000306	ITK	tyrosine-protein kinase ITK/TSK [Source:RefSeq peptide;Acc:NP_001098858]	protein_coding	70911162	70973272	1	7	522311	0.150316	0.67369	0.0621949	0.80306	0.999986	-0.219813	0.67369	0.138724	0.709553	0.919764
ENSBTAG00000000308	ITCH	E3 ubiquitin-protein ligase Itchy homolog [Source:RefSeq peptide;Acc:NP_001075897]	protein_coding	64357862	64462219	1	13	508431	-0.0524781	5.77982	0.0867086	0.768404	0.999986	-0.0773991	5.77982	0.190882	0.662183	0.90264
ENSBTAG00000000312	GRINA	Protein lifeguard 1 [Source:UniProtKB/Swiss-Prot;Acc:Q32L53]	protein_coding	2018559	2021709	-1	14	510225	0.0497193	8.9357	0.0834116	0.772726	0.999986	0.315222	8.9357	3.32307	0.0683142	0.392571
ENSBTAG00000000313	NUDT13	nucleoside diphosphate-linked moiety X motif 13 [Source:RefSeq peptide;Acc:NP_001039370]	protein_coding	29352464	29369144	1	28	504993	-0.260326	2.59049	0.528929	0.467058	0.999986	0.191326	2.59049	0.313956	0.575263	0.869873
ENSBTAG00000000315	ECD	protein SGT1 [Source:RefSeq peptide;Acc:NP_001039736]	protein_coding	29370791	29399632	-1	28	524184	0.026945	4.50888	0.0220997	0.881822	0.999986	0.349407	4.50888	3.71056	0.0540693	0.351718
ENSBTAG00000000317	BT.105291	C-Jun-amino-terminal kinase-interacting protein 1 [Source:RefSeq peptide;Acc:NP_001095978]	protein_coding	76794436	76813776	1	15	524806	-0.238701	0.326726	0.193574	0.659959	0.999986	-0.0193351	0.326726	0.00109681	0.97358	0.991904
ENSBTAG00000000320	UBAP1	ubiquitin-associated protein 1 [Source:RefSeq peptide;Acc:NP_001093846]	protein_coding	76964264	76988252	1	8	517788	0.0106778	6.07392	0.00417914	0.948456	0.999986	0.0405645	6.07392	0.0605201	0.805676	0.952025
ENSBTAG00000000321	TBL2	transducin beta-like protein 2 precursor [Source:RefSeq peptide;Acc:NP_001069003]	protein_coding	34151410	34156679	1	25	511758	-0.147842	4.86071	0.77634	0.378263	0.999986	0.0305111	4.86071	0.0336812	0.854387	0.964475
ENSBTAG00000000322	CD2AP	CD2-associated protein [Source:RefSeq peptide;Acc:NP_001193468]	protein_coding	20596998	20680179	1	23	533188	0.0207461	6.25917	0.00970723	0.921515	0.999986	-0.593855	6.25917	7.87028	0.00502538	0.0849281
ENSBTAG00000000329	BT.68694	multiple EGF-like-domains 10 [Source:RefSeq peptide;Acc:NP_001039916]	protein_coding	27820355	27998816	-1	7	539136	0.905092	5.87055	5.88626	0.0152595	0.369942	0.259651	5.87055	0.519539	0.471039	0.825476
ENSBTAG00000000330	BT.103955	aldehyde dehydrogenase family 16 member A1 [Source:RefSeq peptide;Acc:NP_001095339]	protein_coding	56364610	56378365	1	18	506329	0.0652402	5.82243	0.13467	0.713638	0.999986	-0.277901	5.82243	2.42213	0.119632	0.503649
ENSBTAG00000000332	ERF	ETS domain-containing transcription factor ERF [Source:RefSeq peptide;Acc:NP_001192394]	protein_coding	51350921	51357467	1	18	789798	-0.586162	5.56077	8.75268	0.00309148	0.121	-0.387157	5.56077	3.8751	0.0490075	0.332696
ENSBTAG00000000333	ARHGAP20	rho GTPase-activating protein 20 [Source:RefSeq peptide;Acc:NP_001193662]	protein_coding	20909251	21004834	-1	15	515501	0.24151	3.77571	0.621256	0.430581	0.999986	0.0410488	3.77571	0.0174763	0.894828	0.973776
ENSBTAG00000000340	bta-mir-6527	bta-mir-6527 [Source:miRBase;Acc:MI0022323]	protein_coding	79548065	79556310	-1	13	533757	-0.0148837	5.4553	0.00724847	0.932152	0.999986	-0.256636	5.4553	2.1653	0.141157	0.539566
ENSBTAG00000000341	ISOC1	Isochorismatase domain-containing protein 1 [Source:UniProtKB/Swiss-Prot;Acc:A6QLY4]	protein_coding	26174298	26197424	-1	7	540524	-0.218054	1.91344	0.506338	0.476728	0.999986	-0.0169672	1.91344	0.00302287	0.956154	0.98707
ENSBTAG00000000342	PLOD3	procollagen-lysine,2-oxoglutarate 5-dioxygenase 3 precursor [Source:RefSeq peptide;Acc:NP_001180184]	protein_coding	36057472	36065405	1	25	514996	0.10108	6.71339	0.47488	0.490751	0.999986	-0.113881	6.71339	0.604764	0.436766	0.805294
ENSBTAG00000000343	ZNHIT1	Zinc finger HIT domain-containing protein 1 [Source:UniProtKB/Swiss-Prot;Acc:Q24JY4]	protein_coding	36050528	36056887	-1	25	514997	-0.14274	3.69853	0.284398	0.593833	0.999986	-0.537061	3.69853	4.06742	0.0437181	0.313184
ENSBTAG00000000347	RHOG	rho-related GTP-binding protein RhoG [Source:RefSeq peptide;Acc:NP_001073774]	protein_coding	52061683	52075146	1	15	538559	0.0240315	9.21013	0.0173347	0.895252	0.999986	-0.247315	9.21013	1.82539	0.176673	0.591245
ENSBTAG00000000355	OXLD1	Uncharacterized protein C17orf90 homolog [Source:UniProtKB/Swiss-Prot;Acc:A7YVI8]	protein_coding	51763604	51765917	1	19	617776	-0.587084	2.52141	3.0733	0.079588	0.851923	-0.00494335	2.52141	0.000233389	0.987811	0.996921
ENSBTAG00000000356	CCDC137	Coiled-coil domain-containing protein 137 [Source:UniProtKB/Swiss-Prot;Acc:Q17QR4]	protein_coding	51757841	51763491	-1	19	511225	0.193631	5.1654	1.25542	0.262519	0.999986	0.0239088	5.1654	0.0196033	0.888651	0.971643
ENSBTAG00000000357	BT.45696	Uncharacterized protein [Source:UniProtKB/TrEMBL;Acc:E1BCY7]	protein_coding	23463555	23505183	-1	27	533821	-0.5951	5.1703	5.28819	0.0214706	0.450501	-0.492484	5.1703	3.67738	0.0551554	0.354329
ENSBTAG00000000359	BT.63473	Eukaryotic translation initiation factor 3 subunit J [Source:UniProtKB/Swiss-Prot;Acc:Q0VCU8]	protein_coding	103984741	104002866	1	10	539052	0.531914	5.62404	7.7679	0.00531827	0.184214	-0.0522742	5.62404	0.075345	0.783708	0.94648
ENSBTAG00000000362	SPG11	Uncharacterized protein [Source:UniProtKB/TrEMBL;Acc:F1MEB4]	protein_coding	104004263	104081363	-1	10	507819	0.0332669	5.58627	0.0367006	0.848076	0.999986	0.0573994	5.58627	0.109585	0.740617	0.932222
ENSBTAG00000000363	BDP1	Uncharacterized protein [Source:UniProtKB/TrEMBL;Acc:F1MEB1]	protein_coding	9930159	10012592	-1	20	519320	0.163902	4.52795	0.312294	0.576276	0.999986	-0.283546	4.52795	0.930694	0.334683	0.743323
ENSBTAG00000000365	TDP2	Tyrosyl-DNA phosphodiesterase 2 [Source:UniProtKB/Swiss-Prot;Acc:A7YWI9]	protein_coding	32849318	32861445	1	23	507579	-0.0212289	4.45148	0.0103226	0.919074	0.999986	0.1678	4.45148	0.653392	0.418902	0.79565
ENSBTAG00000000369	EPS8	Uncharacterized protein [Source:UniProtKB/TrEMBL;Acc:E1BCX9]	protein_coding	94673755	94749093	1	5	538419	-0.168675	5.68883	0.853829	0.355471	0.999986	-0.993885	5.68883	28.91	7.58e-08	1.26e-05
ENSBTAG00000000371	DIS3L	DIS3-like exonuclease 1 [Source:RefSeq peptide;Acc:NP_001071624]	protein_coding	13162027	13194338	1	10	777771	-0.108641	5.79539	0.46128	0.497026	0.999986	-0.275281	5.79539	2.93738	0.086551	0.436048
ENSBTAG00000000372	TIPIN	TIMELESS-interacting protein [Source:UniProtKB/Swiss-Prot;Acc:Q3ZCC4]	protein_coding	13195494	13212891	-1	10	506176	0.15966	3.81293	0.258712	0.611007	0.999986	0.025371	3.81293	0.0065992	0.935255	0.983092
ENSBTAG00000000375	SSRP1	FACT complex subunit SSRP1 [Source:RefSeq peptide;Acc:NP_001094511]	protein_coding	81817413	81826972	-1	15	282082	0.0821922	7.0286	0.272825	0.601443	0.999986	-0.229738	7.0286	2.12079	0.145311	0.545132
ENSBTAG00000000376	P2RX3	P2X purinoceptor [Source:UniProtKB/TrEMBL;Acc:F1N7A9]	protein_coding	81828654	81860220	1	15	530468	0.155443	-0.077656	0.0565187	0.812085	0.999986	0.997389	-0.077656	1.7906	0.180854	0.595934
ENSBTAG00000000379	GOLT1B	Vesicle transport protein GOT1B [Source:UniProtKB/Swiss-Prot;Acc:Q2YDE3]	protein_coding	89102688	89116625	-1	5	515866	0.337994	2.8857	0.840257	0.359323	0.999986	0.650468	2.8857	3.14865	0.0759898	0.41291
ENSBTAG00000000380	C5H12orf39	Spexin [Source:UniProtKB/Swiss-Prot;Acc:Q0VC44]	protein_coding	89082247	89092699	-1	5	509493	1.57632	3.31888	22.9721	1.64e-06	0.000218173	0.752527	3.31888	5.53173	0.0186747	0.187748
ENSBTAG00000000382	MED27	Mediator of RNA polymerase II transcription subunit 27 [Source:UniProtKB/Swiss-Prot;Acc:Q2TBN7]	protein_coding	101977235	102196459	-1	11	525389	-0.0215888	5.494	0.0218684	0.882438	0.999986	0.160645	5.494	1.22796	0.267804	0.690566
ENSBTAG00000000385	ZNF238	Zinc finger protein 238 [Source:UniProtKB/Swiss-Prot;Acc:A0JN76]	protein_coding	33913963	33918059	1	16	538793	-0.451381	4.05595	5.48254	0.0192073	0.417656	0.260768	4.05595	1.92986	0.164774	0.573167
ENSBTAG00000000386			pseudogene	28422865	28423634	-1	19	512248	0.308404	4.97074	1.33415	0.248068	0.999986	-0.423669	4.97074	2.46447	0.116447	0.497051
ENSBTAG00000000387	NICN1	nicolin-1 [Source:RefSeq peptide;Acc:NP_001029939]	protein_coding	51262430	51266667	-1	22	614730	-0.192233	5.53178	1.45552	0.227644	0.999986	-0.0115566	5.53178	0.0051766	0.942643	0.984884
ENSBTAG00000000389	ZNF212	Uncharacterized protein [Source:UniProtKB/TrEMBL;Acc:F1ME16]	protein_coding	113127975	113131240	1	4	536307, 507268	0.0617797	3.23752	0.040559	0.840391	0.999986	-0.130761	3.23752	0.181121	0.670412	0.906171
ENSBTAG00000000390	TPST1	protein-tyrosine sulfotransferase 1 [Source:RefSeq peptide;Acc:NP_001071380]	protein_coding	28339035	28445471	1	25	782311, 513004	0.188668	2.78381	0.342707	0.558271	0.999986	0.527501	2.78381	2.55986	0.109608	0.484039
ENSBTAG00000000392	ASCC1	activating signal cointegrator 1 complex subunit 1 [Source:RefSeq peptide;Acc:NP_001069509]	protein_coding	28337349	28447014	-1	28	534915	-0.408704	3.3182	1.97781	0.159621	0.999986	0.159096	3.3182	0.29492	0.587085	0.875698
ENSBTAG00000000394	BT.70619	beta-secretase 2 precursor [Source:RefSeq peptide;Acc:NP_001192991]	protein_coding	142875109	142980623	1	1	534774	0.409558	2.69696	0.496583	0.481005	0.999986	1.62461	2.69696	7.1901	0.00733068	0.106239
ENSBTAG00000000396	PIM1	Serine/threonine-protein kinase pim-1 [Source:UniProtKB/Swiss-Prot;Acc:Q9N0P9]	protein_coding	11051544	11055416	-1	23	281402	0.965417	6.83285	14.7761	0.000121063	0.00905137	0.0419948	6.83285	0.0286918	0.865493	0.966266
ENSBTAG00000000404	APOA1BP	NAD(P)H-hydrate epimerase [Source:UniProtKB/Swiss-Prot;Acc:Q6QRN6]	protein_coding	14287557	14290449	-1	3	404132	-0.011309	5.14459	0.00657109	0.935392	0.999986	0.228402	5.14459	2.68784	0.101117	0.467513
ENSBTAG00000000405	VKORC1	Vitamin K epoxide reductase complex subunit 1 [Source:UniProtKB/Swiss-Prot;Acc:Q6B4J2]	protein_coding	27457370	27459608	-1	25	445422	-0.102772	4.73975	0.12892	0.719554	0.999986	0.039897	4.73975	0.01889	0.890682	0.972065
ENSBTAG00000000406	GPATCH4	G patch domain-containing protein 4 [Source:UniProtKB/Swiss-Prot;Acc:Q2KJE1]	protein_coding	14279666	14287674	1	3	768314	0.574404	4.80192	3.96617	0.0464233	0.687886	-0.122601	4.80192	0.181571	0.670026	0.905961
ENSBTAG00000000409	BT.35848	pre-mRNA-processing factor 17 [Source:RefSeq peptide;Acc:NP_001069111]	protein_coding	40471783	40519845	-1	9	514003	-0.0631399	4.44512	0.0584319	0.808992	0.999986	0.0261367	4.44512	0.0099114	0.920697	0.979925
ENSBTAG00000000411	HGS	Hepatocyte growth factor-regulated tyrosine kinase substrate [Source:UniProtKB/Swiss-Prot;Acc:Q0V8S0]	protein_coding	51733073	51746201	-1	19	511582	0.0772868	7.56378	0.210585	0.646309	0.999986	-0.0730434	7.56378	0.187683	0.664852	0.903058
ENSBTAG00000000413	BT.38701	neurturin [Source:RefSeq peptide;Acc:NP_001192848]	protein_coding	19743681	19747322	-1	7	525562	-0.247607	2.53504	0.401567	0.526281	0.999986	-0.91982	2.53504	5.40523	0.0200765	0.196889
ENSBTAG00000000415	ERBB2IP	Uncharacterized protein [Source:UniProtKB/TrEMBL;Acc:E1BKT3]	protein_coding	13483520	13558286	-1	20	NA	0.503636	6.61928	7.37037	0.00663072	0.209152	0.0631823	6.61928	0.116302	0.73308	0.929211
ENSBTAG00000000417	MRPL12	39S ribosomal protein L12, mitochondrial precursor [Source:RefSeq peptide;Acc:NP_963900]	protein_coding	51718461	51731674	-1	19	100848134, 100850549, 399560	-0.0946134	7.38867	0.209757	0.646958	0.999986	-0.316314	7.38867	2.33768	0.126278	0.514385
ENSBTAG00000000421	EEA1	Uncharacterized protein [Source:UniProtKB/TrEMBL;Acc:F1MN61]	protein_coding	22806703	22884689	-1	5	NA	0.366398	5.59093	1.51591	0.218239	0.999986	-0.0745643	5.59093	0.0613045	0.804446	0.951786
ENSBTAG00000000422	TSHZ1	Uncharacterized protein [Source:UniProtKB/TrEMBL;Acc:G3MY13]	protein_coding	3674813	3678046	-1	24	516106	0.17639	4.7325	0.41466	0.519614	0.999986	-0.116773	4.7325	0.184778	0.667299	0.904509
ENSBTAG00000000423	RBM4B	RNA-binding protein 4B [Source:RefSeq peptide;Acc:NP_001039393]	protein_coding	45338337	45347624	-1	29	505756	0.170628	3.44814	0.418841	0.517516	0.999986	-0.102658	3.44814	0.163812	0.685671	0.911323
ENSBTAG00000000425	RPL17	60S ribosomal protein L17 [Source:UniProtKB/Swiss-Prot;Acc:Q3T025]	protein_coding	55609537	55610119	1	21	514046	0.0627036	6.83153	0.0721479	0.788235	0.999986	0.0290515	6.83153	0.0152689	0.901658	0.975086
ENSBTAG00000000428	BAK1	bcl-2 homologous antagonist/killer [Source:RefSeq peptide;Acc:NP_001071386]	protein_coding	7655892	7658885	-1	23	514090	-0.222501	5.38844	1.30374	0.253531	0.999986	0.213227	5.38844	1.2277	0.267855	0.690566
ENSBTAG00000000429	BT.56883	integral membrane protein DGCR2/IDD precursor [Source:RefSeq peptide;Acc:NP_001070504]	protein_coding	74581054	74598153	-1	17	767971	0.00892496	5.92167	0.00183384	0.965842	0.999986	-0.300826	5.92167	2.11819	0.145558	0.545132
ENSBTAG00000000431	TRD@	Uncharacterized protein [Source:UniProtKB/TrEMBL;Acc:E1B7X5]	protein_coding	22195667	22211636	-1	10	NA	-0.436146	2.45504	0.935767	0.333369	0.999986	-0.145777	2.45504	0.106522	0.744139	0.933373
ENSBTAG00000000432	BT.104278	Uncharacterized protein [Source:UniProtKB/TrEMBL;Acc:E1BNZ1]	protein_coding	22106909	23304334	-1	10	NA	-0.474153	2.15882	1.04604	0.30642	0.999986	-1.04907	2.15882	5.082	0.0241755	0.222418
ENSBTAG00000000435	TARBP2	RISC-loading complex subunit TARBP2 [Source:UniProtKB/Swiss-Prot;Acc:Q0IIG6]	protein_coding	26681522	26686845	1	5	514674	-0.230662	4.15616	1.20115	0.273091	0.999986	0.085579	4.15616	0.164886	0.684697	0.910815
ENSBTAG00000000436	TNFAIP3	tumor necrosis factor alpha-induced protein 3 [Source:RefSeq peptide;Acc:NP_001179099]	protein_coding	76766557	76776874	1	9	508105	3.54942	7.01287	37.9034	7.43e-10	2.66e-07	0.58872	7.01287	1.04188	0.307384	0.72229
ENSBTAG00000000437	O3FAR1	Uncharacterized protein [Source:UniProtKB/TrEMBL;Acc:E1BKC0]	protein_coding	14917017	14937522	1	26	533266	0.228666	-0.371596	0.0200889	0.887289	0.999986	4.57627	-0.371596	13.2354	0.000274713	0.0099241
ENSBTAG00000000439	SFSWAP	splicing factor, suppressor of white-apricot homolog [Source:RefSeq peptide;Acc:NP_001179248]	protein_coding	46273772	46354749	-1	17	512326	0.0166952	5.24183	0.00627247	0.936874	0.999986	-0.320328	5.24183	2.29875	0.129478	0.519362
ENSBTAG00000000442	RBP4	Retinol-binding protein 4 [Source:UniProtKB/Swiss-Prot;Acc:P18902]	protein_coding	14940551	14946750	-1	26	281444	0.517593	2.96944	2.48203	0.115153	0.942694	1.01323	2.96944	9.29012	0.00230394	0.0481706
ENSBTAG00000000446	ATP11A	Uncharacterized protein [Source:UniProtKB/TrEMBL;Acc:F1N0J3]	protein_coding	90353679	90402670	1	12	512547	-0.000455261	7.69151	1.38e-05	0.997031	0.999986	0.135502	7.69151	1.21832	0.26969	0.691825
ENSBTAG00000000447	C26H10ORF4	protein FRA10AC1 [Source:RefSeq peptide;Acc:NP_001069860]	protein_coding	15012962	15070687	-1	26	788257, 615724	0.322857	2.32081	0.828102	0.362822	0.999986	0.48268	2.32081	1.85759	0.172903	0.58558
ENSBTAG00000000448	BDH1	D-beta-hydroxybutyrate dehydrogenase, mitochondrial [Source:UniProtKB/Swiss-Prot;Acc:Q02337]	protein_coding	72572941	72608810	-1	1	534090	-1.16005	0.799331	3.51757	0.0607214	0.760024	0.653942	0.799331	1.20612	0.272103	0.693855
ENSBTAG00000000451	TMEM126A	Transmembrane protein 126A [Source:UniProtKB/Swiss-Prot;Acc:Q32L86]	protein_coding	9962193	9970745	-1	29	529762	0.115767	3.76118	0.127866	0.720655	0.999986	0.555143	3.76118	2.7996	0.0942877	0.452221
ENSBTAG00000000454	TMEM106C	Transmembrane protein 106C [Source:UniProtKB/Swiss-Prot;Acc:Q3T144]	protein_coding	32486385	32491855	-1	5	514271	-0.119533	5.25198	0.464079	0.495724	0.999986	-0.0578103	5.25198	0.10687	0.743736	0.933123
ENSBTAG00000000455	CREBZF	CREB/ATF bZIP transcription factor [Source:RefSeq peptide;Acc:NP_001092558]	protein_coding	9952633	9958039	1	29	538594	0.278239	4.38432	1.2468	0.264164	0.999986	0.351789	4.38432	1.91092	0.166861	0.576185
ENSBTAG00000000458	DYNC1LI2	cytoplasmic dynein 1 light intermediate chain 2 [Source:RefSeq peptide;Acc:NP_001193081]	protein_coding	34577220	34597773	-1	18	519789	0.0402699	4.96739	0.0449112	0.832167	0.999986	0.0423639	4.96739	0.0503917	0.822383	0.955524
ENSBTAG00000000459	GTDC2	Glycosyltransferase-like domain-containing protein 2 [Source:UniProtKB/Swiss-Prot;Acc:Q5NDF2]	protein_coding	15688177	15708173	1	22	497030	-0.257014	3.45754	0.621825	0.43037	0.999986	-0.259142	3.45754	0.623321	0.429816	0.801258
ENSBTAG00000000460	BT.43006	synaptotagmin-like protein 2 [Source:RefSeq peptide;Acc:NP_001095748]	protein_coding	9806835	9927317	1	29	614406	-0.393333	-0.483623	0.142093	0.706209	0.999986	-0.445162	-0.483623	0.225916	0.634568	0.888646
ENSBTAG00000000469	PPP2CA	Serine/threonine-protein phosphatase 2A catalytic subunit alpha isoform [Source:UniProtKB/Swiss-Prot;Acc:P67774]	protein_coding	47425980	47450747	-1	7	282320	0.148094	7.47325	0.61164	0.434171	0.999986	0.176946	7.47325	0.856329	0.354768	0.756133
ENSBTAG00000000472	ZNF570	zinc finger protein 570 [Source:RefSeq peptide;Acc:NP_001178282]	protein_coding	47656764	47675770	1	18	100138971	-0.423888	2.11095	0.973018	0.323929	0.999986	0.179165	2.11095	0.177652	0.673399	0.907439
ENSBTAG00000000473	ATP10D	probable phospholipid-transporting ATPase VD [Source:RefSeq peptide;Acc:NP_001099098]	protein_coding	67787938	67921285	1	6	536495	-0.173169	5.2628	0.777104	0.378028	0.999986	-0.115426	5.2628	0.34114	0.559172	0.863043
ENSBTAG00000000475	IMMP1L	mitochondrial inner membrane protease subunit 1 [Source:RefSeq peptide;Acc:NP_001073095]	protein_coding	63034393	63093076	-1	15	617161	0.319445	1.64599	0.241305	0.623265	0.999986	1.07929	1.64599	2.50822	0.113253	0.49024
ENSBTAG00000000477	TLR5	toll-like receptor 5 precursor [Source:RefSeq peptide;Acc:NP_001035591]	protein_coding	27303741	27306317	-1	16	444870	-0.114451	1.75062	0.0598435	0.806743	0.999986	0.249578	1.75062	0.273694	0.600865	0.881522
ENSBTAG00000000480	IFRD2	interferon-related developmental regulator 2 [Source:RefSeq peptide;Acc:NP_001070480]	protein_coding	50610662	50637639	1	22	767939	0.115163	6.40447	0.39531	0.529521	0.999986	-0.0957604	6.40447	0.273255	0.601157	0.881716
ENSBTAG00000000483	HYAL1	Hyaluronidase-1 [Source:UniProtKB/Swiss-Prot;Acc:Q5E985]	protein_coding	50600489	50601799	1	22	515397	1.1135	4.52247	18.9055	1.37e-05	0.00143594	0.461748	4.52247	3.31074	0.0688285	0.394564
ENSBTAG00000000484	HYAL2	Hyaluronidase-2 [Source:UniProtKB/Swiss-Prot;Acc:Q8SQG8]	protein_coding	50592324	50597462	1	22	281838	1.22023	4.52792	12.7277	0.000360272	0.0212393	-0.304997	4.52792	0.784494	0.37577	0.764774
ENSBTAG00000000489	WDR54	WD repeat-containing protein 54 [Source:RefSeq peptide;Acc:NP_001039551]	protein_coding	10186102	10189962	-1	11	511447	0.791728	2.09315	4.25141	0.0392178	0.632896	1.39208	2.09315	12.3245	0.000447045	0.0147512
ENSBTAG00000000492	BT.65379	asparagine synthetase domain-containing protein 1 [Source:RefSeq peptide;Acc:NP_001029852]	protein_coding	6605444	6616484	-1	2	539672	-0.173922	5.86482	0.850232	0.356487	0.999986	0.216053	5.86482	1.30392	0.253498	0.676114
ENSBTAG00000000494	PDE4D	Uncharacterized protein [Source:UniProtKB/TrEMBL;Acc:F1MS27]	protein_coding	20268721	20321935	1	20	539556	-0.236575	1.88871	0.246431	0.619599	0.999986	-0.503103	1.88871	0.981132	0.32192	0.733004
ENSBTAG00000000495	BT.31273	hepatitis A virus cellular receptor 2 precursor [Source:RefSeq peptide;Acc:NP_001070573]	protein_coding	70824035	70870844	-1	7	768047, 100850609, 509729	-0.198083	6.16847	1.43892	0.230314	0.999986	-0.539755	6.16847	10.407	0.00125535	0.0318913
ENSBTAG00000000497	AKR1A1	Alcohol dehydrogenase [NADP(+)] [Source:UniProtKB/Swiss-Prot;Acc:Q3ZCJ2]	protein_coding	101106702	101118441	-1	3	618607	0.152617	7.68127	0.558209	0.454983	0.999986	0.614668	7.68127	8.85111	0.0029291	0.0577655
ENSBTAG00000000500	FLJ20565	PIN2/TERF1-interacting telomerase inhibitor 1 [Source:RefSeq peptide;Acc:NP_001029725]	protein_coding	8318622	8384877	1	8	525027	0.404176	4.16728	1.84955	0.173836	0.999986	-0.296448	4.16728	0.992906	0.319033	0.730901
ENSBTAG00000000501	KLHL13	Kelch-like protein 13 [Source:UniProtKB/Swiss-Prot;Acc:A6QQY2]	protein_coding	1975398	2038024	-1	X	528138	0.184383	3.62092	0.385858	0.534485	0.999986	-0.142074	3.62092	0.230212	0.631366	0.88752
ENSBTAG00000000504	BT.39806	transcription initiation factor IIB [Source:RefSeq peptide;Acc:NP_001039607]	protein_coding	55179369	55210377	1	3	786656, 513231	0.541296	4.39178	8.26582	0.00403984	0.149793	-0.0455454	4.39178	0.0579905	0.809701	0.952025
ENSBTAG00000000505	CCBL2	Kynurenine--oxoglutarate transaminase 3 [Source:UniProtKB/Swiss-Prot;Acc:Q0P5G4]	protein_coding	55093505	55153828	1	3	508712	-0.208203	3.43478	0.599127	0.438911	0.999986	0.553338	3.43478	4.25767	0.0390736	0.296834
ENSBTAG00000000507	NR4A1	Nuclear receptor subfamily 4 group A member 1 [Source:UniProtKB/Swiss-Prot;Acc:Q0V8F0]	protein_coding	27977007	27992869	-1	5	528390	1.19156	5.33719	6.39698	0.0114315	0.301428	-0.796677	5.33719	2.90881	0.0880971	0.439263
ENSBTAG00000000510	ATG101	Autophagy-related protein 101 [Source:UniProtKB/Swiss-Prot;Acc:Q2HJE0]	protein_coding	27962235	27968039	-1	5	513049	0.0862463	5.04221	0.175503	0.675266	0.999986	0.0100709	5.04221	0.00240367	0.960898	0.988168
ENSBTAG00000000511	BT.81882	consortin [Source:RefSeq peptide;Acc:NP_001098726]	protein_coding	31456108	31552138	-1	16	541076	-0.234735	3.19405	0.72603	0.394173	0.999986	-0.264371	3.19405	0.979989	0.322201	0.733004
ENSBTAG00000000512	SNTA1	Alpha-1-syntrophin [Source:UniProtKB/Swiss-Prot;Acc:Q0P5E6]	protein_coding	63408786	63490256	-1	13	527488	-0.302369	4.18152	2.00122	0.157172	0.999986	-0.416174	4.18152	3.82742	0.0504205	0.338419
ENSBTAG00000000517	BT.89962	ankyrin repeat domain-containing protein 29 [Source:RefSeq peptide;Acc:NP_001095574]	protein_coding	33386429	33419545	1	24	526872	-0.0901645	3.28794	0.109439	0.740784	0.999986	-0.529177	3.28794	3.67611	0.0551975	0.354374
ENSBTAG00000000521	PLEKHA8	pleckstrin homology domain-containing family A member 8 [Source:RefSeq peptide;Acc:NP_001183961]	protein_coding	66696649	66755780	-1	4	538919	0.482032	2.17446	1.63701	0.200736	0.999986	0.114568	2.17446	0.089953	0.764237	0.938357
ENSBTAG00000000524	CSTB	Cystatin-B [Source:UniProtKB/Swiss-Prot;Acc:P25417]	protein_coding	146555393	146558844	-1	1	512805	-0.0250721	10.8777	0.0268543	0.869831	0.999986	-0.0578198	10.8777	0.142393	0.705913	0.918632
ENSBTAG00000000526	TOPBP1	DNA topoisomerase 2-binding protein 1 [Source:RefSeq peptide;Acc:NP_001193695]	protein_coding	136833122	136903149	1	1	540574	0.0612348	5.38021	0.156193	0.692686	0.999986	0.0275596	5.38021	0.0316669	0.858761	0.965053
ENSBTAG00000000527	ZFAND3	AN1-type zinc finger protein 3 [Source:RefSeq peptide;Acc:NP_001095615]	protein_coding	11712802	12040961	1	23	532641	0.0160874	6.52127	0.0117352	0.913734	0.999986	-0.00659204	6.52127	0.00198181	0.964492	0.989093
ENSBTAG00000000528	MANBAL	protein MANBAL [Source:RefSeq peptide;Acc:NP_001108333]	protein_coding	66899155	66926952	1	13	787482	0.139288	4.99496	0.636696	0.42491	0.999986	0.218356	4.99496	1.54049	0.214544	0.637267
ENSBTAG00000000529	BT.46996	BTB/POZ domain-containing protein 9 [Source:UniProtKB/Swiss-Prot;Acc:A4IFG2]	protein_coding	12405340	12462065	-1	23	505504	-0.210916	3.48473	1.0521	0.305024	0.999986	-0.0921611	3.48473	0.196031	0.657944	0.899198
ENSBTAG00000000532	DEM1	probable exonuclease V [Source:RefSeq peptide;Acc:NP_001075077]	protein_coding	106234354	106246150	-1	3	538883	0.387465	3.38225	2.94217	0.0862949	0.877615	0.518789	3.38225	5.20799	0.0224833	0.210957
ENSBTAG00000000533	ZNF684	Uncharacterized protein [Source:UniProtKB/TrEMBL;Acc:F1MR89]	protein_coding	106216832	106226043	-1	3	100138535	-1.14504	-0.367928	1.67402	0.195721	0.999986	-0.734199	-0.367928	0.766966	0.381157	0.768307
ENSBTAG00000000536	ZNF395	zinc finger protein 395 [Source:RefSeq peptide;Acc:NP_001179140]	protein_coding	10188171	10246574	1	8	509082	0.0410008	3.34075	0.0207186	0.885548	0.999986	-0.198324	3.34075	0.514743	0.473093	0.826646
ENSBTAG00000000539	BT.34089	leucine-rich repeat-containing protein 28 [Source:RefSeq peptide;Acc:NP_001033245]	protein_coding	7411027	7600816	-1	21	532910	-0.20092	4.06653	0.802021	0.37049	0.999986	0.310268	4.06653	1.88849	0.169373	0.580807
ENSBTAG00000000542	CCDC104	Coiled-coil domain-containing protein 104 [Source:UniProtKB/Swiss-Prot;Acc:Q3ZC62]	protein_coding	38066011	38095813	1	11	513777	0.0704314	4.41604	0.18942	0.6634	0.999986	0.00243651	4.41604	0.000230326	0.987891	0.996921
ENSBTAG00000000545	SMEK2	serine/threonine-protein phosphatase 4 regulatory subunit 3B [Source:RefSeq peptide;Acc:NP_001178079]	protein_coding	38099216	38150591	-1	11	516489	0.0471039	6.46322	0.0905888	0.76343	0.999986	-0.0903662	6.46322	0.335816	0.562254	0.863743
ENSBTAG00000000546	TOB1	protein Tob1 [Source:RefSeq peptide;Acc:NP_001070543]	protein_coding	36512064	36515184	1	19	768016, 784737	0.80764	5.02695	7.35081	0.00670326	0.209486	-0.483351	5.02695	2.71903	0.0991581	0.462986
ENSBTAG00000000548	KLHDC10	Kelch domain-containing protein 10 [Source:UniProtKB/Swiss-Prot;Acc:Q0IIC2]	protein_coding	94676716	94737325	1	4	505844	0.117608	3.57329	0.281414	0.595776	0.999986	0.04831	3.57329	0.0484232	0.82583	0.957226
ENSBTAG00000000550	ATP5D	ATP synthase subunit delta, mitochondrial [Source:UniProtKB/Swiss-Prot;Acc:P05630]	protein_coding	45302252	45304424	1	7	338081	-0.136514	7.84644	0.52058	0.470595	0.999986	-0.110357	7.84644	0.338848	0.560495	0.863439
ENSBTAG00000000551	SMNDC1	survival of motor neuron-related-splicing factor 30 [Source:RefSeq peptide;Acc:NP_001030414]	protein_coding	31141809	31152181	-1	26	520500	0.330001	4.31271	2.20112	0.13791	0.980066	-0.190903	4.31271	0.744363	0.388267	0.77336
ENSBTAG00000000555	BT.53789	cytoplasmic aconitate hydratase [Source:RefSeq peptide;Acc:NP_001069059]	protein_coding	11480118	11543046	-1	8	512995	-0.113086	9.48984	1.0648	0.302124	0.999986	0.132596	9.48984	1.46559	0.226043	0.649695
ENSBTAG00000000559	PLTP	phospholipid transfer protein precursor [Source:RefSeq peptide;Acc:NP_001030199]	protein_coding	75374575	75384705	-1	13	505640	0.90209	6.08176	6.56044	0.010427	0.283203	3.00705	6.08176	63.5875	1.53e-15	3.21e-12
ENSBTAG00000000560		Uncharacterized protein [Source:UniProtKB/TrEMBL;Acc:G3MXR5]	protein_coding	13525432	13526742	1	19	NA	0.154388	6.64021	1.13756	0.286168	0.999986	-0.104653	6.64021	0.52093	0.470445	0.82503
ENSBTAG00000000562	TOMM20	Mitochondrial import receptor subunit TOM20 homolog [Source:UniProtKB/Swiss-Prot;Acc:A6H7B1]	protein_coding	7926960	7941655	-1	28	781575	-0.000829269	4.61329	1.61e-05	0.9968	0.999986	-0.0230061	4.61329	0.0115064	0.914576	0.978082
ENSBTAG00000000563	BT.48995	Myeloid differentiation primary response protein MyD88 [Source:UniProtKB/Swiss-Prot;Acc:Q599T9]	protein_coding	11646791	11651003	1	22	444881	-0.135599	7.18825	1.05298	0.304821	0.999986	0.0367239	7.18825	0.0775951	0.780583	0.94513
ENSBTAG00000000565	RFX7	DNA-binding protein RFX7 [Source:RefSeq peptide;Acc:NP_001179749]	protein_coding	54281616	54422091	1	10	541058	-0.362532	4.49989	2.91438	0.0877929	0.884142	-0.0261302	4.49989	0.0155316	0.90082	0.975086
ENSBTAG00000000566	BT.72734	coiled-coil domain-containing protein 14 [Source:RefSeq peptide;Acc:NP_001098939]	protein_coding	68895327	68937081	-1	1	788769	-0.127157	0.278683	0.052516	0.818742	0.999986	0.0781431	0.278683	0.0225617	0.880602	0.969511
ENSBTAG00000000571	BT.76342	rho GTPase-activating protein 27 [Source:RefSeq peptide;Acc:NP_001095822]	protein_coding	45680698	45713521	-1	19	789296	-0.128666	4.09932	0.278062	0.597974	0.999986	-0.153983	4.09932	0.406799	0.523599	0.850443
ENSBTAG00000000578	BAT5	abhydrolase domain-containing protein 16A [Source:RefSeq peptide;Acc:NP_001069073]	protein_coding	27423438	27435718	1	23	513252	-0.194449	5.86066	1.75943	0.184696	0.999986	0.031833	5.86066	0.0476444	0.827214	0.95755
ENSBTAG00000000579	NIPBL	nipped-B-like protein [Source:RefSeq peptide;Acc:NP_001193513]	protein_coding	37189901	37303893	-1	20	539566	0.100033	6.46124	0.211866	0.645309	0.999986	-0.108248	6.46124	0.244651	0.620867	0.884761
ENSBTAG00000000581	DOCK10	Uncharacterized protein [Source:UniProtKB/TrEMBL;Acc:E1B7C4]	protein_coding	113649874	113891180	-1	2	NA	-0.0715852	6.64012	0.102394	0.748976	0.999986	0.269832	6.64012	1.45055	0.228439	0.651747
ENSBTAG00000000586	C5ORF42	Uncharacterized protein [Source:UniProtKB/TrEMBL;Acc:F1MRT7]	protein_coding	37092892	37174619	1	20	533903, 505334	-0.136687	4.22578	0.414067	0.519913	0.999986	-0.0424353	4.22578	0.0396569	0.842153	0.960669
ENSBTAG00000000589	CACNG4	Uncharacterized protein [Source:UniProtKB/TrEMBL;Acc:E1BFD7]	protein_coding	63675100	63725656	1	19	519331	-0.0814045	-0.140555	0.0128549	0.90973	0.999986	-0.405434	-0.140555	0.323419	0.56956	0.868045
ENSBTAG00000000590	BT.65618	DNA polymerase epsilon catalytic subunit A [Source:RefSeq peptide;Acc:NP_001178358]	protein_coding	45511664	45571259	1	17	785457	-0.128803	3.86894	0.156966	0.691965	0.999986	-0.238869	3.86894	0.546263	0.459849	0.821672
ENSBTAG00000000598	CST3	Cystatin-C [Source:UniProtKB/Swiss-Prot;Acc:P01035]	protein_coding	42562167	42566091	-1	13	281102	-0.136685	9.15308	0.299117	0.584437	0.999986	-0.0826318	9.15308	0.109428	0.740796	0.932348
ENSBTAG00000000599	CCNI	cyclin-I [Source:RefSeq peptide;Acc:NP_001076842]	protein_coding	93633306	93672214	-1	6	504847	0.0847243	6.64713	0.412775	0.520564	0.999986	0.101145	6.64713	0.589711	0.442531	0.809354
ENSBTAG00000000602	RXRB	retinoic acid receptor RXR-beta [Source:RefSeq peptide;Acc:NP_001077109]	protein_coding	7320233	7326944	-1	23	504943	0.0555717	5.44994	0.125188	0.723475	0.999986	0.0355892	5.44994	0.0522283	0.81923	0.954422
ENSBTAG00000000603	JAM2	junctional adhesion molecule B precursor [Source:RefSeq peptide;Acc:NP_001077205]	protein_coding	10083035	10165613	-1	1	538846	-0.17157	0.303584	0.0502339	0.822657	0.999986	1.01961	0.303584	1.82065	0.177236	0.591438
ENSBTAG00000000604	BT.99652	transmembrane glycoprotein NMB precursor [Source:RefSeq peptide;Acc:NP_001033154]	protein_coding	32010892	32037150	1	4	509600	-0.00488072	12.3027	0.000537725	0.9815	0.999986	0.308914	12.3027	2.16501	0.141183	0.539566
ENSBTAG00000000605	ATP5J	ATP synthase-coupling factor 6, mitochondrial [Source:UniProtKB/Swiss-Prot;Acc:P02721]	protein_coding	10069680	10076995	1	1	282690	0.0400895	6.4152	0.0461143	0.829968	0.999986	-0.106942	6.4152	0.328394	0.566606	0.866519
ENSBTAG00000000607	ABCF2	ATP-binding cassette sub-family F member 2 [Source:UniProtKB/Swiss-Prot;Acc:Q2KJA2]	protein_coding	114587369	114602056	-1	4	513061	0.0893402	5.24145	0.220951	0.638316	0.999986	0.129704	5.24145	0.469669	0.49314	0.836557
ENSBTAG00000000608	PRCC	proline-rich protein PRCC [Source:RefSeq peptide;Acc:NP_001039426]	protein_coding	14090127	14117838	-1	3	507189	0.304184	5.50399	3.94349	0.047053	0.687917	0.156905	5.50399	1.06651	0.301735	0.718502
ENSBTAG00000000609			pseudogene	54654216	54654795	-1	1	NA	-0.0193965	4.40915	0.00212317	0.963248	0.999986	-0.14814	4.40915	0.11982	0.72923	0.927476
ENSBTAG00000000613	ELAVL1	ELAV-like protein 1 [Source:RefSeq peptide;Acc:NP_001069922]	protein_coding	17939663	17976489	-1	7	617316	0.0673615	6.10187	0.251657	0.615911	0.999986	-0.0564658	6.10187	0.17813	0.672985	0.907192
ENSBTAG00000000621	CATSPERG	Uncharacterized protein [Source:UniProtKB/TrEMBL;Acc:F1MED0]	protein_coding	48412978	48443310	1	18	100141222, 505774	-0.677006	2.48992	2.702	0.100222	0.924099	0.496224	2.48992	1.49854	0.220897	0.645681
ENSBTAG00000000622	RPS17	40S ribosomal protein S17 [Source:UniProtKB/Swiss-Prot;Acc:A5PK63]	protein_coding	23301663	23305104	-1	21	788861	0.0285167	9.16686	0.0449239	0.832144	0.999986	-0.08382	9.16686	0.388535	0.53307	0.854591
ENSBTAG00000000623	CPEB1	Uncharacterized protein [Source:UniProtKB/TrEMBL;Acc:F1MSH0]	protein_coding	23309725	23333820	-1	21	514174	0.225039	2.32403	0.378599	0.538354	0.999986	-0.545544	2.32403	2.22527	0.135769	0.529496
ENSBTAG00000000625	SMAD6	mothers against decapentaplegic homolog 6 [Source:RefSeq peptide;Acc:NP_001193074]	protein_coding	13507839	13583291	1	10	511279	-1.35711	3.72753	24.1376	8.97e-07	0.000130809	-0.213688	3.72753	0.638275	0.424336	0.797668
ENSBTAG00000000629	MMS22L	Protein MMS22-like [Source:UniProtKB/Swiss-Prot;Acc:E1BGH8]	protein_coding	53228694	53352386	1	9	532916	0.441707	1.59265	1.0213	0.31221	0.999986	0.44815	1.59265	1.03168	0.309763	0.724822
ENSBTAG00000000630	BT.40231	protein LSM14 homolog A [Source:RefSeq peptide;Acc:NP_001029826]	protein_coding	44800804	44854327	1	18	538838	-0.111599	6.31108	0.555894	0.455919	0.999986	0.129595	6.31108	0.756534	0.384415	0.769883
ENSBTAG00000000632	RAD54B	RAD54 homolog B [Source:RefSeq peptide;Acc:NP_001179884]	protein_coding	72176935	72295285	1	14	533414	0.423467	1.05444	0.778672	0.377548	0.999986	0.364687	1.05444	0.587655	0.443327	0.810153
ENSBTAG00000000638	CDT1	Uncharacterized protein [Source:UniProtKB/TrEMBL;Acc:F1MCJ1]	protein_coding	14053451	14057708	1	18	519016	-0.243932	3.1104	0.611251	0.434317	0.999986	-0.798962	3.1104	6.10996	0.0134422	0.155743
ENSBTAG00000000639	APRT	Adenine phosphoribosyltransferase [Source:UniProtKB/Swiss-Prot;Acc:Q56JW4]	protein_coding	14057703	14060472	-1	18	519017	-0.0769509	5.72145	0.17426	0.676353	0.999986	0.0113786	5.72145	0.00384012	0.950588	0.98656
ENSBTAG00000000640	VIMP	Selenoprotein S [Source:UniProtKB/Swiss-Prot;Acc:Q2KI76]	protein_coding	5385098	5394275	1	21	512276	0.171581	5.61566	0.903384	0.341876	0.999986	0.0609838	5.61566	0.112866	0.736905	0.93072
ENSBTAG00000000641	SKAP1	Uncharacterized protein [Source:UniProtKB/TrEMBL;Acc:E1B8S2]	protein_coding	38697518	39001101	1	19	506769	-0.400779	0.430018	0.309864	0.577764	0.999986	-2.07618	0.430018	6.99385	0.00817902	0.114207
ENSBTAG00000000642	INTS1	integrator complex subunit 1 [Source:RefSeq peptide;Acc:NP_001178399]	protein_coding	41983696	42007511	1	25	790146	-0.0505197	7.13083	0.0847831	0.770917	0.999986	-0.0208455	7.13083	0.0144237	0.904405	0.975548
ENSBTAG00000000646	ANAPC4	anaphase-promoting complex subunit 4 [Source:RefSeq peptide;Acc:NP_001179307]	protein_coding	46471813	46504926	1	6	514572	-0.138491	3.93219	0.410642	0.521644	0.999986	0.0870632	3.93219	0.16211	0.687221	0.911937
ENSBTAG00000000647	SELO	selenoprotein O [Source:RefSeq peptide;Acc:NP_001156665]	protein_coding	119771356	119791795	1	5	790464	0.012113	6.44998	0.00411106	0.948877	0.999986	-0.36796	6.44998	3.77789	0.0519342	0.343697
ENSBTAG00000000650	TUBGCP6	Uncharacterized protein [Source:UniProtKB/TrEMBL;Acc:G3X687]	protein_coding	119791795	119813398	-1	5	618908	-0.183042	4.73173	0.623466	0.429762	0.999986	-0.00605918	4.73173	0.000676772	0.979245	0.992958
ENSBTAG00000000653	PPP1R16B	Protein phosphatase 1 regulatory inhibitor subunit 16B [Source:UniProtKB/Swiss-Prot;Acc:Q95N27]	protein_coding	68258627	68366080	1	13	282091	-0.145758	2.94068	0.152711	0.695958	0.999986	-0.0995952	2.94068	0.0718708	0.788632	0.947722
ENSBTAG00000000656	BT.45162	Nuclear factor of activated T-cells, cytoplasmic 1 [Source:UniProtKB/Swiss-Prot;Acc:P98201]	protein_coding	1018253	1099817	-1	24	511224	0.373288	5.95178	2.91033	0.0880139	0.884731	-0.315711	5.95178	2.09765	0.147526	0.546993
ENSBTAG00000000658	KIAA1875	Uncharacterized protein [Source:UniProtKB/TrEMBL;Acc:F1MRY3]	protein_coding	1913048	1921667	-1	14	100848073, 100852108	-0.807096	0.11875	2.16751	0.140954	0.985823	-0.539943	0.11875	1.01668	0.313308	0.727276
ENSBTAG00000000660	BT.28502	protein FAM83D [Source:RefSeq peptide;Acc:NP_001076862]	protein_coding	68368929	68391896	1	13	508561	-0.0476568	1.29787	0.0115733	0.91433	0.999986	0.383508	1.29787	0.67514	0.411265	0.790478
ENSBTAG00000000662	TCF20	transcription factor 20 [Source:RefSeq peptide;Acc:NP_001179503]	protein_coding	113634004	113683472	-1	5	523151	0.189205	6.05684	1.68115	0.194771	0.999986	0.0689976	6.05684	0.225219	0.635092	0.888691
ENSBTAG00000000664	SLC22A15	solute carrier family 22 member 15 [Source:RefSeq peptide;Acc:NP_001180022]	protein_coding	27378643	27481821	-1	3	512417	-0.173166	2.19558	0.265038	0.60668	0.999986	-0.0766761	2.19558	0.0495848	0.823787	0.956408
ENSBTAG00000000666	GHDC	GH3 domain-containing protein precursor [Source:RefSeq peptide;Acc:NP_001069171]	protein_coding	42946040	42949784	-1	19	515225	-0.0653596	6.66519	0.162049	0.687277	0.999986	-0.188256	6.66519	1.33102	0.248623	0.672452
ENSBTAG00000000668	SLC22A5	solute carrier family 22 member 5 [Source:RefSeq peptide;Acc:NP_001039967]	protein_coding	23329260	23355525	-1	7	541266	0.0857958	1.36339	0.0450143	0.831978	0.999986	0.23455	1.36339	0.336657	0.561766	0.863712
ENSBTAG00000000670	RRP9	U3 small nucleolar RNA-interacting protein 2 [Source:RefSeq peptide;Acc:NP_001095743]	protein_coding	49544958	49552848	1	22	614025	0.0355225	3.83367	0.0351912	0.851195	0.999986	0.150992	3.83367	0.638733	0.42417	0.797668
ENSBTAG00000000671	PARP3	Uncharacterized protein [Source:UniProtKB/TrEMBL;Acc:E1BD56]	protein_coding	49538818	49544236	-1	22	507426	-0.484924	5.5733	6.9197	0.00852514	0.24866	0.544549	5.5733	8.78363	0.00303947	0.0592495
ENSBTAG00000000672	MGC143209	protein FAM105A [Source:RefSeq peptide;Acc:NP_001095641]	protein_coding	58634394	58664249	-1	20	534389	0.219243	6.31956	1.82826	0.176334	0.999986	0.171572	6.31956	1.11311	0.291407	0.708652
ENSBTAG00000000675	PGS1	CDP-diacylglycerol--glycerol-3-phosphate 3-phosphatidyltransferase, mitochondrial [Source:UniProtKB/Swiss-Prot;Acc:Q2KJ28]	protein_coding	54404340	54441590	-1	19	535126	-0.259481	7.06265	2.65239	0.103394	0.928755	-0.194629	7.06265	1.4891	0.222356	0.646274
ENSBTAG00000000676	BT.21872	Uncharacterized protein [Source:UniProtKB/TrEMBL;Acc:F1MPE2]	protein_coding	23271533	23357849	1	9	541096	0.00699418	4.79291	0.00133026	0.970905	0.999986	-0.129552	4.79291	0.455324	0.499817	0.838256
ENSBTAG00000000678	BT.67516	cold shock domain-containing protein E1 [Source:RefSeq peptide;Acc:NP_001091494]	protein_coding	28695271	28723718	1	3	513993	-0.00758568	8.32256	0.00218632	0.962706	0.999986	0.151807	8.32256	0.866876	0.351822	0.7541
ENSBTAG00000000679	BT.57470	phosphoacetylglucosamine mutase [Source:RefSeq peptide;Acc:NP_001039387]	protein_coding	23358371	23384805	-1	9	505648	0.109969	5.20908	0.368135	0.544023	0.999986	0.317134	5.20908	3.00589	0.0829625	0.428034
ENSBTAG00000000682	RAPGEF6	Uncharacterized protein [Source:UniProtKB/TrEMBL;Acc:F1MS53]	protein_coding	24107824	24297279	1	7	789597	-0.266904	4.86895	1.30704	0.252931	0.999986	-0.268765	4.86895	1.32267	0.250113	0.673834
ENSBTAG00000000683	WDR37	WD repeat-containing protein 37 [Source:RefSeq peptide;Acc:NP_001192897]	protein_coding	46647460	46679926	-1	13	529876	-0.041029	5.25838	0.0647011	0.799214	0.999986	-0.20893	5.25838	1.66966	0.196304	0.614779
ENSBTAG00000000684	ARHGEF10L	rho guanine nucleotide exchange factor 10-like protein [Source:RefSeq peptide;Acc:NP_001039762]	protein_coding	135557345	135672091	-1	2	529043	-0.125672	6.29662	0.36061	0.548168	0.999986	-0.588334	6.29662	7.70971	0.00549246	0.0886059
ENSBTAG00000000686	NANP	N-acylneuraminate-9-phosphatase [Source:RefSeq peptide;Acc:NP_001098847]	protein_coding	10871597	10879769	1	13	516539	-0.306334	2.79955	1.07695	0.299382	0.999986	0.245223	2.79955	0.677879	0.410318	0.79002
ENSBTAG00000000687	WDR51B	POC1 centriolar protein homolog B [Source:RefSeq peptide;Acc:NP_001092501]	protein_coding	19357951	19462573	-1	5	525136	-0.259683	2.54132	0.279109	0.597286	0.999986	-0.861335	2.54132	3.09714	0.0784301	0.419418
ENSBTAG00000000693	BT.105130	ubiquitin-conjugating enzyme E2 R2 [Source:RefSeq peptide;Acc:NP_001193039]	protein_coding	76567996	76663653	1	8	537885	0.00833753	5.49737	0.00271177	0.958469	0.999986	-0.180042	5.49737	1.2649	0.260725	0.682512
ENSBTAG00000000694	TAF10	transcription initiation factor TFIID subunit 10 [Source:RefSeq peptide;Acc:NP_001092438]	protein_coding	47073272	47074686	1	15	514443	0.0489487	6.80045	0.0812106	0.775663	0.999986	-0.124622	6.80045	0.527429	0.46769	0.824074
ENSBTAG00000000695	UBAP2	Uncharacterized protein [Source:UniProtKB/TrEMBL;Acc:E1BA82]	protein_coding	76668494	76759843	-1	8	NA	0.00237797	6.47699	9.36e-05	0.99228	0.999986	-0.079385	6.47699	0.102262	0.749131	0.935299
ENSBTAG00000000696	ILK	integrin-linked protein kinase [Source:RefSeq peptide;Acc:NP_001029865]	protein_coding	47074662	47082065	-1	15	540207	0.162766	7.25459	1.20258	0.272807	0.999986	0.215371	7.25459	2.11779	0.145597	0.545132
ENSBTAG00000000697	RRP8	ribosomal RNA-processing protein 8 [Source:RefSeq peptide;Acc:NP_001179303]	protein_coding	47082236	47085798	1	15	540208	-0.183471	2.66916	0.424623	0.514639	0.999986	-0.411618	2.66916	2.12865	0.144568	0.544399
ENSBTAG00000000699	C9ORF3	aminopeptidase O [Source:RefSeq peptide;Acc:NP_001193909]	protein_coding	82658983	82671514	1	8	531757	-0.233249	1.22244	0.355428	0.551056	0.999986	0.193487	1.22244	0.24492	0.620675	0.884761
ENSBTAG00000000704	GUSB	beta-glucuronidase precursor [Source:RefSeq peptide;Acc:NP_001076905]	protein_coding	28162569	28174955	-1	25	515687	-0.0930708	8.99153	0.572473	0.449278	0.999986	-0.0556566	8.99153	0.204864	0.650823	0.897052
ENSBTAG00000000705	COX7A2L	Cytochrome c oxidase subunit 7A-related protein, mitochondrial [Source:UniProtKB/Swiss-Prot;Acc:Q3T061]	protein_coding	24824245	24836596	-1	11	540225	-0.0309921	6.53883	0.0492819	0.824318	0.999986	-0.169789	6.53883	1.48531	0.222946	0.646298
ENSBTAG00000000710	PIP5K1C	phosphatidylinositol-4-phosphate 5-kinase type-1 gamma [Source:RefSeq peptide;Acc:NP_001192574]	protein_coding	21514211	21535516	1	7	508819	-0.0355534	4.95228	0.0355533	0.850441	0.999986	-0.334557	4.95228	3.19497	0.0738649	0.409079
ENSBTAG00000000711	NDRG1	protein NDRG1 [Source:RefSeq peptide;Acc:NP_001030181]	protein_coding	9109762	9165926	1	14	504499	-0.083149	7.53352	0.226613	0.634046	0.999986	0.391585	7.53352	5.04697	0.024669	0.224857
ENSBTAG00000000712	FBXW2	F-box/WD repeat-containing protein 2 [Source:UniProtKB/Swiss-Prot;Acc:Q58D00]	protein_coding	112057391	112089639	-1	8	767863	-0.101026	5.72055	0.29444	0.587389	0.999986	0.350536	5.72055	3.47777	0.0621986	0.372026
ENSBTAG00000000713	AGFG2	arf-GAP domain and FG repeats-containing protein 2 [Source:RefSeq peptide;Acc:NP_001193651]	protein_coding	36528495	36547791	-1	25	510361	-0.0953093	3.06316	0.120972	0.727983	0.999986	-0.514135	3.06316	3.47236	0.0624023	0.372495
ENSBTAG00000000715	BT.64082	Uncharacterized protein [Source:UniProtKB/TrEMBL;Acc:E1BG91]	protein_coding	114148311	114155451	-1	4	530077	0.405174	1.07448	0.472903	0.491654	0.999986	-1.03562	1.07448	2.93653	0.0865969	0.436048
ENSBTAG00000000717	PPAP2C	Lipid phosphate phosphohydrolase 2 [Source:UniProtKB/Swiss-Prot;Acc:Q2HJ61]	protein_coding	44591316	44601348	-1	7	504545	0.238841	3.93469	0.701471	0.40229	0.999986	0.254389	3.93469	0.783976	0.375928	0.764774
ENSBTAG00000000721	GPATCH1	G patch domain-containing protein 1 [Source:RefSeq peptide;Acc:NP_001069246]	protein_coding	43658673	43714393	1	18	518738	-0.141469	4.48802	0.511016	0.474699	0.999986	0.129171	4.48802	0.432109	0.510956	0.844421
ENSBTAG00000000725	USP42	Ubiquitin carboxyl-terminal hydrolase 42 [Source:UniProtKB/Swiss-Prot;Acc:E1B9W9]	protein_coding	38638460	38673274	1	25	100850906, 532721	-0.152243	3.84872	0.379553	0.537843	0.999986	-0.232773	3.84872	0.904617	0.341547	0.746769
ENSBTAG00000000727	RNF169	E3 ubiquitin-protein ligase RNF169 [Source:UniProtKB/Swiss-Prot;Acc:F1MRW8]	protein_coding	54840266	54923335	1	15	525756	-0.0889311	3.80296	0.13795	0.710328	0.999986	-0.0727724	3.80296	0.0960464	0.756627	0.936203
ENSBTAG00000000735	BCL2A1	Bcl-2-related protein A1 [Source:UniProtKB/Swiss-Prot;Acc:Q3C2I0]	protein_coding	26481215	26490869	-1	21	282151	2.21329	6.75708	29.2211	6.46e-08	1.23e-05	1.56886	6.75708	14.6252	0.000131151	0.00557298
ENSBTAG00000000736	LRP8	Uncharacterized protein [Source:UniProtKB/TrEMBL;Acc:F6PYA5]	protein_coding	93488723	93580869	1	3	NA	-0.049961	5.46554	0.0542829	0.815772	0.999986	0.576449	5.46554	7.33564	0.00676006	0.100196
ENSBTAG00000000737	DMXL2	Uncharacterized protein [Source:UniProtKB/TrEMBL;Acc:F1MWB8]	protein_coding	58902923	58996135	1	10	782535	-0.704289	3.70976	4.89393	0.0269512	0.51015	1.25069	3.70976	16.2186	5.64e-05	0.00293698
ENSBTAG00000000738	DAPK1	death-associated protein kinase 1 [Source:RefSeq peptide;Acc:NP_001192967]	protein_coding	82207240	82309507	1	8	540873	0.1281	7.73867	0.72043	0.396003	0.999986	0.35398	7.73867	5.49394	0.0190825	0.19023
ENSBTAG00000000744	DCTN6	Dynactin subunit 6 [Source:UniProtKB/Swiss-Prot;Acc:Q148G7]	protein_coding	25462500	25484164	1	27	513751	0.140339	5.16418	0.516317	0.472417	0.999986	-0.0808054	5.16418	0.173002	0.677458	0.908687
ENSBTAG00000000746	BT.6431	Uncharacterized protein [Source:UniProtKB/TrEMBL;Acc:F1MRA1]	protein_coding	44857815	44928998	1	1	NA	0.10355	5.73208	0.369796	0.543116	0.999986	-0.425218	5.73208	6.19347	0.0128222	0.150566
ENSBTAG00000000748	GAR1	H/ACA ribonucleoprotein complex subunit 1 [Source:RefSeq peptide;Acc:NP_001030380]	protein_coding	16747757	16755365	-1	6	515057	-0.0629921	4.19564	0.0701114	0.791175	0.999986	0.358512	4.19564	2.24972	0.133639	0.525784
ENSBTAG00000000750	MSL2	Uncharacterized protein [Source:UniProtKB/TrEMBL;Acc:F1MRF9]	protein_coding	134190685	134220225	1	1	525740	0.0011494	4.67177	4.18e-05	0.99484	0.999986	-0.129846	4.67177	0.528411	0.467276	0.824074
ENSBTAG00000000752	BT.28541	shugoshin-like 1 [Source:RefSeq peptide;Acc:NP_001075086]	protein_coding	44947709	44965530	-1	1	614056	0.0698454	1.66174	0.0261847	0.87145	0.999986	-0.215916	1.66174	0.262375	0.608493	0.881896
ENSBTAG00000000753	PIAS4	E3 SUMO-protein ligase PIAS4 [Source:RefSeq peptide;Acc:NP_001076951]	protein_coding	21204221	21227471	-1	7	534722	0.158284	4.70524	0.569389	0.450502	0.999986	0.0469315	4.70524	0.0505131	0.822173	0.955489
ENSBTAG00000000754	PPP2R5A	serine/threonine-protein phosphatase 2A 56 kDa regulatory subunit alpha isoform [Source:RefSeq peptide;Acc:NP_001075197]	protein_coding	73077108	73151753	-1	16	533788	-0.134169	6.66994	0.78723	0.374939	0.999986	0.00633164	6.66994	0.00175493	0.966585	0.989732
ENSBTAG00000000758	TMEM206	Transmembrane protein 206 [Source:UniProtKB/Swiss-Prot;Acc:Q2KHV2]	protein_coding	73040573	73075217	1	16	616392	-0.305759	3.89734	1.9016	0.167899	0.999986	-0.76563	3.89734	11.3391	0.000758911	0.0221358
ENSBTAG00000000759	NENF	Neudesin [Source:UniProtKB/Swiss-Prot;Acc:Q1JQA5]	protein_coding	73013321	73019895	1	16	616334	-0.0419259	6.41362	0.0797946	0.777576	0.999986	0.0406795	6.41362	0.0750653	0.7841	0.94648
ENSBTAG00000000764	GIPC1	PDZ domain-containing protein GIPC1 [Source:RefSeq peptide;Acc:NP_001179947]	protein_coding	12391794	12395710	1	7	519617	-0.218047	4.798	1.01176	0.314481	0.999986	-0.0301514	4.798	0.0198263	0.888023	0.971643
ENSBTAG00000000767	BT.49626	mRNA-decapping enzyme 2 [Source:RefSeq peptide;Acc:NP_001071491]	protein_coding	944927	992564	-1	10	539770	-0.386603	4.13008	2.70987	0.099729	0.922525	-0.0381155	4.13008	0.0267232	0.870147	0.967842
ENSBTAG00000000770	PGM2L1	glucose 1,6-bisphosphate synthase [Source:RefSeq peptide;Acc:NP_001092454]	protein_coding	54484806	54537330	-1	15	515366	-0.147864	3.88035	0.265642	0.60627	0.999986	-0.58708	3.88035	4.17798	0.0409526	0.301975
ENSBTAG00000000771	BT.100877	DnaJ homolog subfamily B member 6 [Source:UniProtKB/Swiss-Prot;Acc:Q0III6]	protein_coding	119431678	119447704	1	4	282215	0.282985	5.91565	4.3555	0.0368897	0.60731	0.162418	5.91565	1.4509	0.228384	0.651747
ENSBTAG00000000773	TTC9C	Tetratricopeptide repeat protein 9C [Source:UniProtKB/Swiss-Prot;Acc:A4IFF3]	protein_coding	41741321	41750148	1	29	786577	0.182701	2.09443	0.303914	0.581439	0.999986	-0.011144	2.09443	0.00119931	0.972374	0.991224
ENSBTAG00000000778	HSP90AB1	Heat shock protein HSP 90-beta [Source:UniProtKB/TrEMBL;Acc:G5E507]	protein_coding	17867543	17873174	1	23	767874	0.281721	8.82293	2.43742	0.118471	0.946027	-0.240498	8.82293	1.75559	0.185176	0.60228
ENSBTAG00000000781	HIP1	huntingtin-interacting protein 1 [Source:RefSeq peptide;Acc:NP_001179007]	protein_coding	34393880	34528240	-1	25	505919	-0.028282	6.48708	0.0215909	0.883181	0.999986	-0.659041	6.48708	11.4202	0.000726486	0.0214549
ENSBTAG00000000782	KDR	vascular endothelial growth factor receptor 2 precursor [Source:RefSeq peptide;Acc:NP_001103470]	protein_coding	72232849	72277699	-1	6	407170	0.151272	0.0999883	0.044049	0.833762	0.999986	-1.50626	0.0999883	4.34495	0.0371189	0.289812
ENSBTAG00000000784	BT.89705	MTERF domain containing 2 [Source:RefSeq peptide;Acc:NP_001231155]	protein_coding	120809687	120815327	-1	3	512153	0.107304	4.49199	0.342375	0.558461	0.999986	0.0253365	4.49199	0.0192319	0.889704	0.972065
ENSBTAG00000000785	PASK	Uncharacterized protein [Source:UniProtKB/TrEMBL;Acc:E1BJM5]	protein_coding	120818380	120844640	-1	3	NA	-0.521802	3.31679	4.10216	0.0428284	0.664158	-0.10375	3.31679	0.163444	0.686005	0.911506
ENSBTAG00000000786	NQO2	ribosyldihydronicotinamide dehydrogenase [Source:RefSeq peptide;Acc:NP_001029495]	protein_coding	50487434	50498284	-1	23	508566	0.0922113	5.62332	0.169157	0.680863	0.999986	0.973547	5.62332	18.5436	1.66e-05	0.00106615
ENSBTAG00000000789	PPP1R7	Protein phosphatase 1 regulatory subunit 7 [Source:UniProtKB/Swiss-Prot;Acc:Q3T0W4]	protein_coding	120853355	120869389	1	3	505297	0.12377	5.78064	0.421186	0.516346	0.999986	-0.263586	5.78064	1.91007	0.166956	0.576344
ENSBTAG00000000791	BT.35938	neuron-specific vesicular protein calcyon [Source:RefSeq peptide;Acc:NP_001069421]	protein_coding	25893499	25904421	1	26	531593	0.722914	-0.0554219	1.26515	0.260679	0.999986	-0.943993	-0.0554219	1.9641	0.161076	0.567749
ENSBTAG00000000797	MRPL9	39S ribosomal protein L9, mitochondrial [Source:UniProtKB/Swiss-Prot;Acc:Q2TBK2]	protein_coding	19060353	19067401	1	3	505981	0.0364732	5.52842	0.0448418	0.832295	0.999986	-0.211723	5.52842	1.5029	0.220226	0.645681
ENSBTAG00000000799	BT.35115	islet cell autoantigen 1 [Source:RefSeq peptide;Acc:NP_001033257]	protein_coding	17177736	17341262	-1	4	535346	0.0737711	4.089	0.156893	0.692033	0.999986	0.0627999	4.089	0.113425	0.736278	0.93072
ENSBTAG00000000801	BT.76599	zinc finger protein 583 [Source:RefSeq peptide;Acc:NP_001077003]	protein_coding	63903404	63910967	-1	18	789836	-0.0977488	3.88136	0.118485	0.730683	0.999986	-0.143916	3.88136	0.259514	0.610454	0.8819
ENSBTAG00000000803	ZNF667	zinc finger protein 667 [Source:RefSeq peptide;Acc:NP_001095548]	protein_coding	63871806	63894090	1	18	523322	-0.326572	3.00211	0.755931	0.384605	0.999986	0.0896061	3.00211	0.0563527	0.812356	0.95306
ENSBTAG00000000804	MOB3B	MOB kinase activator 3B [Source:UniProtKB/Swiss-Prot;Acc:Q29RK9]	protein_coding	16745167	16961930	1	8	540817	-0.427661	0.799318	0.714441	0.397974	0.999986	1.27349	0.799318	7.05859	0.00788862	0.111737
ENSBTAG00000000806	ATAD1	ATPase family AAA domain-containing protein 1 [Source:UniProtKB/Swiss-Prot;Acc:F6QV99]	protein_coding	9411265	9448494	-1	26	506045	0.097458	5.33772	0.127672	0.720858	0.999986	0.482613	5.33772	3.02494	0.0819931	0.425621
ENSBTAG00000000807	TMED3	transmembrane emp24 domain-containing protein 3 precursor [Source:RefSeq peptide;Acc:NP_001075078]	protein_coding	25993165	26004025	1	21	539132	-0.16869	6.01511	0.83381	0.361173	0.999986	-0.0459331	6.01511	0.0612278	0.804566	0.951786
ENSBTAG00000000808	COX14	Cytochrome c oxidase assembly protein COX14 [Source:UniProtKB/Swiss-Prot;Acc:Q1RMH3]	protein_coding	29952087	29956382	-1	5	768048	-0.000740704	5.30607	1.79e-05	0.996625	0.999986	-0.0551425	5.30607	0.0972169	0.755195	0.935971
ENSBTAG00000000810	COPE	Coatomer subunit epsilon [Source:UniProtKB/Swiss-Prot;Acc:Q28104]	protein_coding	4224033	4242168	1	7	338085	-0.104782	7.28169	0.301314	0.58306	0.999986	0.098126	7.28169	0.262632	0.608318	0.881896
ENSBTAG00000000811	BT.61505	probable ATP-dependent RNA helicase DDX49 [Source:RefSeq peptide;Acc:NP_001075198]	protein_coding	4216055	4223818	-1	7	533809	0.329469	3.7686	2.43979	0.118292	0.946027	0.364124	3.7686	2.92516	0.0872087	0.437084
ENSBTAG00000000812	CD300A	CMRF35-like molecule 8 precursor [Source:RefSeq peptide;Acc:NP_001179385]	protein_coding	57604425	57621461	-1	19	516915	-0.605708	3.35525	3.57442	0.0586759	0.748293	0.367253	3.35525	1.35074	0.24515	0.668753
ENSBTAG00000000813	HOMER3	Uncharacterized protein [Source:UniProtKB/TrEMBL;Acc:F1MW19]	protein_coding	4209220	4215509	1	7	508124	-0.183977	5.30895	0.857175	0.354531	0.999986	-0.462118	5.30895	5.44925	0.0195768	0.193381
ENSBTAG00000000815	EPHA2	ephrin type-A receptor 2 precursor [Source:RefSeq peptide;Acc:NP_001192660]	protein_coding	136525537	136551769	1	2	512798	0.554734	3.36833	1.37642	0.240712	0.999986	-0.874613	3.36833	3.25088	0.0713849	0.402323
ENSBTAG00000000816	PRDM1	PR domain zinc finger protein 1 [Source:RefSeq peptide;Acc:NP_001179865]	protein_coding	44355220	44377512	-1	9	538384	1.064	6.64175	30.8958	2.72e-08	5.64e-06	-0.10271	6.64175	0.292792	0.588437	0.876331
ENSBTAG00000000817	SYNJ2	Uncharacterized protein [Source:UniProtKB/TrEMBL;Acc:F1N1U1]	protein_coding	96023880	96091443	1	9	518435	0.742815	-0.286281	0.869759	0.351022	0.999986	0.829937	-0.286281	1.30905	0.252567	0.675598
ENSBTAG00000000824	TSEN54	tRNA-splicing endonuclease subunit Sen54 [Source:RefSeq peptide;Acc:NP_001192620]	protein_coding	56657194	56663680	-1	19	511091	-0.0901675	4.67125	0.236795	0.62653	0.999986	0.0265348	4.67125	0.0209786	0.884837	0.970437
ENSBTAG00000000825	MRPS26	28S ribosomal protein S26, mitochondrial [Source:UniProtKB/Swiss-Prot;Acc:Q3SZ86]	protein_coding	52590818	52593105	-1	13	516004	0.251669	4.54505	1.17222	0.278945	0.999986	-0.319405	4.54505	1.87501	0.170903	0.583161
ENSBTAG00000000827	TAOK1	serine/threonine-protein kinase TAO1 [Source:RefSeq peptide;Acc:NP_001193029]	protein_coding	21308239	21363144	1	19	536532	0.0659213	5.04584	0.100981	0.750655	0.999986	-0.0400581	5.04584	0.0373039	0.846848	0.961317
ENSBTAG00000000829	CARKL	sedoheptulokinase [Source:RefSeq peptide;Acc:NP_001069016]	protein_coding	24933750	24951464	-1	19	511999	0.0518708	3.84176	0.0388975	0.843652	0.999986	-0.367501	3.84176	1.91669	0.166222	0.575575
ENSBTAG00000000830	GPR137B	G protein-coupled receptor 137B [Source:RefSeq peptide;Acc:NP_001178410]	protein_coding	8887739	8942109	1	28	613826	-0.166459	7.70089	1.15847	0.281784	0.999986	-0.113462	7.70089	0.537068	0.46365	0.822733
ENSBTAG00000000831	CTNS	Cystinosin [Source:UniProtKB/Swiss-Prot;Acc:A7MB63]	protein_coding	24951988	24972141	1	19	613527	-0.0239426	8.15578	0.0133813	0.907908	0.999986	-0.326813	8.15578	2.46988	0.116047	0.49644
ENSBTAG00000000833	TAX1BP3	tax1-binding protein 3 [Source:RefSeq peptide;Acc:NP_001029646]	protein_coding	24971932	24977062	-1	19	514852	-0.0517972	7.36973	0.157216	0.691732	0.999986	-0.0855118	7.36973	0.42962	0.512175	0.844672
ENSBTAG00000000837	PARP1	poly [Source:RefSeq peptide;Acc:NP_777176]	protein_coding	30119202	30160574	-1	16	286764	-0.0558224	7.18695	0.170149	0.679979	0.999986	-0.203263	7.18695	2.24276	0.134241	0.527366
ENSBTAG00000000838	BT.49778	protein Daple [Source:RefSeq peptide;Acc:NP_001095487]	protein_coding	56629747	56773304	-1	21	515039	0.135986	5.66674	0.171268	0.678988	0.999986	-0.718938	5.66674	4.5845	0.0322625	0.267622
ENSBTAG00000000842	UBASH3B	ubiquitin-associated and SH3 domain-containing protein B [Source:RefSeq peptide;Acc:NP_001193057]	protein_coding	33944543	33975910	1	15	523809	-0.112627	4.01246	0.295379	0.586794	0.999986	-0.0861657	4.01246	0.170681	0.679507	0.909164
ENSBTAG00000000843	NDRG2	protein NDRG2 [Source:RefSeq peptide;Acc:NP_001030381]	protein_coding	26134842	26142255	1	10	515063	-0.0429984	5.81316	0.107297	0.743243	0.999986	-0.0900431	5.81316	0.465771	0.494939	0.837174
ENSBTAG00000000848	SNRNP200	U5 small nuclear ribonucleoprotein 200 kDa helicase [Source:RefSeq peptide;Acc:NP_001193092]	protein_coding	2343017	2368147	-1	11	100850262, 510529	-0.0362947	8.43948	0.0709438	0.789968	0.999986	-0.161858	8.43948	1.40301	0.23622	0.661192
ENSBTAG00000000851	CYP20A1	Cytochrome P450 20A1 [Source:UniProtKB/Swiss-Prot;Acc:Q5E980]	protein_coding	91899069	91943225	1	2	532945	-0.0959354	5.40405	0.183608	0.668291	0.999986	-0.0583397	5.40405	0.0666672	0.796253	0.949045
ENSBTAG00000000853			pseudogene	20913363	20914375	1	29	NA	-0.0912465	0.413725	0.0334002	0.854989	0.999986	-0.265007	0.413725	0.293915	0.587723	0.875842
ENSBTAG00000000854	BT.91470	protein transport protein Sec16B [Source:RefSeq peptide;Acc:NP_996854]	protein_coding	60747108	60792164	-1	16	404548	-0.386987	0.255803	0.31223	0.576315	0.999986	-0.263882	0.255803	0.164602	0.684955	0.910832
ENSBTAG00000000855	NXN	Nucleoredoxin [Source:UniProtKB/Swiss-Prot;Acc:A6QLU8]	protein_coding	22457712	22621493	1	19	531367	-0.553786	1.81466	1.93275	0.164458	0.999986	-0.0340226	1.81466	0.00756944	0.93067	0.981903
ENSBTAG00000000856	FBXL6	Uncharacterized protein [Source:UniProtKB/TrEMBL;Acc:F1MTY1]	protein_coding	1766767	1769754	1	14	512690	-0.116127	2.08893	0.0943983	0.758658	0.999986	-0.936101	2.08893	6.04045	0.0139818	0.158925
ENSBTAG00000000857	GPR172B	riboflavin transporter 1 precursor [Source:RefSeq peptide;Acc:NP_001069369]	protein_coding	1763994	1766621	-1	14	527884	-0.0215261	5.4651	0.0129904	0.909257	0.999986	0.0204211	5.4651	0.0116062	0.914208	0.978015
ENSBTAG00000000859	SLC38A1	Uncharacterized protein [Source:UniProtKB/TrEMBL;Acc:F1MTX9]	protein_coding	34145240	34198996	1	5	527491	-0.334387	5.1556	1.50948	0.219218	0.999986	-0.151745	5.1556	0.313301	0.575661	0.870133
ENSBTAG00000000868	ZFP1	Uncharacterized protein [Source:UniProtKB/TrEMBL;Acc:F1MTX5]	protein_coding	2532232	2536014	1	18	513942	0.295053	1.30228	0.346112	0.556323	0.999986	-0.569607	1.30228	1.277	0.258457	0.680443
ENSBTAG00000000871	TRIM27	zinc finger protein RFP [Source:RefSeq peptide;Acc:NP_001069267]	protein_coding	29906624	29920511	1	23	520111	0.129538	5.79326	0.793236	0.373123	0.999986	0.0086434	5.79326	0.00355778	0.952437	0.98656
ENSBTAG00000000873	BT.26578	solute carrier family 13 member 3 [Source:RefSeq peptide;Acc:NP_001073757]	protein_coding	75979002	76062341	-1	13	526291	-0.203096	3.22091	0.179129	0.672123	0.999986	0.327296	3.22091	0.458912	0.498133	0.838244
ENSBTAG00000000874	CAST	calpastatin isoform I [Source:RefSeq peptide;Acc:NP_001025489]	protein_coding	98444979	98581253	1	7	281039	0.0954284	7.57475	0.444791	0.504819	0.999986	0.104672	7.57475	0.535573	0.464273	0.822733
ENSBTAG00000000875	AZI1	5-azacytidine-induced protein 1 [Source:RefSeq peptide;Acc:NP_001178116]	protein_coding	52110945	52124532	1	19	514944	0.143946	2.73781	0.149438	0.699073	0.999986	-0.438992	2.73781	1.40124	0.236516	0.661192
ENSBTAG00000000877	METTL20	Uncharacterized protein [Source:UniProtKB/TrEMBL;Acc:E1BH46]	protein_coding	78647957	78655646	-1	5	530461	-0.299074	1.35209	0.437013	0.508568	0.999986	0.429051	1.35209	0.871997	0.350403	0.753607
ENSBTAG00000000878	BT.55953	RB1-inducible coiled-coil protein 1 [Source:RefSeq peptide;Acc:NP_001107627]	protein_coding	23147992	23177073	-1	14	539858	-0.014744	6.20558	0.0137007	0.906821	0.999986	-0.011511	6.20558	0.00842562	0.926864	0.981291
ENSBTAG00000000879	BT.97625	UPF0488 protein C8orf33 homolog [Source:RefSeq peptide;Acc:NP_001039618]	protein_coding	1487366	1489409	1	14	513585	-0.0173916	2.66522	0.00424164	0.948072	0.999986	-0.482671	2.66522	3.30359	0.0691286	0.395181
ENSBTAG00000000880	MGC133692	uncharacterized protein C6orf72 homolog precursor [Source:RefSeq peptide;Acc:NP_001033598]	protein_coding	87948484	87963094	1	9	506714	-0.113974	6.09922	0.381487	0.536809	0.999986	-0.0375632	6.09922	0.0414112	0.838746	0.959622
ENSBTAG00000000885	BT.86945	Uncharacterized protein [Source:UniProtKB/TrEMBL;Acc:G3MWU5]	protein_coding	99849410	99850892	-1	8	NA	0.365998	1.97486	0.431176	0.511412	0.999986	0.86555	1.97486	2.16189	0.141471	0.540429
ENSBTAG00000000892	MB21D1	Uncharacterized protein [Source:UniProtKB/TrEMBL;Acc:E1BGN7]	protein_coding	13154613	13177012	-1	9	782472	-0.989625	2.66079	8.99446	0.00270799	0.10993	-0.963426	2.66079	8.4926	0.00356594	0.0659224
ENSBTAG00000000894	PGK1	Phosphoglycerate kinase 1 [Source:UniProtKB/Swiss-Prot;Acc:Q3T0P6]	protein_coding	79282708	79305386	-1	X	507476	0.0206475	9.1116	0.00855643	0.9263	0.999986	0.445342	9.1116	3.88468	0.0487284	0.331832
ENSBTAG00000000895	TAF9B	transcription initiation factor TFIID subunit 9B [Source:RefSeq peptide;Acc:NP_001179078]	protein_coding	79269814	79277533	1	X	538983	0.133719	2.98578	0.135345	0.712953	0.999986	-0.264129	2.98578	0.523908	0.469179	0.824628
ENSBTAG00000000897	IQGAP2	Uncharacterized protein [Source:UniProtKB/TrEMBL;Acc:F1MTR1]	protein_coding	7554265	7867328	1	10	782315	0.0213732	6.74765	0.0132489	0.908363	0.999986	-0.378717	6.74765	4.11475	0.0425108	0.307897
ENSBTAG00000000898	F2RL2	proteinase-activated receptor 3 precursor [Source:RefSeq peptide;Acc:NP_001033622]	protein_coding	7777600	7788321	-1	10	512581	-0.387251	5.67834	2.80463	0.0939926	0.905703	-0.242813	5.67834	1.10851	0.292406	0.709862
ENSBTAG00000000899	TMEM17	Transmembrane protein 17 [Source:UniProtKB/Swiss-Prot;Acc:A4FUY9]	protein_coding	60934735	60942371	-1	11	514758	-0.201076	0.768094	0.0908752	0.763068	0.999986	-0.984882	0.768094	2.15343	0.142252	0.541163
ENSBTAG00000000900	LRRC8C	Leucine-rich repeat-containing protein 8C [Source:UniProtKB/Swiss-Prot;Acc:A5PK13]	protein_coding	53717832	53810701	-1	3	527708	-0.231756	4.22004	1.06678	0.301674	0.999986	0.424707	4.22004	3.59577	0.0579267	0.360911
ENSBTAG00000000902	OGT	UDP-N-acetylglucosamine--peptide N-acetylglucosaminyltransferase 110 kDa subunit [Source:RefSeq peptide;Acc:NP_001091539]	protein_coding	84387999	84429228	-1	X	532053	-0.169202	5.51792	0.72032	0.396039	0.999986	0.669743	5.51792	11.3297	0.000762762	0.0221934
ENSBTAG00000000911	UBE2H	Ubiquitin-conjugating enzyme E2 H [Source:UniProtKB/Swiss-Prot;Acc:Q32LN1]	protein_coding	94467623	94565768	-1	4	539313	0.226114	4.86733	0.736741	0.390707	0.999986	-0.601719	4.86733	5.21332	0.0224145	0.210814
ENSBTAG00000000913	UQCR10	Cytochrome b-c1 complex subunit 9 [Source:UniProtKB/Swiss-Prot;Acc:P00130]	protein_coding	71038498	71040693	1	17	616109	-0.0814531	5.94477	0.154827	0.693965	0.999986	0.0065353	5.94477	0.000993502	0.974855	0.992111
ENSBTAG00000000917	BMP1	Uncharacterized protein [Source:UniProtKB/TrEMBL;Acc:E1BEV7]	protein_coding	69980325	70027825	1	8	NA	-0.0298288	7.05129	0.0446132	0.832717	0.999986	0.469977	7.05129	11.09	0.000867948	0.0242964
ENSBTAG00000000918	BT.32415	transmembrane protein C6orf70 [Source:RefSeq peptide;Acc:NP_001098725]	protein_coding	105128747	105157156	1	9	512804	-0.549174	2.89924	3.95965	0.0466034	0.687917	-0.510485	2.89924	3.55005	0.0595436	0.366158
ENSBTAG00000000920	DNAH17	Uncharacterized protein [Source:UniProtKB/TrEMBL;Acc:E1BLB4]	protein_coding	54312243	54405245	1	19	788092	0.524934	1.91531	0.76794	0.380855	0.999986	0.425903	1.91531	0.508917	0.475608	0.828306
ENSBTAG00000000928	SPECC1	Uncharacterized protein [Source:UniProtKB/TrEMBL;Acc:F1MEN2]	protein_coding	34124435	34195907	-1	19	506538	0.198437	6.85434	0.732383	0.392112	0.999986	-0.469172	6.85434	4.1298	0.0421344	0.307017
ENSBTAG00000000930		Uncharacterized protein [Source:UniProtKB/TrEMBL;Acc:E1BEU7]	protein_coding	63225954	63228134	1	18	NA	0.438358	2.91801	0.40011	0.527033	0.999986	1.18299	2.91801	2.90348	0.0883885	0.439346
ENSBTAG00000000936	SLC39A2	zinc transporter ZIP2 [Source:RefSeq peptide;Acc:NP_001192577]	protein_coding	26150711	26153125	-1	10	508989	1.05198	2.69345	6.35595	0.0116988	0.306426	1.05733	2.69345	6.481	0.0109034	0.135296
ENSBTAG00000000937	SSFA2	sperm-specific antigen 2 [Source:RefSeq peptide;Acc:NP_001179026]	protein_coding	14683868	14751322	-1	2	538826	0.0767759	6.51462	0.215197	0.642725	0.999986	0.121611	6.51462	0.537392	0.463516	0.822733
ENSBTAG00000000939	KIF16B	Uncharacterized protein [Source:UniProtKB/TrEMBL;Acc:G3X690]	protein_coding	10238640	10519339	-1	13	532276	-0.00258933	4.76053	0.000236691	0.987725	0.999986	-0.235349	4.76053	1.97965	0.159428	0.566582
ENSBTAG00000000940	TBCC	Tubulin-specific chaperone C [Source:UniProtKB/Swiss-Prot;Acc:Q3SZE9]	protein_coding	16404968	16407589	-1	23	515354	-0.113931	4.9707	0.606222	0.436214	0.999986	-0.262099	4.9707	3.26943	0.0705823	0.399516
ENSBTAG00000000941	PLEKHB2	pleckstrin homology domain-containing family B member 2 [Source:RefSeq peptide;Acc:NP_001076998]	protein_coding	1850107	1899289	1	2	783000	-0.0835343	8.12152	0.519719	0.470962	0.999986	-0.0120669	8.12152	0.0108581	0.917009	0.97855
ENSBTAG00000000942	SIPA1L2	signal-induced proliferation-associated 1-like protein 2 [Source:RefSeq peptide;Acc:NP_001193149]	protein_coding	5250716	5367946	-1	28	535132	-0.148587	4.47908	0.198663	0.655802	0.999986	-0.825911	4.47908	6.08726	0.013616	0.157076
ENSBTAG00000000943	ZNF286A	zinc finger protein 286A [Source:RefSeq peptide;Acc:NP_001103913]	protein_coding	33673396	33688126	1	19	789857	-1.08975	1.17054	4.18318	0.040827	0.651742	0.132318	1.17054	0.063746	0.80067	0.950489
ENSBTAG00000000944	LPCAT1	lysophosphatidylcholine acyltransferase 1 [Source:RefSeq peptide;Acc:NP_001193740]	protein_coding	71141671	71165741	1	20	788450	-0.359997	7.15352	6.20015	0.012774	0.328041	-0.428594	7.15352	8.88674	0.00287249	0.0569129
ENSBTAG00000000946	KIAA1609	Uncharacterized protein [Source:UniProtKB/TrEMBL;Acc:F1MTK2]	protein_coding	10694237	10706275	-1	18	531539	-0.00349101	3.60619	0.000194919	0.988861	0.999986	0.0634549	3.60619	0.0660674	0.797151	0.949219
ENSBTAG00000000948	RAB2A	ras-related protein Rab-2A [Source:RefSeq peptide;Acc:NP_001068822]	protein_coding	27864735	27937015	1	14	508373	-0.0696766	6.4365	0.329543	0.565928	0.999986	0.0420966	6.4365	0.120752	0.72822	0.927152
ENSBTAG00000000949	DNAJC9	dnaJ homolog subfamily C member 9 [Source:RefSeq peptide;Acc:NP_001192615]	protein_coding	29452335	29456540	-1	28	510898	-0.0804376	2.25555	0.0743975	0.785038	0.999986	-0.149247	2.25555	0.247119	0.619111	0.883921
ENSBTAG00000000950	MRPS16	28S ribosomal protein S16, mitochondrial [Source:UniProtKB/Swiss-Prot;Acc:P82915]	protein_coding	29460098	29461928	-1	28	510899	0.234695	4.47194	0.892026	0.344929	0.999986	0.214231	4.47194	0.739189	0.389921	0.77408
ENSBTAG00000000955	RBM41	Uncharacterized protein [Source:UniProtKB/TrEMBL;Acc:G3X691]	protein_coding	60601143	60666792	1	X	536054	0.348167	1.62435	0.412987	0.520457	0.999986	-0.275673	1.62435	0.262734	0.608248	0.881896
ENSBTAG00000000957	BT.27095	Uncharacterized protein [Source:UniProtKB/TrEMBL;Acc:F1MTI2]	protein_coding	13295340	13298891	1	27	513265	-0.341197	3.86091	1.93603	0.164101	0.999986	0.173746	3.86091	0.506847	0.476507	0.829042
ENSBTAG00000000958	ZSWIM3	Uncharacterized protein [Source:UniProtKB/TrEMBL;Acc:F1MTI1]	protein_coding	75354606	75358234	1	13	NA	0.153975	-0.151421	0.0631041	0.801655	0.999986	0.559907	-0.151421	0.963094	0.326408	0.736694
ENSBTAG00000000959	BT.42406	zinc finger SWIM domain-containing protein 1 [Source:RefSeq peptide;Acc:NP_001096712]	protein_coding	75359806	75362820	1	13	512243	0.447935	1.38565	0.849676	0.356644	0.999986	0.0480933	1.38565	0.00986076	0.920899	0.979959
ENSBTAG00000000960	SPATA25	Uncharacterized protein [Source:UniProtKB/TrEMBL;Acc:E1BER7]	protein_coding	75363562	75364594	-1	13	NA	1.16189	-0.0717053	2.17758	0.140035	0.985823	2.04833	-0.0717053	6.10751	0.0134609	0.155743
ENSBTAG00000000961	NEURL2	neuralized-like protein 2 [Source:RefSeq peptide;Acc:NP_001179565]	protein_coding	75365123	75367907	-1	13	526835	0.622812	2.35038	1.94471	0.163158	0.999986	1.34238	2.35038	8.45783	0.00363476	0.0668807
ENSBTAG00000000962	STAP1	signal-transducing adaptor protein 1 [Source:RefSeq peptide;Acc:NP_001071336]	protein_coding	85013014	85043206	1	6	507296	-0.3189	3.62123	1.38026	0.240057	0.999986	0.550025	3.62123	4.01364	0.0451336	0.318496
ENSBTAG00000000967	BT.28783	DET1 homolog [Source:RefSeq peptide;Acc:NP_001092587]	protein_coding	19928626	19953516	-1	21	541005	-0.277554	4.20827	2.0419	0.153019	0.999986	0.145197	4.20827	0.563108	0.45301	0.817509
ENSBTAG00000000974	IARS	isoleucyl-tRNA synthetase, cytoplasmic [Source:RefSeq peptide;Acc:NP_001094539]	protein_coding	85268890	85350117	-1	8	509885	-0.213827	5.3102	0.81651	0.366203	0.999986	0.283413	5.3102	1.42105	0.23323	0.657168
ENSBTAG00000000977	CADM1	cell adhesion molecule 1 precursor [Source:RefSeq peptide;Acc:NP_001033647]	protein_coding	26101411	26451509	-1	15	529873	0.0523117	9.68728	0.0866593	0.768468	0.999986	-0.193455	9.68728	1.18512	0.276317	0.697262
ENSBTAG00000000978	ASH2L	set1/Ash2 histone methyltransferase complex subunit ASH2 [Source:RefSeq peptide;Acc:NP_001192402]	protein_coding	32989769	33014982	1	27	100138350	0.0348897	5.02828	0.0446615	0.832628	0.999986	-0.0582157	5.02828	0.125636	0.723	0.925688
ENSBTAG00000000979	C27H8orf40	UPF0697 protein C8orf40 homolog [Source:UniProtKB/Swiss-Prot;Acc:A5D7B5]	protein_coding	37055089	37070241	1	27	515895	-0.0755869	5.56198	0.188357	0.664288	0.999986	-0.0674325	5.56198	0.149387	0.699121	0.916516
ENSBTAG00000000981	KLHDC8B	Kelch domain-containing protein 8B [Source:UniProtKB/Swiss-Prot;Acc:Q5E9V5]	protein_coding	51427513	51432321	-1	22	527321	0.218071	3.30111	0.663424	0.415354	0.999986	0.197106	3.30111	0.548182	0.459062	0.82078
ENSBTAG00000000985	RAB10	ras-related protein Rab-10 [Source:RefSeq peptide;Acc:NP_001094758]	protein_coding	73335436	73400455	-1	11	783373	-0.0539625	7.46575	0.143105	0.705213	0.999986	-0.0882757	7.46575	0.383035	0.535983	0.854591
ENSBTAG00000000986	USH1C	harmonin [Source:RefSeq peptide;Acc:NP_001030459]	protein_coding	35500365	35548981	1	15	530709	-1.37817	-0.493216	3.61839	0.0571443	0.742396	-0.29715	-0.493216	0.188739	0.663969	0.902839
ENSBTAG00000000988	BRCA2	Uncharacterized protein [Source:UniProtKB/TrEMBL;Acc:E1B8X8]	protein_coding	28637213	28688200	-1	12	NA	-0.442875	3.24775	1.37394	0.241136	0.999986	-0.0765161	3.24775	0.0407982	0.839928	0.959767
ENSBTAG00000000990	PSMA2	Proteasome subunit alpha type-2 [Source:UniProtKB/Swiss-Prot;Acc:Q3T0Y5]	protein_coding	78821820	78832470	1	4	539141	-0.0764737	4.09771	0.0562319	0.812554	0.999986	0.738081	4.09771	4.96491	0.0258667	0.231794
ENSBTAG00000000991	MRPL32	39S ribosomal protein L32, mitochondrial [Source:UniProtKB/Swiss-Prot;Acc:Q2TBI6]	protein_coding	78816512	78821610	-1	4	532842	0.13299	2.89096	0.292313	0.588742	0.999986	0.223348	2.89096	0.832917	0.36143	0.759049
ENSBTAG00000000993	N4BP2L1	NEDD4-binding protein 2-like 1 [Source:UniProtKB/Swiss-Prot;Acc:Q29S05]	protein_coding	28612076	28634685	1	12	616069	-0.422927	4.7246	2.73224	0.0983412	0.920527	0.410252	4.7246	2.61917	0.10558	0.475233
ENSBTAG00000000995	FAM46A	Uncharacterized protein [Source:UniProtKB/TrEMBL;Acc:E1B8X5]	protein_coding	21763778	21766208	-1	9	540234	-0.698804	4.21475	8.22957	0.00412133	0.150263	-0.0372795	4.21475	0.0234438	0.878309	0.968905
ENSBTAG00000000998	BT.25759	zinc transporter ZIP6 [Source:RefSeq peptide;Acc:NP_001137564]	protein_coding	21317313	21337841	1	24	524456	0.0760763	5.68619	0.182537	0.669202	0.999986	-0.281161	5.68619	2.49259	0.114384	0.492604
ENSBTAG00000001002	TCF7	transcription factor 7 [Source:RefSeq peptide;Acc:NP_001092656]	protein_coding	47352223	47385009	1	7	782690	-0.488191	2.02142	1.31462	0.25156	0.999986	-1.08654	2.02142	6.22506	0.0125955	0.148625
ENSBTAG00000001005	BT.88981	zinc finger protein 280B [Source:RefSeq peptide;Acc:NP_001071403]	protein_coding	73002288	73010751	-1	17	782608, 785354, 786617, 100138781, 100335893, 100847249, 100849225, 100849439, 100849563, 100849604, 100849879, 100850411, 100850595, 100850682, 100850848, 100851014, 100851537, 100851760, 100851830, 100852129, 517697	0.437596	1.9307	0.843387	0.35843	0.999986	-0.347133	1.9307	0.551592	0.457668	0.820275
ENSBTAG00000001007	SLC25A43	Uncharacterized protein [Source:UniProtKB/TrEMBL;Acc:G3N0T6]	protein_coding	3646867	3687086	1	X	535541	0.346918	2.98571	1.54036	0.214564	0.999986	-0.400983	2.98571	2.2092	0.13719	0.532166
ENSBTAG00000001008	BT.21975	perforin-1 precursor [Source:RefSeq peptide;Acc:NP_001137207]	protein_coding	26939280	26941721	-1	28	369025	-0.356712	1.80242	0.293599	0.587924	0.999986	-0.521597	1.80242	0.653682	0.418799	0.795638
ENSBTAG00000001009	HCLS1	hematopoietic lineage cell-specific protein [Source:RefSeq peptide;Acc:NP_001030229]	protein_coding	66720537	66754184	-1	1	508445	-0.00018704	8.1675	2.3e-06	0.998791	0.999986	-0.331299	8.1675	7.13122	0.0075753	0.109214
ENSBTAG00000001013	SLC30A5	zinc transporter 5 [Source:RefSeq peptide;Acc:NP_001179103]	protein_coding	10455656	10487640	-1	20	508169	0.0818486	5.01651	0.229558	0.631852	0.999986	0.0352648	5.01651	0.0428123	0.836079	0.958814
ENSBTAG00000001014	MAPK7	Mitogen-activated protein kinase 7 [Source:UniProtKB/Swiss-Prot;Acc:A5PKJ4]	protein_coding	34687988	34693036	-1	19	537703	0.0394415	4.95305	0.0329561	0.855945	0.999986	0.0222213	4.95305	0.0106582	0.917774	0.978681
ENSBTAG00000001015	TM9SF4	Transmembrane 9 superfamily member 4 [Source:UniProtKB/Swiss-Prot;Acc:A5D7E2]	protein_coding	62165598	62218184	1	13	533562	0.0413818	7.01177	0.114009	0.735625	0.999986	0.215083	7.01177	3.08249	0.0791392	0.419469
ENSBTAG00000001016	NAA35	N-alpha-acetyltransferase 35, NatC auxiliary subunit [Source:RefSeq peptide;Acc:NP_001180040]	protein_coding	80545455	80633397	1	8	506175	0.0576193	3.32411	0.0705613	0.790521	0.999986	-0.022319	3.32411	0.0111106	0.916053	0.978496
ENSBTAG00000001017	SLK	STE20-like serine/threonine-protein kinase [Source:RefSeq peptide;Acc:NP_001193006]	protein_coding	24786360	24844579	1	26	535342	0.00865535	5.40484	0.00198885	0.964429	0.999986	-0.420496	5.40484	4.69636	0.0302265	0.258402
ENSBTAG00000001021	CYP1A1	Uncharacterized protein [Source:UniProtKB/TrEMBL;Acc:F1MM10]	protein_coding	34342808	34345682	1	21	282870	-0.952129	4.54929	4.53694	0.0331709	0.573715	0.206211	4.54929	0.236127	0.627018	0.886743
ENSBTAG00000001022	AMDHD2	Putative N-acetylglucosamine-6-phosphate deacetylase [Source:UniProtKB/Swiss-Prot;Acc:A7MBC0]	protein_coding	2019789	2026471	1	25	521401	-0.0476908	8.6534	0.0746954	0.784619	0.999986	-0.106326	8.6534	0.369609	0.543218	0.856638
ENSBTAG00000001023	ZNF598	Uncharacterized protein [Source:UniProtKB/TrEMBL;Acc:E1B928]	protein_coding	1552258	1562560	-1	25	505086	-0.00141281	5.43829	4.39e-05	0.994712	0.999986	0.138312	5.43829	0.419226	0.517324	0.847492
ENSBTAG00000001024	ARID1A	AT-rich interactive domain-containing protein 1A [Source:RefSeq peptide;Acc:NP_001192714]	protein_coding	127000106	127066994	-1	2	540181	-0.188049	7.47981	1.0851	0.297559	0.999986	-0.0277049	7.47981	0.0234337	0.878335	0.968905
ENSBTAG00000001029	BT.44411	RAS guanyl-releasing protein 2 [Source:RefSeq peptide;Acc:NP_001093416]	protein_coding	43590193	43602499	-1	29	512056	0.309383	1.89932	0.710858	0.399159	0.999986	-0.251415	1.89932	0.45255	0.501127	0.8385
ENSBTAG00000001030	BT.43678	myotubularin-related protein 3 [Source:RefSeq peptide;Acc:NP_001075074]	protein_coding	71122533	71253675	1	17	535099	0.0454718	6.26697	0.0865498	0.76861	0.999986	0.0964692	6.26697	0.391154	0.531693	0.85419
ENSBTAG00000001035	SF1	splicing factor 1 [Source:RefSeq peptide;Acc:NP_001075083]	protein_coding	43623210	43636775	-1	29	541229	0.0571389	8.13982	0.108087	0.742333	0.999986	-0.213205	8.13982	1.49471	0.221487	0.645919
ENSBTAG00000001036	HIBADH	3-hydroxyisobutyrate dehydrogenase, mitochondrial [Source:UniProtKB/Swiss-Prot;Acc:Q2HJD7]	protein_coding	68926598	69034386	1	4	512002	-0.0215117	5.51754	0.0158269	0.899886	0.999986	0.066621	5.51754	0.149917	0.698615	0.916259
ENSBTAG00000001037	MAP4K2	mitogen-activated protein kinase kinase kinase kinase 2 [Source:RefSeq peptide;Acc:NP_001193204]	protein_coding	43648614	43661350	-1	29	520058	0.352328	4.29931	2.52124	0.112323	0.934365	-0.129136	4.29931	0.340314	0.559648	0.863171
ENSBTAG00000001038	SNRPB	Small nuclear ribonucleoprotein-associated protein [Source:UniProtKB/TrEMBL;Acc:G1K134]	protein_coding	53134613	53143629	1	13	NA	0.0794024	6.75196	0.292581	0.588572	0.999986	0.204267	6.75196	1.93011	0.164746	0.573167
ENSBTAG00000001042	MXD1	max dimerization protein 1 [Source:RefSeq peptide;Acc:NP_001179309]	protein_coding	68232862	68255606	1	11	514626	-0.0671353	4.60068	0.0604924	0.805719	0.999986	-0.611475	4.60068	4.86793	0.0273604	0.241741
ENSBTAG00000001044	SUPV3L1	ATP-dependent RNA helicase SUPV3L1, mitochondrial [Source:RefSeq peptide;Acc:NP_001095332]	protein_coding	25712751	25737804	1	28	505988	-0.4024	3.98755	4.14804	0.0416826	0.658511	-0.165415	3.98755	0.708601	0.399909	0.782719
ENSBTAG00000001050	LDLRAP1	low density lipoprotein receptor adapter protein 1 [Source:RefSeq peptide;Acc:NP_001077137]	protein_coding	128078919	128103312	-1	2	511199	0.108015	4.02974	0.321987	0.570416	0.999986	-0.279483	4.02974	2.15232	0.142355	0.541163
ENSBTAG00000001051	OSCAR	Uncharacterized protein [Source:UniProtKB/TrEMBL;Acc:E1B8Y2]	protein_coding	63467220	63474744	1	18	100336423	-0.0237771	3.23265	0.00363463	0.951926	0.999986	0.643852	3.23265	2.69954	0.100377	0.466467
ENSBTAG00000001055	HNRNPL	heterogeneous nuclear ribonucleoprotein L [Source:RefSeq peptide;Acc:NP_001178959]	protein_coding	48823774	48835620	-1	18	504520	0.116191	8.37534	0.889167	0.345703	0.999986	-0.24324	8.37534	3.8898	0.0485803	0.331531
ENSBTAG00000001057	ARFGAP3	ADP-ribosylation factor GTPase-activating protein 3 [Source:UniProtKB/Swiss-Prot;Acc:Q17R07]	protein_coding	114291727	114341661	-1	5	532778	0.0981794	5.65021	0.349857	0.554194	0.999986	0.664294	5.65021	15.8391	6.9e-05	0.0034087
ENSBTAG00000001059	IDH3G	Isocitrate dehydrogenase [NAD] subunit gamma, mitochondrial [Source:UniProtKB/Swiss-Prot;Acc:Q58CP0]	protein_coding	39916807	39925370	-1	X	614145	-0.0547032	5.90054	0.0874162	0.767488	0.999986	-0.0912307	5.90054	0.243382	0.621774	0.88487
ENSBTAG00000001060	CXCR4	C-X-C chemokine receptor type 4 [Source:UniProtKB/Swiss-Prot;Acc:P25930]	protein_coding	61582125	61585838	1	2	281736	0.711159	10.0679	6.46779	0.0109847	0.291601	-0.105356	10.0679	0.140716	0.70757	0.919005
ENSBTAG00000001061	BT.62458	protein kinase C alpha type [Source:RefSeq peptide;Acc:NP_776860]	protein_coding	63500603	63581649	1	19	282001	0.109435	3.06963	0.169025	0.68098	0.999986	-0.137262	3.06963	0.256013	0.612873	0.882435
ENSBTAG00000001066	BT.27151	paired immunoglobulin-like type 2 receptor alpha precursor [Source:RefSeq peptide;Acc:NP_001193279]	protein_coding	36673965	36691626	-1	25	100137734	-0.158546	8.84026	0.63431	0.425779	0.999986	-0.481537	8.84026	5.74891	0.0164989	0.175114
ENSBTAG00000001068	ZCWPW1	zinc finger CW-type PWWP domain protein 1 [Source:RefSeq peptide;Acc:NP_001070321]	protein_coding	36650861	36674762	1	25	514550	0.685013	2.40407	1.38084	0.239958	0.999986	0.0784811	2.40407	0.0179144	0.893525	0.973369
ENSBTAG00000001069	TP53	Cellular tumor antigen p53 [Source:UniProtKB/Swiss-Prot;Acc:P67939]	protein_coding	27985495	27997841	-1	19	281542	0.297808	5.48208	2.3332	0.126641	0.958693	0.395368	5.48208	4.16286	0.0413196	0.302985
ENSBTAG00000001071	BT.20351	telomerase Cajal body protein 1 [Source:RefSeq peptide;Acc:NP_001030245]	protein_coding	27998930	28010744	1	19	509631	-0.214659	4.32833	1.31055	0.252296	0.999986	0.190981	4.32833	1.04111	0.307564	0.72229
ENSBTAG00000001074	SAYSD1	SAYSvFN domain-containing protein 1 [Source:UniProtKB/Swiss-Prot;Acc:Q32L85]	protein_coding	12964407	12971106	-1	23	618888	0.121651	2.65249	0.243851	0.621438	0.999986	0.176945	2.65249	0.521039	0.470399	0.82503
ENSBTAG00000001077	OSBPL5	Oxysterol-binding protein [Source:UniProtKB/TrEMBL;Acc:E1BC89]	protein_coding	49122352	49157383	1	29	532690	-0.14112	3.69768	0.368808	0.543655	0.999986	-0.0739036	3.69768	0.10477	0.746179	0.934048
ENSBTAG00000001078	SRL	Uncharacterized protein [Source:UniProtKB/TrEMBL;Acc:F1MJW7]	protein_coding	3392668	3404630	-1	25	513912	-0.382133	4.27439	2.90702	0.0881949	0.884731	-0.320543	4.27439	2.15425	0.142176	0.541163
ENSBTAG00000001079			pseudogene	39642691	39643783	-1	5	NA	0.254296	4.99425	1.39087	0.238259	0.999986	-0.067511	4.99425	0.096956	0.755514	0.935971
ENSBTAG00000001083	BT.55601	mitogen-activated protein kinase kinase kinase MLT [Source:RefSeq peptide;Acc:NP_001192422]	protein_coding	23443013	23608298	-1	2	519251	0.0365142	4.08542	0.0358359	0.849855	0.999986	-0.315823	4.08542	2.68192	0.101494	0.468494
ENSBTAG00000001085	FAM20A	Uncharacterized protein [Source:UniProtKB/TrEMBL;Acc:F1MJW4]	protein_coding	62270269	62311718	1	19	521099	-0.0421371	7.74878	0.0845456	0.771229	0.999986	-0.357647	7.74878	6.07368	0.0137211	0.157267
ENSBTAG00000001092	PHOSPHO2	Pyridoxal phosphate phosphatase PHOSPHO2 [Source:UniProtKB/Swiss-Prot;Acc:Q2KI06]	protein_coding	26660800	26665974	-1	2	507308	-0.142907	2.30146	0.204432	0.651167	0.999986	0.265869	2.30146	0.71694	0.397149	0.780879
ENSBTAG00000001093	KLHL23	kelch-like protein 23 [Source:RefSeq peptide;Acc:NP_001192436]	protein_coding	26619585	26636478	-1	2	100140861	-0.00343223	0.644405	2.63e-05	0.995911	0.999986	-0.274755	0.644405	0.162688	0.686693	0.911937
ENSBTAG00000001096	PRKRA	Interferon-inducible double stranded RNA-dependent protein kinase activator A [Source:UniProtKB/Swiss-Prot;Acc:Q2HJ92]	protein_coding	18433086	18449877	1	2	282875	0.250901	0.671658	0.227575	0.633328	0.999986	-0.298807	0.671658	0.361256	0.547809	0.859016
ENSBTAG00000001097	FKBP7	peptidyl-prolyl cis-trans isomerase FKBP7 precursor [Source:RefSeq peptide;Acc:NP_001093800]	protein_coding	18413884	18421599	1	2	509422	0.164443	1.31872	0.0947659	0.758204	0.999986	-0.62795	1.31872	1.26609	0.260501	0.682489
ENSBTAG00000001098	BT.26062	pleckstrin homology domain-containing family A member 3 [Source:RefSeq peptide;Acc:NP_001095383]	protein_coding	18382408	18410532	-1	2	509423	0.33813	3.71318	2.17912	0.139894	0.985823	-0.276811	3.71318	1.42079	0.233274	0.657168
ENSBTAG00000001101	IL28RA	interleukin-28 receptor subunit alpha precursor [Source:RefSeq peptide;Acc:NP_001178426]	protein_coding	129315264	129338069	1	2	616826	1.461	-0.3503	4.73171	0.0296115	0.534047	2.22174	-0.3503	9.3164	0.00227111	0.0476531
ENSBTAG00000001104	CMTM4	CKLF-like MARVEL transmembrane domain-containing protein 4 [Source:RefSeq peptide;Acc:NP_001077218]	protein_coding	34476952	34556068	-1	18	540247	0.424568	2.76336	0.957091	0.327921	0.999986	0.567253	2.76336	1.54785	0.213453	0.635781
ENSBTAG00000001105	ANXA4	Annexin A4 [Source:UniProtKB/Swiss-Prot;Acc:P13214]	protein_coding	68070487	68144492	1	11	281625	0.108261	7.79807	0.64324	0.42254	0.999986	0.371429	7.79807	7.53538	0.00604989	0.0937892
ENSBTAG00000001107	CACYBP	Calcyclin-binding protein [Source:UniProtKB/Swiss-Prot;Acc:Q3T168]	protein_coding	57694739	57705495	1	16	618428	0.157677	6.39673	1.14682	0.284217	0.999986	-0.242396	6.39673	2.70945	0.0997553	0.464589
ENSBTAG00000001108	BT.45372	germ cell-less protein-like 1 [Source:RefSeq peptide;Acc:NP_001095453]	protein_coding	68149829	68205598	1	11	513934	0.148416	4.22123	0.651531	0.419566	0.999986	0.169749	4.22123	0.852017	0.355982	0.757013
ENSBTAG00000001109	MRPS14	28S ribosomal protein S14, mitochondrial [Source:UniProtKB/Swiss-Prot;Acc:Q6B860]	protein_coding	57711734	57731147	-1	16	445421	0.224656	4.69321	0.350704	0.553715	0.999986	0.197907	4.69321	0.25098	0.616386	0.88331
ENSBTAG00000001110	SLC16A5	Uncharacterized protein [Source:UniProtKB/TrEMBL;Acc:G3X6A0]	protein_coding	56975975	56985432	-1	19	531531	-0.299404	4.17175	1.9057	0.167441	0.999986	-0.0435788	4.17175	0.0408174	0.839891	0.959767
ENSBTAG00000001112	SMOX	spermine oxidase [Source:RefSeq peptide;Acc:NP_001192368]	protein_coding	51409995	51445203	-1	13	527211	-0.28993	1.08762	0.325828	0.568126	0.999986	-0.546073	1.08762	1.26538	0.260636	0.682512
ENSBTAG00000001113	BT.77215	protein midA homolog, mitochondrial precursor [Source:RefSeq peptide;Acc:NP_001094519]	protein_coding	19683131	19699850	1	11	504290	-0.140272	3.53616	0.283639	0.594326	0.999986	0.0845589	3.53616	0.100044	0.751777	0.935573
ENSBTAG00000001114	PRKD3	serine/threonine-protein kinase D3 [Source:RefSeq peptide;Acc:NP_001192467]	protein_coding	19704351	19780728	-1	11	538447	-0.166317	5.86084	0.836946	0.360272	0.999986	-0.10756	5.86084	0.350394	0.55389	0.861224
ENSBTAG00000001116	P4HA2	prolyl 4-hydroxylase subunit alpha-2 isoform 2 precursor [Source:RefSeq peptide;Acc:NP_001029465]	protein_coding	23480315	23513315	1	7	507327	0.221005	5.88641	1.78097	0.18203	0.999986	0.149362	5.88641	0.819422	0.365349	0.759222
ENSBTAG00000001117	ANKRD50	ankyrin repeat domain-containing protein 50 [Source:RefSeq peptide;Acc:NP_001192878]	protein_coding	33496005	33529948	1	17	527956	-0.10519	4.38042	0.287874	0.591586	0.999986	0.102104	4.38042	0.268891	0.604077	0.881896
ENSBTAG00000001119	ANKRD13B	ankyrin repeat domain-containing protein 13B [Source:RefSeq peptide;Acc:NP_001193176]	protein_coding	21409208	21425398	1	19	616514	0.391387	0.159696	0.433504	0.510275	0.999986	-0.110233	0.159696	0.0306039	0.861127	0.965295
ENSBTAG00000001123	SNRNP48	Uncharacterized protein [Source:UniProtKB/TrEMBL;Acc:E1B7L0]	protein_coding	47647768	47663909	-1	23	513601	0.141954	4.225	0.356177	0.550637	0.999986	-0.209469	4.225	0.770286	0.380129	0.767621
ENSBTAG00000001124	GALC	galactocerebrosidase [Source:RefSeq peptide;Acc:NP_001192949]	protein_coding	100733238	100789765	-1	10	533428	-0.0810749	5.63841	0.216498	0.641721	0.999986	0.675243	5.63841	14.8024	0.000119385	0.00518623
ENSBTAG00000001125	ADAMDEC1	Uncharacterized protein [Source:UniProtKB/TrEMBL;Acc:F1MJP4]	protein_coding	72498088	72516273	1	8	100847471	0.759476	0.812224	1.57438	0.209573	0.999986	-0.201684	0.812224	0.118949	0.730177	0.928214
ENSBTAG00000001126	BMP2K	Uncharacterized protein [Source:UniProtKB/TrEMBL;Acc:F1MUI8]	protein_coding	95366324	95411167	1	6	505766	0.290843	6.68106	3.89195	0.0485182	0.69641	-0.00162667	6.68106	0.000122048	0.991186	0.997597
ENSBTAG00000001131	SLC12A9	solute carrier family 12 member 9 [Source:RefSeq peptide;Acc:NP_001193215]	protein_coding	36326328	36335481	-1	25	617865	-0.04721	5.54598	0.0571963	0.810983	0.999986	-0.100212	5.54598	0.256228	0.612723	0.882435
ENSBTAG00000001132	GTDC1	Glycosyltransferase-like domain-containing protein 1 [Source:UniProtKB/Swiss-Prot;Acc:Q08DA7]	protein_coding	52584334	52897314	1	2	534677	-0.456092	2.94889	2.30651	0.128833	0.96386	0.0999373	2.94889	0.105834	0.744938	0.933686
ENSBTAG00000001133	KIAA0564	Uncharacterized protein [Source:UniProtKB/TrEMBL;Acc:F1MIM5]	protein_coding	11705780	12059605	-1	12	NA	-0.274258	5.59805	1.95135	0.162441	0.999986	-0.313012	5.59805	2.52864	0.111797	0.488255
ENSBTAG00000001134	BT.20029	serrate RNA effector molecule homolog [Source:RefSeq peptide;Acc:NP_001077177]	protein_coding	36306702	36320801	-1	25	527938	0.20939	7.1774	1.0885	0.296804	0.999986	-0.238983	7.1774	1.39015	0.238379	0.663487
ENSBTAG00000001136	KIAA1324	Uncharacterized protein [Source:UniProtKB/TrEMBL;Acc:F1MIM6]	protein_coding	34313872	34353121	-1	3	784449	-0.195776	-0.00556434	0.0968109	0.755691	0.999986	0.688627	-0.00556434	1.11845	0.290252	0.708127
ENSBTAG00000001137	CLTA	Clathrin light chain A [Source:UniProtKB/Swiss-Prot;Acc:P04973]	protein_coding	60849478	60867215	1	8	281078	0.149182	8.02884	1.15528	0.282447	0.999986	-0.169917	8.02884	1.49828	0.220937	0.645681
ENSBTAG00000001138	UFSP1	Uncharacterized protein [Source:UniProtKB/TrEMBL;Acc:F1MIM7]	protein_coding	36305262	36306273	1	25	527939	-0.185743	2.71122	0.386993	0.533884	0.999986	0.24132	2.71122	0.675812	0.411033	0.790159
ENSBTAG00000001139	ACHE	Acetylcholinesterase [Source:UniProtKB/Swiss-Prot;Acc:P23795]	protein_coding	36300532	36305041	1	25	540446	0.274624	2.03265	0.406461	0.523771	0.999986	0.779188	2.03265	3.10698	0.0779572	0.41747
ENSBTAG00000001140	IAH1	Isoamyl acetate-hydrolyzing esterase 1 homolog [Source:UniProtKB/Swiss-Prot;Acc:Q3SZ16]	protein_coding	87942471	87953717	-1	11	614320	-0.103463	4.17523	0.355868	0.55081	0.999986	-0.138695	4.17523	0.648299	0.420721	0.796597
ENSBTAG00000001141	ADAM17	Uncharacterized protein [Source:UniProtKB/TrEMBL;Acc:E1B867]	protein_coding	87898074	87940943	1	11	517541	0.310401	6.9922	3.96778	0.0463788	0.687886	0.32431	6.9922	4.32535	0.0375487	0.289911
ENSBTAG00000001142	GNE	bifunctional UDP-N-acetylglucosamine 2-epimerase/N-acetylmannosamine kinase [Source:RefSeq peptide;Acc:NP_001178072]	protein_coding	60873151	60905455	-1	8	782201	-0.225479	4.24768	1.23792	0.265872	0.999986	0.193655	4.24768	0.900822	0.342561	0.747447
ENSBTAG00000001143	BT.24012	Uncharacterized protein [Source:UniProtKB/TrEMBL;Acc:E1B7Z4]	protein_coding	55063830	55075636	1	3	511531	-0.993648	2.60567	3.46771	0.062578	0.765518	1.58919	2.60567	9.09334	0.00256541	0.0523407
ENSBTAG00000001144	NAA20	N-alpha-acetyltransferase 20 [Source:RefSeq peptide;Acc:NP_001193758]	protein_coding	39883240	39901761	1	13	540212	-0.00913132	5.47434	0.00394497	0.949919	0.999986	0.069071	5.47434	0.22696	0.633787	0.888574
ENSBTAG00000001146	HIVEP2	Uncharacterized protein [Source:UniProtKB/TrEMBL;Acc:E1B842]	protein_coding	81237678	81266493	-1	9	540396	-0.313242	4.81057	1.58672	0.207796	0.999986	0.382832	4.81057	2.36043	0.124448	0.511875
ENSBTAG00000001151	BT.56047	amyloid-like protein 1 precursor [Source:RefSeq peptide;Acc:NP_001033184]	protein_coding	46754202	46764958	1	18	513154	-0.147942	1.69805	0.135358	0.71294	0.999986	-0.349557	1.69805	0.805188	0.369547	0.761461
ENSBTAG00000001156	ST3GAL1	CMP-N-acetylneuraminate-beta-galactosamide-alpha-2, 3-sialyltransferase 1 [Source:RefSeq peptide;Acc:NP_001091452]	protein_coding	8970645	8985785	1	14	282351	-0.31618	6.07323	3.61118	0.0573925	0.742396	-0.236427	6.07323	1.98976	0.158366	0.565362
ENSBTAG00000001160	BT.35623	glucocorticoid modulatory element-binding protein 1 [Source:RefSeq peptide;Acc:NP_001039940]	protein_coding	125343515	125370269	-1	2	540374	0.260046	4.33453	2.07095	0.150128	0.99773	0.229568	4.33453	1.60132	0.205716	0.627292
ENSBTAG00000001161	FAM60A	protein FAM60A [Source:RefSeq peptide;Acc:NP_001069584]	protein_coding	79034368	79064677	1	5	538649	-0.707785	1.06694	2.23203	0.135176	0.973678	0.863033	1.06694	3.51205	0.0609239	0.370013
ENSBTAG00000001164	BT.91229	acyl-CoA dehydrogenase family member 10 [Source:RefSeq peptide;Acc:NP_001179221]	protein_coding	57648597	57696347	1	17	511425	-0.218538	4.47485	1.28544	0.256889	0.999986	0.0244242	4.47485	0.0163653	0.898207	0.974687
ENSBTAG00000001165	AIFM2	Apoptosis-inducing factor 2 [Source:UniProtKB/Swiss-Prot;Acc:A5PJM4]	protein_coding	26504096	26521472	-1	28	534217	-0.146166	4.18859	0.607364	0.435782	0.999986	-0.215225	4.18859	1.31358	0.251748	0.675512
ENSBTAG00000001168	BRAP	BRCA1-associated protein [Source:RefSeq peptide;Acc:NP_001092478]	protein_coding	57563200	57592743	-1	17	518844	0.0984926	5.66548	0.333173	0.563797	0.999986	-0.510585	5.66548	8.93807	0.00279288	0.0555426
ENSBTAG00000001171	OGFOD1	2-oxoglutarate and iron-dependent oxygenase domain-containing protein 1 [Source:UniProtKB/Swiss-Prot;Acc:Q3MI03]	protein_coding	24237405	24267636	-1	18	514141	0.0267612	4.88456	0.0282195	0.866594	0.999986	0.160434	4.88456	1.03451	0.309103	0.724212
ENSBTAG00000001173	PLXNA2	Uncharacterized protein [Source:UniProtKB/TrEMBL;Acc:F1MIH8]	protein_coding	77046129	77250393	1	16	NA	0.862961	2.15885	3.14622	0.0761033	0.833186	-0.828601	2.15885	2.96373	0.0851515	0.433575
ENSBTAG00000001174	MRPL15	39S ribosomal protein L15, mitochondrial [Source:UniProtKB/Swiss-Prot;Acc:Q0VC21]	protein_coding	23675383	23680928	1	14	510347	0.0253036	3.35185	0.0136865	0.906868	0.999986	-0.00465946	3.35185	0.000467589	0.982748	0.994239
ENSBTAG00000001178	USPL1	Uncharacterized protein [Source:UniProtKB/TrEMBL;Acc:E1BB54]	protein_coding	30210164	30231502	-1	12	788351	0.256369	3.75172	1.22284	0.268805	0.999986	-0.120212	3.75172	0.265874	0.606113	0.881896
ENSBTAG00000001179	TEP1	telomerase protein component 1 [Source:RefSeq peptide;Acc:NP_001193841]	protein_coding	26750846	26784291	1	10	505802	-0.154879	5.68865	0.967338	0.325345	0.999986	0.00466446	5.68865	0.000869994	0.976469	0.992695
ENSBTAG00000001181	RPS6KC1	ribosomal protein S6 kinase delta-1 [Source:RefSeq peptide;Acc:NP_001179951]	protein_coding	72241105	72445379	-1	16	533192	-0.0302404	5.71092	0.0297513	0.863056	0.999986	0.128194	5.71092	0.543056	0.461169	0.82206
ENSBTAG00000001182	CDC10	septin-7 [Source:RefSeq peptide;Acc:NP_001001168]	protein_coding	61611420	61710127	-1	4	408000	0.262102	6.97061	2.29499	0.129792	0.965926	-0.0721128	6.97061	0.173341	0.677159	0.90868
ENSBTAG00000001185	BT.30964	histone-lysine N-methyltransferase SUV420H1 [Source:RefSeq peptide;Acc:NP_001070019]	protein_coding	46322745	46345025	-1	29	767828	-0.0859485	4.57482	0.179698	0.671633	0.999986	-0.0230858	4.57482	0.0131086	0.908847	0.976667
ENSBTAG00000001187	RASL10A	ras-like protein family member 10A [Source:RefSeq peptide;Acc:NP_001077114]	protein_coding	70724861	70727762	-1	17	506193	-0.736001	0.516465	1.21474	0.270396	0.999986	-1.08967	0.516465	2.80701	0.0938532	0.45142
ENSBTAG00000001188	ROM1	Rod outer segment membrane protein 1 [Source:UniProtKB/Swiss-Prot;Acc:P52205]	protein_coding	41655047	41657047	1	29	281465	0.178662	3.76564	0.904111	0.341682	0.999986	-0.1139	3.76564	0.371188	0.542358	0.856541
ENSBTAG00000001189	BT.35586	AP-1 complex subunit beta-1 [Source:RefSeq peptide;Acc:NP_001039403]	protein_coding	70734993	70783359	-1	17	506192	-0.0846602	9.18626	0.365853	0.545274	0.999986	-0.595324	9.18626	17.9589	2.26e-05	0.00137446
ENSBTAG00000001192	STX12	syntaxin-12 [Source:RefSeq peptide;Acc:NP_001094523]	protein_coding	126134951	126170517	-1	2	505538	-0.351582	5.98609	4.90195	0.0268263	0.51015	-0.366719	5.98609	5.38429	0.0203188	0.197575
ENSBTAG00000001193	BT.53643	protein unc-93 homolog B1 [Source:RefSeq peptide;Acc:NP_001180076]	protein_coding	46162697	46172747	-1	29	508878	-0.0334797	9.69107	0.0340536	0.853593	0.999986	-0.0522344	9.69107	0.0826476	0.773741	0.942095
ENSBTAG00000001195	KCNH4	Uncharacterized protein [Source:UniProtKB/TrEMBL;Acc:E1BLH0]	protein_coding	42922699	42938502	-1	19	535907	-0.649074	3.03638	4.8874	0.0270533	0.510513	-0.629969	3.03638	4.49412	0.0340116	0.275758
ENSBTAG00000001197	SLAMF7	SLAM family member 7 precursor [Source:RefSeq peptide;Acc:NP_001178287]	protein_coding	8969737	8985751	-1	3	790164	0.908232	9.93914	21.0545	4.46e-06	0.000543633	1.04879	9.93914	27.556	1.53e-07	2.29e-05
ENSBTAG00000001198	GIMAP7	GTPase, IMAP family member 7 [Source:RefSeq peptide;Acc:NP_001039773]	protein_coding	113780811	113781704	-1	4	530031	0.906819	0.632386	1.53798	0.214919	0.999986	-0.673301	0.632386	0.789958	0.374113	0.764041
ENSBTAG00000001199	DAP3	28S ribosomal protein S29, mitochondrial [Source:UniProtKB/Swiss-Prot;Acc:P82922]	protein_coding	15106137	15145083	-1	3	504320	0.0609807	4.42435	0.101808	0.74967	0.999986	-0.0317252	4.42435	0.0277046	0.867805	0.967067
ENSBTAG00000001207	SERPINB8	Serpin B8 [Source:UniProtKB/Swiss-Prot;Acc:Q5BIR5]	protein_coding	12694119	12716024	-1	24	513825	-0.382091	2.24683	0.997224	0.317983	0.999986	-0.353783	2.24683	0.886726	0.346366	0.750443
ENSBTAG00000001212	BT.49010	translocon-associated protein subunit beta precursor [Source:RefSeq peptide;Acc:NP_001015533]	protein_coding	14808605	14815178	1	3	506530	-0.136134	7.04995	1.13782	0.286113	0.999986	-0.0472765	7.04995	0.136878	0.711404	0.920919
ENSBTAG00000001219	BT.105273	Uncharacterized protein [Source:UniProtKB/TrEMBL;Acc:G5E513]	protein_coding	73087438	73089382	-1	8	NA	-0.216701	4.77047	0.797187	0.371936	0.999986	-0.329612	4.77047	1.85785	0.172874	0.58558
ENSBTAG00000001223	CAAP1	Caspase activity and apoptosis inhibitor 1 [Source:UniProtKB/Swiss-Prot;Acc:Q2T9W9]	protein_coding	17323316	17393937	1	8	515858	0.223599	3.55603	1.24768	0.263997	0.999986	-0.786049	3.55603	15.497	8.26e-05	0.00395208
ENSBTAG00000001224	ATP9B	Probable phospholipid-transporting ATPase IIB [Source:UniProtKB/Swiss-Prot;Acc:A1A4J6]	protein_coding	1114874	1265108	-1	24	510301	-0.00924336	5.85505	0.00309742	0.955617	0.999986	0.00678102	5.85505	0.00165359	0.967564	0.990196
ENSBTAG00000001225	BT.91172	RNA-binding protein 14 [Source:RefSeq peptide;Acc:NP_001014901]	protein_coding	45299519	45308722	1	29	511512	0.0487562	6.15607	0.0530779	0.817792	0.999986	0.227842	6.15607	1.16779	0.279856	0.699522
ENSBTAG00000001229	SLC25A22	Mitochondrial glutamate carrier 1 [Source:UniProtKB/Swiss-Prot;Acc:Q08DK4]	protein_coding	50835593	50839686	1	29	504371	-0.1977	2.9729	0.431705	0.511153	0.999986	0.70026	2.9729	5.47489	0.0192915	0.191989
ENSBTAG00000001231	BT.97285	cadherin-related family member 1 precursor [Source:RefSeq peptide;Acc:NP_777248]	protein_coding	39475993	39497288	1	28	281996	0.316505	2.10373	0.959368	0.327346	0.999986	0.406768	2.10373	1.5297	0.216157	0.640286
ENSBTAG00000001233	MPZL3	myelin protein zero-like protein 3 precursor [Source:RefSeq peptide;Acc:NP_001091520]	protein_coding	29345979	29376614	-1	15	521837	-1.20083	0.0390949	1.70963	0.191034	0.999986	1.73346	0.0390949	3.28824	0.0697776	0.397245
ENSBTAG00000001235	CD200R1	Cell surface glycoprotein CD200 receptor 1 [Source:UniProtKB/Swiss-Prot;Acc:A5D7V5]	protein_coding	58085014	58125875	-1	1	516008	0.0578032	6.23535	0.116786	0.732547	0.999986	0.143911	6.23535	0.732283	0.392144	0.775816
ENSBTAG00000001242	BT.79981	beta-1 adrenergic receptor [Source:RefSeq peptide;Acc:NP_919242]	protein_coding	34805081	34806484	1	26	281604	0.339104	1.84776	0.316757	0.573563	0.999986	1.4179	1.84776	4.4509	0.0348827	0.279768
ENSBTAG00000001246	BT.54076	sodium/potassium-transporting ATPase subunit alpha-1 [Source:RefSeq peptide;Acc:NP_001070266]	protein_coding	27002873	27025641	-1	3	282144	0.22601	9.47364	3.55657	0.0593103	0.751534	0.494186	9.47364	16.9175	3.9e-05	0.00219612
ENSBTAG00000001252	HIVEP1	Uncharacterized protein [Source:UniProtKB/TrEMBL;Acc:F1MI25]	protein_coding	44139450	44196032	-1	23	529115	-0.189243	2.21855	0.306976	0.579542	0.999986	-0.0224503	2.21855	0.00425554	0.947987	0.986331
ENSBTAG00000001254	ANKRD46	Ankyrin repeat domain-containing protein 46 [Source:UniProtKB/Swiss-Prot;Acc:Q3SX00]	protein_coding	65992659	66033894	1	14	534898	-0.0875112	4.63971	0.209843	0.64689	0.999986	0.174206	4.63971	0.835629	0.36065	0.759049
ENSBTAG00000001257	AGTPBP1	Uncharacterized protein [Source:UniProtKB/TrEMBL;Acc:F1MKS6]	protein_coding	80235083	80392851	-1	8	NA	0.0350842	2.05162	0.0100992	0.919952	0.999986	0.180559	2.05162	0.271828	0.602108	0.881896
ENSBTAG00000001258	TMEM50B	Transmembrane protein 50B [Source:UniProtKB/Swiss-Prot;Acc:Q3SZL9]	protein_coding	1324544	1361378	1	1	615627	-0.0686298	5.82678	0.101218	0.750373	0.999986	0.407416	5.82678	3.52048	0.0606148	0.369475
ENSBTAG00000001262	IRGQ	immunity-related GTPase family Q protein [Source:RefSeq peptide;Acc:NP_001180058]	protein_coding	52152026	52155244	-1	18	616834	0.274701	1.98585	0.430375	0.511805	0.999986	-0.965266	1.98585	5.60165	0.0179436	0.18416
ENSBTAG00000001269	TMEM165	transmembrane protein 165 precursor [Source:RefSeq peptide;Acc:NP_001192935]	protein_coding	72538557	72564830	1	6	532600	-0.229454	5.55462	1.48451	0.22307	0.999986	-0.171198	5.55462	0.813524	0.36708	0.760312
ENSBTAG00000001273	NLRP3	NACHT, LRR and PYD domains-containing protein 3 [Source:UniProtKB/Swiss-Prot;Acc:A6QLE5]	protein_coding	42028059	42075814	1	7	538639	2.73071	6.81212	40.1091	2.4e-10	9.46e-08	0.481639	6.81212	1.3103	0.252341	0.675598
ENSBTAG00000001274	PPM1L	Protein phosphatase 1L [Source:UniProtKB/Swiss-Prot;Acc:A5PJZ2]	protein_coding	107241227	107576086	-1	1	541235	0.259663	1.24309	0.254139	0.614176	0.999986	-0.487869	1.24309	0.848857	0.356876	0.757421
ENSBTAG00000001280	CLPB	Caseinolytic peptidase B protein homolog [Source:UniProtKB/Swiss-Prot;Acc:Q5E9N5]	protein_coding	52661473	52804186	-1	15	520639	0.125241	3.54021	0.202175	0.652971	0.999986	0.208888	3.54021	0.548554	0.458909	0.82078
ENSBTAG00000001282	BT.103355	Uncharacterized protein [Source:UniProtKB/TrEMBL;Acc:E1BP38]	protein_coding	46202963	46376749	-1	21	NA	-0.0194098	4.43168	0.00857049	0.92624	0.999986	-0.1588	4.43168	0.576806	0.447567	0.813526
ENSBTAG00000001283	KIAA1432	Uncharacterized protein [Source:UniProtKB/TrEMBL;Acc:F1MKR0]	protein_coding	39196219	39338213	-1	8	506005	0.0605647	6.70655	0.108614	0.741727	0.999986	0.510107	6.70655	7.64968	0.00567823	0.0902785
ENSBTAG00000001286	ELMO3	Engulfment and cell motility protein 3 [Source:UniProtKB/Swiss-Prot;Acc:A6QR40]	protein_coding	34954745	34959266	1	18	525427	0.432249	1.68154	0.836672	0.36035	0.999986	0.241123	1.68154	0.277934	0.598058	0.88093
ENSBTAG00000001289	MRPL18	39S ribosomal protein L18, mitochondrial [Source:UniProtKB/Swiss-Prot;Acc:Q3ZBR7]	protein_coding	97493688	97499407	1	9	534352	-0.0707377	4.24976	0.087601	0.767249	0.999986	0.175516	4.24976	0.534588	0.464684	0.822733
ENSBTAG00000001290	BT.25963	tubulin delta chain [Source:RefSeq peptide;Acc:NP_001068938]	protein_coding	11046574	11070490	-1	19	510838	-0.708409	0.737845	1.29771	0.254632	0.999986	0.933789	0.737845	2.18718	0.139164	0.536598
ENSBTAG00000001294	BT.59327	protein phosphatase 1 regulatory subunit 15A precursor [Source:RefSeq peptide;Acc:NP_001039643]	protein_coding	55925891	55929294	1	18	514688	0.269018	6.73477	1.55959	0.211725	0.999986	-0.0879155	6.73477	0.170504	0.679664	0.909169
ENSBTAG00000001295	DEPDC5	Uncharacterized protein [Source:UniProtKB/TrEMBL;Acc:F1MN63]	protein_coding	72509511	72597379	1	17	521542	-0.00712626	4.28124	0.00129604	0.971282	0.999986	-0.0571308	4.28124	0.082929	0.773367	0.94208
ENSBTAG00000001296	TMEM50A	transmembrane protein 50A [Source:RefSeq peptide;Acc:NP_001068631]	protein_coding	128256214	128272007	-1	2	504456	-0.0431187	6.59302	0.0315596	0.858998	0.999986	0.231695	6.59302	0.886619	0.346395	0.750443
ENSBTAG00000001302	MRPS28	28S ribosomal protein S28, mitochondrial [Source:UniProtKB/Swiss-Prot;Acc:P82928]	protein_coding	45279168	45491347	-1	14	535290	0.311789	1.92579	0.591813	0.441719	0.999986	0.0204181	1.92579	0.00234612	0.961368	0.988526
ENSBTAG00000001305	ATP2B2	plasma membrane calcium-transporting ATPase 2 [Source:RefSeq peptide;Acc:NP_001178174]	protein_coding	55001027	55302080	-1	22	613800	0.594538	-0.162847	0.569554	0.450436	0.999986	-1.79685	-0.162847	4.30595	0.0379792	0.292184
ENSBTAG00000001306	FXN	Frataxin, mitochondrial Frataxin intermediate form Frataxin mature form [Source:UniProtKB/Swiss-Prot;Acc:Q05B87]	protein_coding	45503979	45528322	1	8	505694	0.245197	2.51531	0.985735	0.320787	0.999986	0.155462	2.51531	0.385886	0.53447	0.854591
ENSBTAG00000001308	BT.29090	uncharacterized protein LOC522763 [Source:RefSeq peptide;Acc:NP_001095539]	protein_coding	20084904	20193047	-1	21	522763	-0.2277	2.56628	0.49623	0.481161	0.999986	0.572817	2.56628	3.18418	0.0743543	0.409868
ENSBTAG00000001311	MORF4L2	mortality factor 4-like protein 2 [Source:RefSeq peptide;Acc:NP_001092554]	protein_coding	57744030	57756166	-1	X	538442	0.213976	6.71773	1.6016	0.205677	0.999986	-0.0857156	6.71773	0.255929	0.612931	0.882435
ENSBTAG00000001314	TRMT6	tRNA (adenine(58)-N(1))-methyltransferase non-catalytic subunit TRM6 [Source:UniProtKB/Swiss-Prot;Acc:Q2T9V5]	protein_coding	48476003	48486536	-1	13	505816	0.0490927	4.78514	0.0651179	0.798582	0.999986	0.18256	4.78514	0.902948	0.341992	0.74685
ENSBTAG00000001320	VPS16	vacuolar protein sorting-associated protein 16 homolog [Source:RefSeq peptide;Acc:NP_001015522]	protein_coding	52780803	52808879	-1	13	505361	0.017633	6.1767	0.018604	0.891508	0.999986	-0.0263485	6.1767	0.041908	0.837795	0.959516
ENSBTAG00000001321	IL1B	Interleukin-1 beta [Source:UniProtKB/Swiss-Prot;Acc:P09428]	protein_coding	46410277	46418787	-1	11	281251	5.63864	6.70137	47.1678	6.52e-12	5.13e-09	1.69383	6.70137	4.78806	0.0286576	0.249287
ENSBTAG00000001323	BT.50011	centromere protein C 1 [Source:RefSeq peptide;Acc:NP_001039346]	protein_coding	84904999	84998863	-1	6	450214	0.15619	3.62977	0.433856	0.510103	0.999986	0.0741925	3.62977	0.100274	0.751501	0.935573
ENSBTAG00000001325	UPB1	beta-ureidopropionase [Source:RefSeq peptide;Acc:NP_001094520]	protein_coding	73500519	73527334	-1	17	504557	2.38522	0.440629	5.38719	0.0202851	0.433324	3.26939	0.440629	8.51938	0.00351383	0.0651631
ENSBTAG00000001328	SLBP	histone RNA hairpin-binding protein [Source:RefSeq peptide;Acc:NP_001039345]	protein_coding	109613823	109629337	-1	6	100335526, 444868	0.0954315	4.87723	0.335556	0.562406	0.999986	-0.452255	4.87723	7.52797	0.00607484	0.0939729
ENSBTAG00000001329	CLPTM1L	cleft lip and palate transmembrane protein 1-like protein [Source:RefSeq peptide;Acc:NP_001075895]	protein_coding	71235491	71247877	1	20	506200	-0.0913477	7.24322	0.24243	0.622456	0.999986	0.123195	7.24322	0.43505	0.509521	0.843739
ENSBTAG00000001332	MYO1C	Unconventional myosin-Ic [Source:UniProtKB/Swiss-Prot;Acc:Q27966]	protein_coding	23168435	23191280	-1	19	281937	0.0536171	6.4977	0.103995	0.747088	0.999986	0.540136	6.4977	10.4823	0.00120526	0.0311549
ENSBTAG00000001333	PPARG	Peroxisome proliferator-activated receptor gamma [Source:UniProtKB/Swiss-Prot;Acc:O18971]	protein_coding	57366997	57489590	-1	22	281993	-0.0754102	6.61592	0.0977985	0.754488	0.999986	-0.464721	6.61592	3.66844	0.0554521	0.354499
ENSBTAG00000001342	RSL24D1	Probable ribosome biogenesis protein RLP24 [Source:UniProtKB/Swiss-Prot;Acc:Q3SZ12]	protein_coding	55165840	55179463	1	10	783948	0.263673	4.05631	1.32166	0.250295	0.999986	0.0938795	4.05631	0.165649	0.684009	0.910649
ENSBTAG00000001343	DEPDC1	Uncharacterized protein [Source:UniProtKB/TrEMBL;Acc:E1BA57]	protein_coding	77093222	77113283	1	3	527397	-0.253655	-0.178807	0.0938662	0.759318	0.999986	-0.820614	-0.178807	1.22522	0.268338	0.690976
ENSBTAG00000001348	COMMD8	Uncharacterized protein [Source:UniProtKB/TrEMBL;Acc:F1N7D3]	protein_coding	67746952	67761215	-1	6	507292	0.0761906	3.87428	0.0798506	0.7775	0.999986	0.0639524	3.87428	0.0572178	0.810949	0.952553
ENSBTAG00000001349	KIF1C	kinesin-like protein KIF1C [Source:RefSeq peptide;Acc:NP_001192731]	protein_coding	27014446	27043780	-1	19	514928	0.124731	5.88681	0.505847	0.476942	0.999986	-0.134291	5.88681	0.58395	0.444768	0.8109
ENSBTAG00000001352	SDCCAG3	Serologically defined colon cancer antigen 3 homolog [Source:UniProtKB/Swiss-Prot;Acc:Q2KJD6]	protein_coding	103910385	103916652	-1	11	513180	0.108422	5.04907	0.381547	0.536776	0.999986	0.0853543	5.04907	0.237247	0.626202	0.886544
ENSBTAG00000001353	PMPCA	Mitochondrial-processing peptidase subunit alpha [Source:UniProtKB/Swiss-Prot;Acc:Q0P5M8]	protein_coding	103916755	103926395	1	11	767847	0.102954	7.05452	0.434049	0.510009	0.999986	0.0143909	7.05452	0.00843768	0.926812	0.981291
ENSBTAG00000001354	INPP5E	72 kDa inositol polyphosphate 5-phosphatase [Source:RefSeq peptide;Acc:NP_001179019]	protein_coding	103928312	103936269	-1	11	506349	0.20017	1.37449	0.288635	0.591097	0.999986	-0.169521	1.37449	0.208534	0.647918	0.895505
ENSBTAG00000001356	BT.46819	ubiquitin carboxyl-terminal hydrolase 38 [Source:RefSeq peptide;Acc:NP_001095637]	protein_coding	14889392	14921767	-1	17	534262	-0.116655	5.25372	0.319367	0.571988	0.999986	-0.0818196	5.25372	0.154435	0.694333	0.914416
ENSBTAG00000001359	B3GNT7	Uncharacterized protein [Source:UniProtKB/TrEMBL;Acc:F1MG37]	protein_coding	119989628	119990869	1	2	538799	-0.0898462	2.92584	0.0568381	0.811565	0.999986	0.358846	2.92584	0.876935	0.349043	0.752966
ENSBTAG00000001360	RPS12	40S ribosomal protein S12 [Source:UniProtKB/Swiss-Prot;Acc:Q76I81]	protein_coding	71974860	71978200	1	9	326582	0.0164037	9.04668	0.0154437	0.9011	0.999986	0.0820703	9.04668	0.385465	0.534693	0.854591
ENSBTAG00000001361	NMNAT1	Nicotinamide mononucleotide adenylyltransferase 1 [Source:UniProtKB/Swiss-Prot;Acc:Q0VD50]	protein_coding	44457295	44462940	-1	16	522863	-0.218311	3.07716	0.718931	0.396495	0.999986	0.169712	3.07716	0.444522	0.504948	0.839762
ENSBTAG00000001364	ATPBD4	ATP-binding domain-containing protein 4 [Source:UniProtKB/Swiss-Prot;Acc:Q2HJF5]	protein_coding	30916477	31109121	-1	10	767944	0.0311256	3.78391	0.0106553	0.917785	0.999986	0.0186996	3.78391	0.00387423	0.950369	0.98656
ENSBTAG00000001368	LGALS3BP	Galectin-3-binding protein [Source:UniProtKB/Swiss-Prot;Acc:A7E3W2]	protein_coding	54035259	54045168	1	19	531137	-0.0592767	9.93938	0.17928	0.671993	0.999986	-0.0857733	9.93938	0.377182	0.539115	0.856106
ENSBTAG00000001385	ZSCAN2	zinc finger and SCAN domain-containing protein 2 [Source:RefSeq peptide;Acc:NP_001094660]	protein_coding	22702080	22714918	1	21	539320	1.10027	0.890581	7.17262	0.00740244	0.224864	0.33601	0.890581	0.63691	0.424832	0.797732
ENSBTAG00000001387	BT.42449	WD repeat-containing protein 73 [Source:RefSeq peptide;Acc:NP_001071359]	protein_coding	22728673	22740461	-1	21	783802	0.155176	3.57724	0.379434	0.537906	0.999986	0.400451	3.57724	2.45464	0.117178	0.498359
ENSBTAG00000001388	NMB	neuromedin-B precursor [Source:RefSeq peptide;Acc:NP_001068738]	protein_coding	22741477	22744781	-1	21	506584	1.50721	1.90147	9.13152	0.00251242	0.10562	2.25843	1.90147	19.0743	1.26e-05	0.000858495
ENSBTAG00000001390	B4GALT4	beta-1,4-galactosyltransferase 4 [Source:RefSeq peptide;Acc:NP_001033167]	protein_coding	64614356	64645167	-1	1	511328	0.0850874	3.56966	0.128215	0.72029	0.999986	0.362986	3.56966	2.27213	0.131718	0.523124
ENSBTAG00000001391	ANKRD42	Uncharacterized protein [Source:UniProtKB/TrEMBL;Acc:E1BP31]	protein_coding	12492809	12548234	-1	29	522004	0.373891	3.04528	1.8257	0.176637	0.999986	-0.361437	3.04528	1.68328	0.19449	0.612492
ENSBTAG00000001393	MTF2	metal-response element-binding transcription factor 2 [Source:RefSeq peptide;Acc:NP_001040021]	protein_coding	50490450	50560463	-1	3	100850621, 615211	-0.0973726	3.80517	0.179302	0.671974	0.999986	0.0370121	3.80517	0.0257811	0.872436	0.968047
ENSBTAG00000001394	TMED9	Transmembrane emp24 domain-containing protein 9 [Source:UniProtKB/Swiss-Prot;Acc:Q3T133]	protein_coding	40475155	40479104	1	7	618580	0.144604	7.84961	0.920999	0.337213	0.999986	0.056302	7.84961	0.138926	0.709352	0.919764
ENSBTAG00000001395	C1H21ORF91	protein EURL homolog [Source:RefSeq peptide;Acc:NP_001032706]	protein_coding	18719635	18748457	1	1	540784	0.872903	4.20589	9.08796	0.00257298	0.107782	-0.0502202	4.20589	0.0279891	0.867134	0.967067
ENSBTAG00000001396	ADAMTS7	Uncharacterized protein [Source:UniProtKB/TrEMBL;Acc:F1N2M2]	protein_coding	30835151	30897314	1	21	NA	0.399836	2.57056	1.11414	0.291184	0.999986	2.25688	2.57056	33.6396	6.63e-09	1.6e-06
ENSBTAG00000001398	ATP2A2	sarcoplasmic/endoplasmic reticulum calcium ATPase 2 [Source:RefSeq peptide;Acc:NP_001178359]	protein_coding	56458750	56512895	1	17	540568	-0.129223	7.61042	0.936935	0.333067	0.999986	-0.0595219	7.61042	0.198352	0.656054	0.898448
ENSBTAG00000001400	AKT2	RAC-beta serine/threonine-protein kinase [Source:RefSeq peptide;Acc:NP_001193075]	protein_coding	49904012	49950072	-1	18	534923	-0.120099	6.14159	0.77432	0.378884	0.999986	-0.097584	6.14159	0.512832	0.473916	0.827304
ENSBTAG00000001403	PRKCI	protein kinase C iota type [Source:RefSeq peptide;Acc:NP_001192884]	protein_coding	97883430	97952160	-1	1	528478	0.0942235	3.179	0.136131	0.712158	0.999986	0.566069	3.179	4.78203	0.0287582	0.249794
ENSBTAG00000001405	GLCE	D-glucuronyl C5-epimerase [Source:UniProtKB/Swiss-Prot;Acc:O18756]	protein_coding	16108199	16117541	1	10	281195	-0.0693707	4.75565	0.151717	0.6969	0.999986	-0.285491	4.75565	2.54955	0.110325	0.485588
ENSBTAG00000001407	AP3S2	AP-3 complex subunit sigma-2 [Source:UniProtKB/Swiss-Prot;Acc:Q1JQA3]	protein_coding	21679213	21720406	-1	21	508867	-0.0486799	5.496	0.075485	0.783512	0.999986	0.344012	5.496	3.74296	0.0530304	0.349059
ENSBTAG00000001408	CNRIP1	CB1 cannabinoid receptor-interacting protein 1 [Source:UniProtKB/Swiss-Prot;Acc:Q17QM9]	protein_coding	66679943	66704192	-1	11	539715	0.196078	2.83049	0.384624	0.535139	0.999986	0.399771	2.83049	1.56827	0.210458	0.632934
ENSBTAG00000001410	GRAMD1B	GRAM domain-containing protein 1B [Source:RefSeq peptide;Acc:NP_001178348]	protein_coding	34577488	34759076	1	15	517332	-0.334006	2.89849	0.566294	0.451735	0.999986	-1.25201	2.89849	7.54026	0.00603355	0.0936587
ENSBTAG00000001412	N6AMT1	N(6)-adenine-specific DNA methyltransferase 1 [Source:RefSeq peptide;Acc:NP_001076982]	protein_coding	6630182	6643906	-1	1	615200	-0.411606	1.19561	0.694982	0.404475	0.999986	0.57521	1.19561	1.53225	0.215776	0.639383
ENSBTAG00000001414	KCTD12	Uncharacterized protein [Source:UniProtKB/TrEMBL;Acc:G3N3D4]	protein_coding	52351171	52352151	-1	12	616416	-0.149128	6.15496	0.314144	0.575148	0.999986	-0.530396	6.15496	3.92343	0.0476176	0.328567
ENSBTAG00000001415	BT.59626	THO complex subunit 6 homolog [Source:RefSeq peptide;Acc:NP_001098973]	protein_coding	2443708	2446452	1	25	100125940	0.0780884	4.37319	0.156186	0.692693	0.999986	0.186184	4.37319	0.896225	0.343796	0.74862
ENSBTAG00000001419	MRPL4	39S ribosomal protein L4, mitochondrial [Source:UniProtKB/Swiss-Prot;Acc:Q32PI6]	protein_coding	15998423	16007529	1	7	507154	0.115412	4.89346	0.344885	0.557023	0.999986	-0.300222	4.89346	2.33571	0.126438	0.514585
ENSBTAG00000001420	ABHD12	Monoacylglycerol lipase ABHD12 [Source:UniProtKB/Swiss-Prot;Acc:Q08DW9]	protein_coding	43187469	43240717	-1	13	768242	-0.0733635	9.44521	0.3273	0.567253	0.999986	-0.261424	9.44521	4.15869	0.0414213	0.303542
ENSBTAG00000001422	HMGN3	High mobility group nucleosome-binding domain-containing protein 3 [Source:UniProtKB/Swiss-Prot;Acc:Q3ZBV4]	protein_coding	19000364	19035860	-1	9	515652	-0.206898	5.70099	0.76025	0.38325	0.999986	-0.407573	5.70099	2.95118	0.0858151	0.434773
ENSBTAG00000001424	BT.98842	DNA mismatch repair protein Msh6 [Source:RefSeq peptide;Acc:NP_001179666]	protein_coding	29968150	29989441	1	11	540526	-0.182587	4.76138	1.27017	0.259736	0.999986	0.292234	4.76138	3.34195	0.0675347	0.391056
ENSBTAG00000001425	FBXO11	F-box only protein 11 [Source:RefSeq peptide;Acc:NP_001095364]	protein_coding	29989995	30101580	-1	11	508172	0.0194825	5.27882	0.0143185	0.904752	0.999986	0.162405	5.27882	0.991425	0.319394	0.731061
ENSBTAG00000001432		Uncharacterized protein [Source:UniProtKB/TrEMBL;Acc:F1N7K4]	protein_coding	84007598	84008311	1	15	NA	0.289604	0.968614	0.261269	0.60925	0.999986	-0.346177	0.968614	0.33301	0.563892	0.864828
ENSBTAG00000001435	ARL6IP6	ADP-ribosylation factor-like protein 6-interacting protein 6 [Source:UniProtKB/Swiss-Prot;Acc:Q3MHM8]	protein_coding	43543016	43584232	-1	2	507137	-0.188354	3.4008	0.351087	0.553499	0.999986	0.5188	3.4008	2.62542	0.105165	0.474889
ENSBTAG00000001439	HESX1	homeobox expressed in ES cells 1 [Source:RefSeq peptide;Acc:NP_001178069]	protein_coding	44449109	44450787	1	22	781811	0.197903	0.33173	0.197424	0.656808	0.999986	-0.117046	0.33173	0.0703486	0.79083	0.948219
ENSBTAG00000001440	PMM2	Phosphomannomutase 2 [Source:UniProtKB/Swiss-Prot;Acc:Q3SZJ9]	protein_coding	7700704	7730822	1	25	510978	-0.038543	6.01359	0.062274	0.802937	0.999986	-0.428436	6.01359	7.6567	0.00565618	0.0902536
ENSBTAG00000001441	CARHSP1	calcium-regulated heat stable protein 1 [Source:RefSeq peptide;Acc:NP_001039416]	protein_coding	7734591	7746003	-1	25	506760	0.322649	3.78635	1.6983	0.19251	0.999986	-0.220888	3.78635	0.81041	0.367999	0.760312
ENSBTAG00000001446	ABRACL	Costars family protein ABRACL [Source:UniProtKB/Swiss-Prot;Acc:Q3ZBN0]	protein_coding	77787555	77802592	1	9	505914	-0.268553	4.55497	0.54101	0.462014	0.999986	0.446165	4.55497	1.38367	0.239476	0.664208
ENSBTAG00000001447	HRH1	histamine H1 receptor [Source:RefSeq peptide;Acc:NP_776508]	protein_coding	55929988	55931463	1	22	281231	1.50962	0.60529	2.27719	0.13129	0.968336	1.17857	0.60529	1.39552	0.237476	0.662253
ENSBTAG00000001449	SRA1	steroid receptor RNA activator 1 [Source:RefSeq peptide;Acc:NP_001073110]	protein_coding	53408163	53414128	-1	7	780787	0.120314	5.09954	0.573367	0.448924	0.999986	-0.0234823	5.09954	0.0217981	0.882625	0.969821
ENSBTAG00000001450	APBB3	amyloid beta A4 precursor protein-binding family B member 3 [Source:RefSeq peptide;Acc:NP_001069335]	protein_coding	53414893	53421127	-1	7	525278	-0.159593	3.15873	0.401038	0.526554	0.999986	0.0963229	3.15873	0.147882	0.700568	0.916817
ENSBTAG00000001457	C20H5orf28	Transmembrane protein C5orf28 homolog [Source:UniProtKB/Swiss-Prot;Acc:Q17QJ2]	protein_coding	31353136	31372951	1	20	780867	-0.168304	1.36255	0.111009	0.738998	0.999986	0.0798162	1.36255	0.0240609	0.87673	0.968817
ENSBTAG00000001460	LIN7C	Protein lin-7 homolog C [Source:UniProtKB/Swiss-Prot;Acc:Q0P5F3]	protein_coding	58994224	59004197	-1	15	510125	0.128033	5.07745	0.390417	0.53208	0.999986	-0.0466184	5.07745	0.0522465	0.819199	0.954422
ENSBTAG00000001463	TNKS	tankyrase-1 [Source:RefSeq peptide;Acc:NP_001193089]	protein_coding	24632930	24789416	1	27	535030	-0.0458712	4.10942	0.0483465	0.825966	0.999986	-0.136919	4.10942	0.434046	0.51001	0.843827
ENSBTAG00000001465	P2RY1	P2Y purinoceptor 1 [Source:UniProtKB/Swiss-Prot;Acc:P48042]	protein_coding	115834618	115836268	-1	1	281963	-0.172299	2.00049	0.219029	0.639781	0.999986	0.813439	2.00049	4.56589	0.0326148	0.268113
ENSBTAG00000001468	SAMD4A	protein Smaug homolog 1 [Source:RefSeq peptide;Acc:NP_001193782]	protein_coding	67430991	67516426	1	10	540852	-0.203247	0.991987	0.115933	0.733487	0.999986	0.959311	0.991987	2.59434	0.107246	0.479703
ENSBTAG00000001470	DTX2	protein deltex-2 [Source:RefSeq peptide;Acc:NP_001017945]	protein_coding	34979329	35015686	1	25	532767	0.391326	5.47593	3.885	0.0487191	0.696977	-0.00838746	5.47593	0.00180734	0.96609	0.989732
ENSBTAG00000001471	POC1A	POC1 centriolar protein homolog A [Source:UniProtKB/Swiss-Prot;Acc:Q2TBP4]	protein_coding	49282960	49359377	1	22	534489	-0.198166	3.79357	0.642935	0.42265	0.999986	0.174085	3.79357	0.485184	0.486083	0.833978
ENSBTAG00000001473	ARVCF	armadillo repeat protein deleted in velo-cardio-facial syndrome [Source:RefSeq peptide;Acc:NP_001098850]	protein_coding	74929359	74945937	-1	17	517045	0.0873598	2.58288	0.0822949	0.774211	0.999986	-0.24955	2.58288	0.68245	0.408744	0.788455
ENSBTAG00000001475	BT.103442	coiled-coil domain-containing protein 90A, mitochondrial [Source:RefSeq peptide;Acc:NP_001095779]	protein_coding	42547988	42567105	1	23	617129	-0.165324	4.96888	0.740497	0.389502	0.999986	-0.414134	4.96888	4.66135	0.030849	0.261385
ENSBTAG00000001476	BT.105339	Uncharacterized protein [Source:UniProtKB/TrEMBL;Acc:F1N3I2]	protein_coding	27715023	27718202	1	23	788634	-0.30515	2.74115	0.35395	0.551886	0.999986	-1.81224	2.74115	12.3919	0.000431188	0.0142679
ENSBTAG00000001477			pseudogene	28298189	28298628	-1	23	787610	0.170762	2.00202	0.0774332	0.780806	0.999986	0.266701	2.00202	0.171515	0.678769	0.909164
ENSBTAG00000001478	PPPDE1	PPPDE peptidase domain-containing protein 1 [Source:RefSeq peptide;Acc:NP_001093854]	protein_coding	33290070	33331173	-1	16	519650	0.331022	2.50962	1.31558	0.251386	0.999986	-0.236098	2.50962	0.651787	0.419474	0.795769
ENSBTAG00000001483	SRGAP2	SLIT-ROBO Rho GTPase-activating protein 2 [Source:RefSeq peptide;Acc:NP_001192794]	protein_coding	4023323	4101731	1	16	519843	-0.0350206	5.07874	0.032354	0.857253	0.999986	-0.376953	5.07874	3.6984	0.0544647	0.352737
ENSBTAG00000001484	BT.49509	Leucine zipper transcription factor-like protein 1 [Source:UniProtKB/Swiss-Prot;Acc:Q3ZBL4]	protein_coding	54104730	54115435	1	22	512570	0.188173	2.746	0.31479	0.574756	0.999986	-0.47639	2.746	1.9592	0.161599	0.568654
ENSBTAG00000001485	PPIP5K2	inositol hexakisphosphate and diphosphoinositol-pentakisphosphate kinase 2 [Source:RefSeq peptide;Acc:NP_001178081]	protein_coding	104559250	104642552	1	7	780855	-0.0551886	5.06719	0.0757001	0.783211	0.999986	-0.315529	5.06719	2.5011	0.113767	0.491586
ENSBTAG00000001486	ZNF280D	Uncharacterized protein [Source:UniProtKB/TrEMBL;Acc:F1MNG4]	protein_coding	53738934	53840711	1	10	617261	0.318026	3.05358	0.98648	0.320604	0.999986	0.119313	3.05358	0.139181	0.709097	0.919745
ENSBTAG00000001489	BT.53243	tubulin alpha-1B chain [Source:RefSeq peptide;Acc:NP_001159977]	protein_coding	30821251	30825700	1	5	782966, 404053	0.0637923	3.89483	0.0551666	0.814305	0.999986	0.0315148	3.89483	0.0135853	0.907212	0.975912
ENSBTAG00000001492	FYB	FYN-binding protein [Source:RefSeq peptide;Acc:NP_001098884]	protein_coding	35248388	35347535	1	20	535347	0.0113685	7.09972	0.00285855	0.957361	0.999986	-0.103484	7.09972	0.236339	0.626863	0.886739
ENSBTAG00000001497	MRAS	ras-related protein M-Ras [Source:RefSeq peptide;Acc:NP_001091587]	protein_coding	131765943	131834001	-1	1	540803	-0.101407	7.23493	0.392489	0.530994	0.999986	-0.0752442	7.23493	0.216072	0.642049	0.892297
ENSBTAG00000001498	CYTH2	Cytohesin-2 [Source:UniProtKB/Swiss-Prot;Acc:Q2KI41]	protein_coding	55592324	55601291	1	18	768035	0.175882	5.12416	1.43987	0.23016	0.999986	-0.0225144	5.12416	0.0237271	0.877581	0.968905
ENSBTAG00000001499	TRIM33	E3 ubiquitin-protein ligase TRIM33 [Source:RefSeq peptide;Acc:NP_001192947]	protein_coding	28948285	29088696	1	3	533296	-0.0819667	4.39032	0.179539	0.67177	0.999986	-0.19354	4.39032	1.01544	0.313603	0.7277
ENSBTAG00000001500	BT.72793	fidgetin-like protein 1 [Source:RefSeq peptide;Acc:NP_001193643]	protein_coding	5374835	5376886	1	4	538986	0.195549	1.16205	0.144281	0.704062	0.999986	0.617913	1.16205	1.30733	0.252878	0.675598
ENSBTAG00000001504	NOP14	nucleolar protein 14 [Source:RefSeq peptide;Acc:NP_001092466]	protein_coding	107907118	107922154	1	6	516995	0.381063	5.79237	4.47994	0.0342948	0.583243	0.0116206	5.79237	0.00417425	0.948486	0.98656
ENSBTAG00000001505	GRK4	Uncharacterized protein [Source:UniProtKB/TrEMBL;Acc:F1MN48]	protein_coding	107849267	107891935	-1	6	512489	0.095739	5.59651	0.325899	0.568084	0.999986	0.174307	5.59651	1.07499	0.299821	0.71553
ENSBTAG00000001506	HTT	Uncharacterized protein [Source:UniProtKB/TrEMBL;Acc:E1B8E7]	protein_coding	107672980	107840568	-1	6	615059	-0.0940853	7.5203	0.426164	0.513877	0.999986	0.115732	7.5203	0.641869	0.423035	0.797668
ENSBTAG00000001507	BT.93167	Uncharacterized protein [Source:UniProtKB/TrEMBL;Acc:F1MN45]	protein_coding	92927840	92973210	1	X	493644	0.124262	3.73417	0.200064	0.654669	0.999986	0.207699	3.73417	0.550858	0.457967	0.820573
ENSBTAG00000001508	BT.44357	E3 ubiquitin-protein ligase SH3RF1 [Source:UniProtKB/Swiss-Prot;Acc:A5D7F8]	protein_coding	1025434	1073248	-1	8	528315	-0.0588452	2.47561	0.0342034	0.853275	0.999986	-0.746523	2.47561	5.49546	0.019066	0.190225
ENSBTAG00000001509	ELK3	ETS domain-containing protein Elk-3 [Source:RefSeq peptide;Acc:NP_001075011]	protein_coding	60823240	60891359	1	5	541125	-0.0455771	5.85149	0.042245	0.837153	0.999986	-0.308542	5.85149	1.93379	0.164344	0.572877
ENSBTAG00000001510	CDK17	Uncharacterized protein [Source:UniProtKB/TrEMBL;Acc:F1MN42]	protein_coding	60897636	61006980	-1	5	539655	0.272333	4.80761	1.35145	0.245024	0.999986	-0.403424	4.80761	2.91228	0.0879074	0.438887
ENSBTAG00000001511	BCL6	B-cell lymphoma 6 protein [Source:RefSeq peptide;Acc:NP_001193379]	protein_coding	80179482	80202388	1	1	539020	-0.0465608	6.37329	0.0572658	0.810871	0.999986	-0.559653	6.37329	8.18246	0.00422975	0.0756928
ENSBTAG00000001512	ZFP64	zinc finger protein 64 [Source:RefSeq peptide;Acc:NP_001096757]	protein_coding	80577980	80612353	-1	13	539018	-0.252004	4.19788	1.06052	0.303095	0.999986	-0.306501	4.19788	1.61433	0.203884	0.62558
ENSBTAG00000001513	PDIK1L	serine/threonine-protein kinase PDIK1L [Source:RefSeq peptide;Acc:NP_001193302]	protein_coding	127561537	127569228	-1	2	510253	-0.372821	2.3793	1.34072	0.246907	0.999986	0.311699	2.3793	0.925129	0.336132	0.743323
ENSBTAG00000001514	ASB11	Ankyrin repeat and SOCS box protein 11 [Source:UniProtKB/Swiss-Prot;Acc:Q3SZE4]	protein_coding	135436138	135465103	1	X	511852	0.18607	2.36767	0.364468	0.546035	0.999986	0.577479	2.36767	3.51727	0.0607323	0.369619
ENSBTAG00000001518	ISG20L2	Interferon-stimulated 20 kDa exonuclease-like 2 [Source:UniProtKB/Swiss-Prot;Acc:Q2YDK1]	protein_coding	14154160	14159242	1	3	515980	0.047445	5.10869	0.0723186	0.78799	0.999986	0.19857	5.10869	1.28	0.2579	0.679782
ENSBTAG00000001519	BT.46083	protein RRNAD1 [Source:RefSeq peptide;Acc:NP_001015641]	protein_coding	14146763	14153732	-1	3	532204	-0.328031	2.8631	0.741594	0.389151	0.999986	-0.467375	2.8631	1.49703	0.22113	0.645681
ENSBTAG00000001520	MRPL24	39S ribosomal protein L24, mitochondrial [Source:UniProtKB/Swiss-Prot;Acc:Q3SYS0]	protein_coding	14141433	14146444	1	3	532203	0.0920741	5.08159	0.338489	0.560703	0.999986	0.108698	5.08159	0.474604	0.490877	0.835867
ENSBTAG00000001521	UQCRB	Cytochrome b-c1 complex subunit 7 [Source:UniProtKB/Swiss-Prot;Acc:P00129]	protein_coding	70329414	70334124	1	14	616871	-0.00959357	5.43899	0.00205282	0.963862	0.999986	0.0269182	5.43899	0.0158888	0.899692	0.975086
ENSBTAG00000001522	MTERFD1	mTERF domain-containing protein 1, mitochondrial [Source:RefSeq peptide;Acc:NP_001069349]	protein_coding	70306723	70324461	1	14	526138	-0.181507	4.8637	0.572617	0.449221	0.999986	-0.0435441	4.8637	0.033086	0.855665	0.964777
ENSBTAG00000001528	CDK13	Cyclin-dependent kinase 13 [Source:UniProtKB/Swiss-Prot;Acc:E1BB52]	protein_coding	81667665	81807550	-1	4	511147	0.00195913	5.54119	0.000126075	0.991041	0.999986	-0.290034	5.54119	2.76701	0.0962255	0.456511
ENSBTAG00000001529	BT.88726	Uncharacterized protein [Source:UniProtKB/TrEMBL;Acc:E1BNH7]	protein_coding	33078654	33225949	-1	27	513054	0.141742	6.1394	0.688587	0.406645	0.999986	-0.237786	6.1394	1.94194	0.163458	0.572129
ENSBTAG00000001533	HACE1	E3 ubiquitin-protein ligase HACE1 [Source:RefSeq peptide;Acc:NP_001179574]	protein_coding	45735182	45855545	1	9	527565	0.0927866	3.90515	0.108186	0.742219	0.999986	0.808907	3.90515	8.01014	0.00465161	0.0803355
ENSBTAG00000001537	TSKU	tsukushin precursor [Source:RefSeq peptide;Acc:NP_001096738]	protein_coding	56961320	56974713	1	15	529661	0.229931	5.15341	1.55247	0.212771	0.999986	-0.227164	5.15341	1.50446	0.219986	0.645681
ENSBTAG00000001538	BT.61268	Uncharacterized protein [Source:UniProtKB/TrEMBL;Acc:E1BAT6]	protein_coding	117506247	117506811	1	3	NA	0.201166	6.30134	1.21588	0.270171	0.999986	-0.149892	6.30134	0.677548	0.410432	0.79002
ENSBTAG00000001539	BT.61728	protein salvador homolog 1 [Source:RefSeq peptide;Acc:NP_001178291]	protein_coding	43571065	43599997	-1	10	516557	0.529734	3.80105	7.73101	0.00542803	0.185322	0.135712	3.80105	0.509743	0.47525	0.82826
ENSBTAG00000001543	BRI3BP	BRI3-binding protein precursor [Source:RefSeq peptide;Acc:NP_001092557]	protein_coding	53067559	53088676	-1	17	538558	-0.20131	0.893794	0.210525	0.646356	0.999986	-0.0726227	0.893794	0.0242464	0.876259	0.968817
ENSBTAG00000001546	MGAT1	alpha-1,3-mannosyl-glycoprotein 2-beta-N-acetylglucosaminyltransferase [Source:RefSeq peptide;Acc:NP_001015653]	protein_coding	41337278	41354610	-1	7	788585, 534248	-0.0525222	6.88503	0.176364	0.674517	0.999986	0.00232634	6.88503	0.000347424	0.985129	0.995654
ENSBTAG00000001548	UBQLN4	Uncharacterized protein [Source:UniProtKB/TrEMBL;Acc:F1N6D3]	protein_coding	14767915	14781668	1	3	NA	-0.108189	4.52808	0.17974	0.671597	0.999986	-0.301121	4.52808	1.38602	0.239078	0.664142
ENSBTAG00000001551	PLEKHG3	Uncharacterized protein [Source:UniProtKB/TrEMBL;Acc:F1MHU4]	protein_coding	77181079	77196975	1	10	520027	0.0879729	6.2695	0.309864	0.577763	0.999986	-0.0804024	6.2695	0.262037	0.608724	0.881896
ENSBTAG00000001552	EPC1	enhancer of polycomb homolog 1 [Source:RefSeq peptide;Acc:NP_001179739]	protein_coding	33451679	33518736	1	13	534386	0.0873378	5.38758	0.262462	0.608433	0.999986	-0.207361	5.38758	1.47509	0.224545	0.64807
ENSBTAG00000001553	HNRNPA1	Heterogeneous nuclear ribonucleoprotein A1 [Source:UniProtKB/Swiss-Prot;Acc:P09867]	protein_coding	25939737	25944246	-1	5	785761, 100848353, 614922, 505093	0.342324	5.72139	3.99147	0.0457313	0.686434	-0.110384	5.72139	0.412755	0.520575	0.848738
ENSBTAG00000001558	PATL2	Uncharacterized protein [Source:UniProtKB/TrEMBL;Acc:F1N6C5]	protein_coding	104090288	104098734	-1	10	616745	0.303473	1.15389	0.290949	0.589613	0.999986	0.207508	1.15389	0.127884	0.720637	0.924409
ENSBTAG00000001564	PDE4DIP	phosphodiesterase 4D interacting protein [Source:RefSeq peptide;Acc:NP_001095372]	protein_coding	22916551	23063522	-1	3	508547	-0.257968	4.17836	1.49271	0.221797	0.999986	-0.319162	4.17836	2.34524	0.125666	0.513362
ENSBTAG00000001565	MESDC2	LDLR chaperone MESD [Source:UniProtKB/Swiss-Prot;Acc:Q3T0U1]	protein_coding	27322045	27330423	-1	21	514610	0.115938	7.05557	0.644869	0.421953	0.999986	-0.108856	7.05557	0.568847	0.450717	0.815322
ENSBTAG00000001567	LRRK1	leucine-rich repeat serine/threonine-protein kinase 1 [Source:RefSeq peptide;Acc:NP_001192703]	protein_coding	5642546	5734611	-1	21	513994	-0.0480291	5.47138	0.101269	0.750312	0.999986	0.01342	5.47138	0.00792776	0.929052	0.981695
ENSBTAG00000001573	JMJD1C	probable JmjC domain-containing histone demethylation protein 2C [Source:RefSeq peptide;Acc:NP_001178051]	protein_coding	19393375	19663523	-1	28	781067	-0.0509312	6.57859	0.0509906	0.821349	0.999986	-0.202842	6.57859	0.803585	0.370024	0.761855
ENSBTAG00000001574	BT.25266	G patch domain-containing protein 2 [Source:RefSeq peptide;Acc:NP_001095719]	protein_coding	21783189	21808519	-1	16	540878	-0.200066	2.75894	0.591587	0.441806	0.999986	-0.277904	2.75894	1.19745	0.273832	0.695351
ENSBTAG00000001575	BT.61778	Uncharacterized protein [Source:UniProtKB/TrEMBL;Acc:F1N6C0]	protein_coding	29424996	29432052	-1	11	NA	0.119002	6.51087	0.30789	0.578978	0.999986	-0.305393	6.51087	2.00357	0.15693	0.562102
ENSBTAG00000001576	TMEM140	transmembrane protein 140 precursor [Source:RefSeq peptide;Acc:NP_001098843]	protein_coding	99699931	99714029	1	4	515475	0.260748	4.28376	0.642184	0.422921	0.999986	1.26116	4.28376	14.5401	0.000137207	0.00576807
ENSBTAG00000001578	ADPGK	ADP-dependent glucokinase [Source:UniProtKB/Swiss-Prot;Acc:A2VE47]	protein_coding	19377402	19409943	-1	10	518158	-0.0619659	5.46252	0.163928	0.685566	0.999986	0.162497	5.46252	1.13693	0.286302	0.704857
ENSBTAG00000001579	EIF2C2	protein argonaute-2 [Source:RefSeq peptide;Acc:NP_991363]	protein_coding	4085146	4168483	1	14	404130	-0.147058	6.58997	0.707165	0.400386	0.999986	0.421112	6.58997	5.79572	0.0160652	0.172032
ENSBTAG00000001585	BT.56769	WAS/WASL-interacting protein family member 1 [Source:RefSeq peptide;Acc:NP_001070391]	protein_coding	22253662	22294719	1	2	540304	-0.096094	8.44454	0.269211	0.603862	0.999986	-0.218931	8.44454	1.37809	0.240427	0.664989
ENSBTAG00000001586	BT.76892	OTU domain-containing protein 7B [Source:RefSeq peptide;Acc:NP_001137565]	protein_coding	20656593	20712080	1	3	525579	-0.584458	1.13819	1.28959	0.256124	0.999986	-0.159966	1.13819	0.107363	0.743166	0.932847
ENSBTAG00000001589	TM9SF2	transmembrane 9 superfamily member 2 precursor [Source:RefSeq peptide;Acc:NP_001192252]	protein_coding	80317273	80373389	1	12	514455	-0.18398	6.64332	0.543348	0.461048	0.999986	0.362338	6.64332	2.07541	0.14969	0.5511
ENSBTAG00000001592	INSIG1	Insulin-induced gene 1 protein [Source:UniProtKB/Swiss-Prot;Acc:A0JNC3]	protein_coding	117906798	117920021	1	4	511899	1.67304	7.09974	36.4567	1.56e-09	4.47e-07	0.340198	7.09974	1.60059	0.205819	0.627292
ENSBTAG00000001593	OGFOD2	Uncharacterized protein [Source:UniProtKB/TrEMBL;Acc:E1BBA9]	protein_coding	54805430	54809451	-1	17	539407	-0.343174	3.19446	1.90329	0.167711	0.999986	0.166269	3.19446	0.462283	0.496559	0.837978
ENSBTAG00000001594	ARL6IP4	Uncharacterized protein [Source:UniProtKB/TrEMBL;Acc:F1N671]	protein_coding	54802292	54804869	-1	17	NA	0.0833432	4.96028	0.171012	0.679214	0.999986	-0.0109864	4.96028	0.00297188	0.956525	0.987132
ENSBTAG00000001597	PITPNM2	membrane-associated phosphatidylinositol transfer protein 2 [Source:RefSeq peptide;Acc:NP_001178312]	protein_coding	54716441	54799043	1	17	523999	-0.262506	2.61105	0.634844	0.425584	0.999986	-0.0173078	2.61105	0.00272286	0.958384	0.987167
ENSBTAG00000001598	MGC151537	ensconsin [Source:RefSeq peptide;Acc:NP_001095344]	protein_coding	75364392	75519232	-1	9	506766	-0.57748	0.956088	0.93308	0.334064	0.999986	-1.30973	0.956088	4.83127	0.0279481	0.245649
ENSBTAG00000001600	DCUN1D4	DCN1-like protein 4 [Source:RefSeq peptide;Acc:NP_001069568]	protein_coding	69355762	69434440	1	6	538195	-0.0861234	2.07092	0.0567832	0.811654	0.999986	-0.0566442	2.07092	0.0251767	0.873928	0.968238
ENSBTAG00000001601	PKM2	pyruvate kinase isozymes M1/M2 [Source:RefSeq peptide;Acc:NP_001192656]	protein_coding	18965984	18992445	-1	10	512571	0.0919622	10.5381	0.493562	0.482343	0.999986	0.0844613	10.5381	0.417266	0.518305	0.847906
ENSBTAG00000001602	IL4R	interleukin-4 receptor subunit alpha precursor [Source:RefSeq peptide;Acc:NP_001068610]	protein_coding	25139417	25189373	1	25	404154	0.106675	8.1945	0.26899	0.60401	0.999986	-0.328216	8.1945	2.51171	0.113003	0.490028
ENSBTAG00000001607	TMEM41B	transmembrane protein 41B [Source:RefSeq peptide;Acc:NP_001092626]	protein_coding	43901752	43929481	1	15	616372	0.346201	5.45924	2.95365	0.0856838	0.877108	0.276115	5.45924	1.86305	0.172273	0.585283
ENSBTAG00000001608			processed_pseudogene	6938875	6939732	-1	3	782961, 788268	-0.602988	0.486543	0.692806	0.405212	0.999986	0.484298	0.486543	0.37412	0.540767	0.856106
ENSBTAG00000001609	MAP2K6	Dual specificity mitogen-activated protein kinase kinase 6 [Source:UniProtKB/Swiss-Prot;Acc:Q5E9X2]	protein_coding	61708769	61814973	-1	19	100849300, 286883	0.241712	2.36623	0.413057	0.520422	0.999986	0.516937	2.36623	1.59249	0.20697	0.627908
ENSBTAG00000001612	LSM1	U6 snRNA-associated Sm-like protein LSm1 [Source:UniProtKB/Swiss-Prot;Acc:Q5E9Z8]	protein_coding	33042449	33051041	-1	27	535447	-0.163019	4.49747	1.047	0.306199	0.999986	0.0313056	4.49747	0.0387733	0.843898	0.960669
ENSBTAG00000001614	ZNF174	zinc finger protein 174 [Source:RefSeq peptide;Acc:NP_001030278]	protein_coding	2835245	2841856	1	25	512411	0.0547528	3.4002	0.0597967	0.806818	0.999986	0.0971973	3.4002	0.1987	0.655772	0.898448
ENSBTAG00000001616	BT.25251	zinc finger protein 592 [Source:RefSeq peptide;Acc:NP_001095506]	protein_coding	22822829	22871700	1	21	516451	0.117122	5.602	0.485129	0.486108	0.999986	-0.0672825	5.602	0.160474	0.688721	0.912501
ENSBTAG00000001617	G2E3	G2/M phase-specific E3 ubiquitin-protein ligase [Source:RefSeq peptide;Acc:NP_001033760]	protein_coding	41640498	41686535	1	21	508575	0.0279704	2.70528	0.00635988	0.936437	0.999986	0.46353	2.70528	1.75039	0.185828	0.602992
ENSBTAG00000001618	ALPK3	Uncharacterized protein [Source:UniProtKB/TrEMBL;Acc:F1N5U0]	protein_coding	22883305	22935573	1	21	516866	-0.242686	2.04181	0.368991	0.543555	0.999986	0.32435	2.04181	0.70163	0.402237	0.783579
ENSBTAG00000001619	SERINC5	Uncharacterized protein [Source:UniProtKB/TrEMBL;Acc:F1N5T9]	protein_coding	11052483	11103578	-1	10	504658	-0.30984	4.15008	1.53749	0.214992	0.999986	-0.461882	4.15008	3.43689	0.0637556	0.376761
ENSBTAG00000001626	CTPS	CTP synthase 1 [Source:RefSeq peptide;Acc:NP_001071326]	protein_coding	105800997	105832415	-1	3	506131	0.700821	1.20617	2.60505	0.106524	0.929856	0.25225	1.20617	0.325684	0.568211	0.86666
ENSBTAG00000001627		Uncharacterized protein [Source:UniProtKB/TrEMBL;Acc:E1BBW6]	protein_coding	59143225	59144149	1	2	NA	0.281735	1.18121	0.395761	0.529287	0.999986	0.0144754	1.18121	0.00108798	0.973687	0.991904
ENSBTAG00000001629	SCMH1	polycomb protein SCMH1 [Source:RefSeq peptide;Acc:NP_001179915]	protein_coding	105660418	105788507	1	3	540926	0.26161	1.72831	0.549413	0.458558	0.999986	0.00113901	1.72831	1.2e-05	0.997234	0.999039
ENSBTAG00000001631	KIFC1	kinesin-like protein KIFC1 [Source:RefSeq peptide;Acc:NP_001095406]	protein_coding	7512780	7527613	1	23	510995	-0.679728	3.43635	4.78551	0.0287001	0.524604	0.0128575	3.43635	0.00178188	0.966329	0.989732
ENSBTAG00000001632	NBR1	next to BRCA1 gene 1 protein [Source:RefSeq peptide;Acc:NP_001093837]	protein_coding	43785335	43812243	1	19	515032	-0.141536	6.68623	0.970248	0.324618	0.999986	-0.0492547	6.68623	0.118687	0.730463	0.928243
ENSBTAG00000001634	BT.20328	PHD finger protein 1 [Source:RefSeq peptide;Acc:NP_001092384]	protein_coding	7528759	7534103	1	23	508957	0.0363262	5.76579	0.0395045	0.842452	0.999986	0.0788747	5.76579	0.187195	0.665261	0.903264
ENSBTAG00000001635	CUTA	protein CutA precursor [Source:RefSeq peptide;Acc:NP_001068847]	protein_coding	7534224	7535613	-1	23	508956	0.0265479	5.53244	0.0360309	0.849452	0.999986	0.102523	5.53244	0.533089	0.465311	0.822733
ENSBTAG00000001637	FUNDC1	FUN14 domain-containing protein 1 [Source:UniProtKB/Swiss-Prot;Acc:F1N5S9]	protein_coding	104529014	104540078	1	X	518258	-0.172818	2.15004	0.383212	0.535889	0.999986	-0.415244	2.15004	2.52313	0.112187	0.488552
ENSBTAG00000001640	EPB41L1	Uncharacterized protein [Source:UniProtKB/TrEMBL;Acc:F1N611]	protein_coding	65957398	66011672	1	13	515919	0.0702873	1.87534	0.0466771	0.82895	0.999986	-0.693024	1.87534	4.23447	0.039611	0.29894
ENSBTAG00000001644	MDN1	midasin [Source:RefSeq peptide;Acc:NP_001193097]	protein_coding	61291441	61430150	1	9	535163	-0.172288	5.00808	0.485421	0.485977	0.999986	-0.4342	5.00808	3.03652	0.0814101	0.423897
ENSBTAG00000001645	C20ORF4	Uncharacterized protein C20orf4 homolog [Source:UniProtKB/Swiss-Prot;Acc:Q08DJ7]	protein_coding	66018116	66038301	1	13	533351	0.108784	4.65332	0.385424	0.534715	0.999986	0.0299868	4.65332	0.0289696	0.864849	0.966071
ENSBTAG00000001647	PLEKHJ1	Pleckstrin homology domain-containing family J member 1 [Source:UniProtKB/Swiss-Prot;Acc:Q3ZCI3]	protein_coding	22684432	22687065	-1	7	529056	-0.0916723	3.29602	0.0886666	0.765879	0.999986	0.552063	3.29602	3.08683	0.0789285	0.419469
ENSBTAG00000001648	RPL21	60S ribosomal protein L21 [Source:RefSeq peptide;Acc:NP_001178341]	protein_coding	32852826	32859542	-1	12	326584	0.107749	6.34376	0.234239	0.628399	0.999986	0.0874095	6.34376	0.152722	0.695948	0.91512
ENSBTAG00000001651	SYF2	Uncharacterized protein [Source:UniProtKB/TrEMBL;Acc:F1N607]	protein_coding	128320057	128325052	1	2	522372	0.0196521	4.56922	0.00424218	0.948069	0.999986	-0.283785	4.56922	0.868319	0.351421	0.7541
ENSBTAG00000001652	SLCO3A1	Solute carrier organic anion transporter family member 3A1 [Source:UniProtKB/Swiss-Prot;Acc:Q8HYW2]	protein_coding	15196198	15584694	-1	21	407132	-0.0750735	3.53661	0.108531	0.741823	0.999986	-0.138168	3.53661	0.36767	0.544277	0.85693
ENSBTAG00000001654	SNTB2	beta-2-syntrophin [Source:RefSeq peptide;Acc:NP_001098936]	protein_coding	36510905	36574882	1	18	786534	-0.355761	2.74243	1.8712	0.171338	0.999986	0.10932	2.74243	0.192924	0.660494	0.90114
ENSBTAG00000001656	C28H10orf57	Transmembrane protein C10orf57 homolog [Source:UniProtKB/Swiss-Prot;Acc:Q0D2G3]	protein_coding	35425160	35433904	-1	28	505854	-0.186746	6.63944	1.4447	0.229381	0.999986	-0.123216	6.63944	0.633466	0.426087	0.798566
ENSBTAG00000001657	PICALM	phosphatidylinositol-binding clathrin assembly protein [Source:RefSeq peptide;Acc:NP_001095447]	protein_coding	9613012	9665840	1	29	513579	0.0435471	9.00085	0.060299	0.806024	0.999986	0.164787	9.00085	0.856127	0.354825	0.756133
ENSBTAG00000001659	VPS4A	vacuolar protein sorting-associated protein 4A [Source:RefSeq peptide;Acc:NP_001040080]	protein_coding	36584633	36595360	1	18	618168	0.157124	6.70814	1.76649	0.183817	0.999986	0.0592014	6.70814	0.25341	0.614684	0.882958
ENSBTAG00000001660	SPTY2D1	protein SPT2 homolog [Source:RefSeq peptide;Acc:NP_001192667]	protein_coding	26356893	26373003	1	29	539967	1.078	4.4894	15.7266	7.32e-05	0.00584159	-0.357038	4.4894	1.73686	0.187537	0.60513
ENSBTAG00000001662	MGC139254	EH domain-containing protein 3 [Source:RefSeq peptide;Acc:NP_001091473]	protein_coding	68632156	68661110	-1	11	510183	-0.803931	0.765419	2.18906	0.138994	0.984372	-0.611032	0.765419	1.37617	0.240754	0.665218
ENSBTAG00000001663	PDF	Uncharacterized protein [Source:UniProtKB/TrEMBL;Acc:F1N5S7]	protein_coding	36598368	36600210	-1	18	788473	0.0271981	2.07799	0.00472193	0.945215	0.999986	-0.180674	2.07799	0.21179	0.645368	0.894069
ENSBTAG00000001665	BT.56330	conserved oligomeric Golgi complex subunit 8 [Source:RefSeq peptide;Acc:NP_001070535]	protein_coding	36600499	36607395	-1	18	768007	0.510349	4.92391	7.423	0.00643953	0.206712	0.387553	4.92391	4.39703	0.0360015	0.284853
ENSBTAG00000001666	NIP7	60S ribosome subunit biogenesis protein NIP7 homolog [Source:RefSeq peptide;Acc:NP_001179168]	protein_coding	36607628	36610400	1	18	509981	0.228092	2.40045	0.454276	0.500311	0.999986	0.508473	2.40045	2.22819	0.135513	0.529193
ENSBTAG00000001671	RTF1	RNA polymerase-associated protein RTF1 homolog [Source:RefSeq peptide;Acc:NP_001179414]	protein_coding	36980593	37025485	1	10	518260	0.299502	6.17102	3.03353	0.0815604	0.858711	-0.149713	6.17102	0.761588	0.382832	0.76881
ENSBTAG00000001673	KIAA0528	uncharacterized protein KIAA0528 homolog [Source:RefSeq peptide;Acc:NP_001095973]	protein_coding	88099588	88191001	1	5	520387	-0.18268	5.08595	0.569935	0.450285	0.999986	-0.0385959	5.08595	0.0253918	0.873395	0.968047
ENSBTAG00000001692	NDST1	bifunctional heparan sulfate N-deacetylase/N-sulfotransferase 1 [Source:RefSeq peptide;Acc:NP_001179290]	protein_coding	63816088	63900637	1	7	514172	-0.0479321	5.74688	0.0961584	0.756489	0.999986	-0.175336	5.74688	1.27509	0.258814	0.680776
ENSBTAG00000001693	RPAP1	RNA polymerase II-associated protein 1 [Source:UniProtKB/Swiss-Prot;Acc:A0JN53]	protein_coding	37055212	37071120	-1	10	531362	0.0130418	5.09338	0.00576319	0.939486	0.999986	0.0102261	5.09338	0.00359974	0.952157	0.98656
ENSBTAG00000001694	TYRO3	tyrosine-protein kinase receptor TYRO3 precursor [Source:RefSeq peptide;Acc:NP_001178157]	protein_coding	37078592	37095809	1	10	788224	-0.0976632	5.12464	0.218288	0.640347	0.999986	-0.0832683	5.12464	0.161027	0.688213	0.912252
ENSBTAG00000001697	TRA2B	Transformer-2 protein homolog beta [Source:UniProtKB/Swiss-Prot;Acc:Q3ZBT6]	protein_coding	81878691	81898384	1	1	615156	0.235104	6.66034	2.55654	0.109839	0.934365	0.145958	6.66034	0.995642	0.318367	0.730901
ENSBTAG00000001698	CHTF8	Chromosome transmission fidelity protein 8 homolog [Source:UniProtKB/Swiss-Prot;Acc:P0CG11]	protein_coding	36458139	36469860	-1	18	618186	0.129086	6.0658	0.553772	0.456781	0.999986	0.28125	6.0658	2.62384	0.105269	0.474891
ENSBTAG00000001700	BT.56113	cell division control protein 42 homolog precursor [Source:RefSeq peptide;Acc:NP_001039797]	protein_coding	131341266	131359925	-1	2	532712	0.0970296	7.8935	0.543917	0.460814	0.999986	0.0964816	7.8935	0.538553	0.463033	0.822733
ENSBTAG00000001707	BT.59061	BRCA1-A complex subunit RAP80 isoform 2 [Source:RefSeq peptide;Acc:NP_001106693]	protein_coding	39718679	39856764	-1	7	508607	-0.115269	3.70844	0.236248	0.626929	0.999986	-0.0293267	3.70844	0.0152926	0.901582	0.975086
ENSBTAG00000001708	TTLL12	tubulin--tyrosine ligase-like protein 12 [Source:RefSeq peptide;Acc:NP_001068978]	protein_coding	114610664	114627819	-1	5	511319	-0.0625361	6.55806	0.18623	0.666073	0.999986	-0.127647	6.55806	0.777159	0.378011	0.765482
ENSBTAG00000001711	C19H17orf59	Uncharacterized protein C17orf59 homolog [Source:UniProtKB/Swiss-Prot;Acc:Q3SX20]	protein_coding	28443498	28445326	-1	19	539395	-0.706961	4.04069	9.29606	0.00229647	0.0979357	-0.119851	4.04069	0.280226	0.596553	0.880627
ENSBTAG00000001712	CMTM7	CKLF-like MARVEL transmembrane domain-containing protein 7 [Source:RefSeq peptide;Acc:NP_001069428]	protein_coding	6894655	6942330	1	22	532269	-0.220365	6.02896	2.20098	0.137923	0.980066	-0.356767	6.02896	5.69494	0.0170139	0.178337
ENSBTAG00000001714	MFSD9	Uncharacterized protein [Source:UniProtKB/TrEMBL;Acc:E1BAZ5]	protein_coding	7422151	7432712	-1	11	514165	-0.572592	2.21253	2.04998	0.152208	0.999986	-0.374905	2.21253	0.903732	0.341783	0.746769
ENSBTAG00000001717	AURKB	aurora kinase B [Source:RefSeq peptide;Acc:NP_898907]	protein_coding	28447634	28452478	-1	19	360192	-0.420277	3.09924	1.68998	0.193603	0.999986	0.0613013	3.09924	0.0376174	0.846213	0.961185
ENSBTAG00000001721	GYG1	glycogenin-1 [Source:RefSeq peptide;Acc:NP_001039332]	protein_coding	120090467	120127892	-1	1	280812	-0.250686	5.9657	2.22153	0.136098	0.975924	0.0210223	5.9657	0.0157222	0.900216	0.975086
ENSBTAG00000001724	BT.105959	Zinc-binding alcohol dehydrogenase domain-containing protein 2 [Source:UniProtKB/Swiss-Prot;Acc:Q24K16]	protein_coding	3761518	3762444	1	24	532505	-0.100729	5.07766	0.236623	0.626656	0.999986	0.0682464	5.07766	0.108933	0.741363	0.932685
ENSBTAG00000001725	CXCL10	C-X-C motif chemokine 10 [Source:UniProtKB/Swiss-Prot;Acc:Q2KIQ8]	protein_coding	92623587	92625937	-1	6	615107	0.270587	2.46502	0.0455118	0.831066	0.999986	0.250719	2.46502	0.0564904	0.812132	0.952986
ENSBTAG00000001727	FAM213B	Prostamide/prostaglandin F synthase [Source:UniProtKB/Swiss-Prot;Acc:Q58CY6]	protein_coding	51553541	51556655	-1	16	617001	0.0197995	4.81846	0.00581354	0.939223	0.999986	-0.188852	4.81846	0.520975	0.470426	0.82503
ENSBTAG00000001729	DUSP10	Dual specificity protein phosphatase 10 [Source:UniProtKB/Swiss-Prot;Acc:Q0IID7]	protein_coding	25895751	25936864	-1	16	541175	-0.808669	4.22706	7.17966	0.00737345	0.224864	-0.0572366	4.22706	0.038696	0.844052	0.960669
ENSBTAG00000001731	GLYR1	Putative oxidoreductase GLYR1 [Source:UniProtKB/Swiss-Prot;Acc:A4FUF0]	protein_coding	3900572	3932342	-1	25	539636	-0.00557631	6.75475	0.00137488	0.970422	0.999986	-0.0271467	6.75475	0.0325776	0.856766	0.964982
ENSBTAG00000001736	UBN1	ubinuclein-1 [Source:RefSeq peptide;Acc:NP_001192851]	protein_coding	3936573	3964092	1	25	525895	0.26929	6.25716	3.89962	0.0482969	0.694077	-0.0356588	6.25716	0.0686723	0.79328	0.948675
ENSBTAG00000001737	ZCCHC6	terminal uridylyltransferase 7 [Source:RefSeq peptide;Acc:NP_001192681]	protein_coding	80842965	80899685	-1	8	513209	0.231529	5.81414	1.1046	0.29326	0.999986	-0.179419	5.81414	0.661189	0.416141	0.79301
ENSBTAG00000001741	DLGAP4	disks large-associated protein 4 [Source:RefSeq peptide;Acc:NP_001071410]	protein_coding	66204671	66292988	1	13	520521	0.0119518	5.36984	0.00221864	0.962432	0.999986	-0.273814	5.36984	1.13542	0.286623	0.704857
ENSBTAG00000001744	BET1L	BET1-like protein [Source:UniProtKB/Swiss-Prot;Acc:Q3MHP8]	protein_coding	107155091	107159421	-1	11	509758	-0.0798389	5.12887	0.21117	0.645852	0.999986	0.0887007	5.12887	0.262829	0.608183	0.881896
ENSBTAG00000001747	BT.31205	peroxisomal biogenesis factor 3 [Source:RefSeq peptide;Acc:NP_001092457]	protein_coding	81967633	81999683	1	9	515730	-0.491912	2.92435	3.02299	0.0820917	0.861287	-0.0367734	2.92435	0.0167363	0.897066	0.97444
ENSBTAG00000001748	TRIM45	Tripartite motif-containing protein 45 [Source:UniProtKB/Swiss-Prot;Acc:Q5BIM1]	protein_coding	26213057	26227392	1	3	539091	-0.449739	2.90019	1.51163	0.21889	0.999986	0.297828	2.90019	0.702218	0.402039	0.783476
ENSBTAG00000001749	SENP2	sentrin-specific protease 2 [Source:RefSeq peptide;Acc:NP_001178289]	protein_coding	82176394	82210749	-1	1	539639	-0.0367345	5.03028	0.0297548	0.863048	0.999986	-0.247596	5.03028	1.35967	0.243594	0.667033
ENSBTAG00000001752	FUCA2	plasma alpha-L-fucosidase precursor [Source:RefSeq peptide;Acc:NP_001192747]	protein_coding	82007665	82027058	-1	9	515729	-0.167005	6.06947	1.1986	0.273602	0.999986	-0.137563	6.06947	0.818235	0.365697	0.759222
ENSBTAG00000001754	AHCYL2	putative adenosylhomocysteinase 3 [Source:RefSeq peptide;Acc:NP_001094613]	protein_coding	93956616	94148560	1	4	532836	-0.0816435	3.59018	0.13107	0.717325	0.999986	-0.404025	3.59018	3.05758	0.0803614	0.421719
ENSBTAG00000001762	RFXANK	DNA-binding protein RFXANK [Source:RefSeq peptide;Acc:NP_001098958]	protein_coding	3986327	3991487	-1	7	100125917	0.0191861	4.44214	0.00802724	0.928609	0.999986	0.121354	4.44214	0.316998	0.573417	0.869436
ENSBTAG00000001763	NR2C2AP	Nuclear receptor 2C2-associated protein [Source:UniProtKB/Swiss-Prot;Acc:Q58DU8]	protein_coding	3984606	3986813	1	7	508684	0.248217	3.77174	0.877688	0.348836	0.999986	0.867502	3.77174	10.6684	0.00108979	0.02872
ENSBTAG00000001767	B4GALT7	beta-1,4-galactosyltransferase 7 [Source:RefSeq peptide;Acc:NP_001068789]	protein_coding	40482365	40490836	1	7	507559	-0.136769	4.1785	0.261128	0.609346	0.999986	-0.0388009	4.1785	0.0208518	0.885183	0.970547
ENSBTAG00000001768	BT.21412	Uncharacterized protein [Source:UniProtKB/TrEMBL;Acc:G3X6A9]	protein_coding	133943268	133984291	-1	X	515927	0.236407	3.66432	0.998199	0.317747	0.999986	-0.361036	3.66432	2.29199	0.130043	0.520393
ENSBTAG00000001770	ST8SIA5	alpha-2,8-sialyltransferase 8E [Source:RefSeq peptide;Acc:NP_001179803]	protein_coding	46885279	46907902	-1	24	497020	0.0174819	1.44384	0.00177419	0.966402	0.999986	0.599334	1.44384	2.14434	0.143097	0.542839
ENSBTAG00000001771	DYRK1A	dual specificity tyrosine-phosphorylation-regulated kinase 1A [Source:RefSeq peptide;Acc:NP_001192943]	protein_coding	151370526	151411483	1	1	532989	-0.00792024	5.35823	0.00229752	0.96177	0.999986	0.0623577	5.35823	0.141498	0.706796	0.918827
ENSBTAG00000001773	C7ORF49	Uncharacterized protein [Source:UniProtKB/TrEMBL;Acc:E1B979]	protein_coding	99713916	99719088	-1	4	616626	-0.127038	3.75151	0.328698	0.566427	0.999986	0.182304	3.75151	0.696404	0.403995	0.784921
ENSBTAG00000001774	SPRY2	Protein sprouty homolog 2 [Source:UniProtKB/Swiss-Prot;Acc:Q08E39]	protein_coding	55684001	55685894	-1	12	539090	-0.829514	3.02387	7.25641	0.00706482	0.217903	0.0366667	3.02387	0.0149813	0.902584	0.97516
ENSBTAG00000001775	RINL	Uncharacterized protein [Source:UniProtKB/TrEMBL;Acc:F1N2I8]	protein_coding	48851897	48860406	-1	18	504464	-0.326138	-0.213609	0.28729	0.591962	0.999986	-0.213006	-0.213609	0.116732	0.732607	0.929075
ENSBTAG00000001776	BT.19604	NAD-dependent deacetylase sirtuin-2 [Source:RefSeq peptide;Acc:NP_001107003]	protein_coding	48860731	48880567	-1	18	504463	-0.0450802	8.12618	0.0963433	0.756263	0.999986	0.0818923	8.12618	0.316522	0.573705	0.869761
ENSBTAG00000001777	RPLP2	60S acidic ribosomal protein P2 [Source:UniProtKB/Swiss-Prot;Acc:P42899]	protein_coding	50768654	50770791	-1	29	286853	0.0591836	8.08813	0.104659	0.746309	0.999986	-0.00186105	8.08813	0.000103581	0.99188	0.997597
ENSBTAG00000001778	BT.20178	NF-kappa-B inhibitor beta [Source:RefSeq peptide;Acc:NP_001069340]	protein_coding	48880855	48891485	1	18	525408	0.931949	5.30879	12.0519	0.000517408	0.0286955	0.302802	5.30879	1.29277	0.255537	0.67834
ENSBTAG00000001780	SARS2	Serine--tRNA ligase, mitochondrial [Source:UniProtKB/Swiss-Prot;Acc:Q9N0F3]	protein_coding	48896564	48905610	-1	18	282060	0.0761209	4.64035	0.14979	0.698736	0.999986	-0.129883	4.64035	0.441267	0.506512	0.840776
ENSBTAG00000001781	TOM40A	Mitochondrial import receptor subunit TOM40 homolog [Source:UniProtKB/Swiss-Prot;Acc:Q1LZB5]	protein_coding	53021418	53032792	1	18	510219	-0.0181174	6.79779	0.0106471	0.917817	0.999986	-0.552008	6.79779	9.8205	0.00172578	0.0395856
ENSBTAG00000001782	MRPS12	28S ribosomal protein S12, mitochondrial [Source:UniProtKB/Swiss-Prot;Acc:Q29RU1]	protein_coding	48905798	48907691	1	18	768042	0.0686174	3.97825	0.128378	0.72012	0.999986	0.274761	3.97825	2.10467	0.14685	0.545697
ENSBTAG00000001785	TGM3	protein-glutamine gamma-glutamyltransferase E [Source:RefSeq peptide;Acc:NP_001095318]	protein_coding	53261635	53304213	-1	13	505080	0.211054	-0.231159	0.0814693	0.775316	0.999986	-0.555801	-0.231159	0.782425	0.376401	0.765041
ENSBTAG00000001786	AGPHD1	Aminoglycoside phosphotransferase domain-containing protein 1 [Source:UniProtKB/Swiss-Prot;Acc:A5PJU6]	protein_coding	31408631	31437141	1	21	530270	0.0428691	2.04497	0.0107073	0.917585	0.999986	-0.749799	2.04497	3.22769	0.0724026	0.40502
ENSBTAG00000001788	BOVAGGRUS	podoplanin precursor [Source:RefSeq peptide;Acc:NP_001028292]	protein_coding	55407771	55442826	-1	16	509732	0.315409	5.63902	2.57251	0.108735	0.934365	0.595925	5.63902	9.27307	0.00232548	0.0485339
ENSBTAG00000001790	SAFB2	Uncharacterized protein [Source:UniProtKB/TrEMBL;Acc:E1BDE7]	protein_coding	19908341	19936959	1	7	100300349	0.915415	6.59755	15.4182	8.62e-05	0.00669557	-0.180573	6.59755	0.611661	0.434163	0.803703
ENSBTAG00000001792	C19ORF70	Uncharacterized protein [Source:UniProtKB/TrEMBL;Acc:E1B9I1]	protein_coding	19841557	19843106	1	7	540962	0.164376	5.64807	0.956516	0.328066	0.999986	-0.032356	5.64807	0.037125	0.847211	0.961317
ENSBTAG00000001793	HSD11B1L	Hydroxysteroid 11-beta-dehydrogenase 1-like protein [Source:UniProtKB/Swiss-Prot;Acc:Q6Q7D1]	protein_coding	19836042	19840874	-1	7	404546	-0.0513843	1.74317	0.0171692	0.895751	0.999986	-0.795571	1.74317	3.82058	0.0506266	0.339417
ENSBTAG00000001794	RPL36	60S ribosomal protein L36 [Source:UniProtKB/Swiss-Prot;Acc:Q3T171]	protein_coding	19833364	19834615	-1	7	768327	-0.0725386	6.11876	0.197026	0.657132	0.999986	-0.0284498	6.11876	0.0306889	0.860936	0.965295
ENSBTAG00000001795	LONP1	Lon protease homolog, mitochondrial [Source:UniProtKB/Swiss-Prot;Acc:Q59HJ6]	protein_coding	19814902	19833230	1	7	510796	-0.00113767	7.40812	5.87e-05	0.993884	0.999986	-0.139148	7.40812	0.883627	0.34721	0.75107
ENSBTAG00000001796	CATSPERD	Cation channel sperm-associated protein subunit delta [Source:UniProtKB/Swiss-Prot;Acc:E1B9E5]	protein_coding	19777111	19813926	-1	7	617472	-0.514664	2.8767	2.38579	0.122443	0.94785	0.158153	2.8767	0.22439	0.635715	0.888827
ENSBTAG00000001801	SYT4	synaptotagmin-4 [Source:RefSeq peptide;Acc:NP_001091577]	protein_coding	12950391	12960186	1	24	539867	-0.218179	4.91426	0.520773	0.470512	0.999986	-0.188109	4.91426	0.38987	0.532368	0.854349
ENSBTAG00000001805	TWSG1	twisted gastrulation protein homolog 1 precursor [Source:RefSeq peptide;Acc:NP_001069557]	protein_coding	41986506	42008147	1	24	537290	-0.292475	6.48112	3.44797	0.0633296	0.768083	-0.621036	6.48112	15.473	8.37e-05	0.00398658
ENSBTAG00000001806	IQCD	IQ domain-containing protein D [Source:UniProtKB/Swiss-Prot;Acc:Q17QH9]	protein_coding	63474993	63497850	-1	17	513272	-0.116683	1.90648	0.11114	0.73885	0.999986	-1.1296	1.90648	9.70508	0.0018376	0.0411374
ENSBTAG00000001807	AKAP8	A-kinase anchor protein 8 [Source:RefSeq peptide;Acc:NP_001095542]	protein_coding	8787435	8805446	1	7	522905	-0.0296934	5.64713	0.0314758	0.859183	0.999986	-0.35558	5.64713	4.4735	0.0344245	0.277788
ENSBTAG00000001808	LACTB2	Beta-lactamase-like protein 2 [Source:UniProtKB/Swiss-Prot;Acc:Q1LZ83]	protein_coding	36438472	36470764	-1	14	535021	-0.274155	3.69351	1.45461	0.227789	0.999986	-0.300645	3.69351	1.78826	0.181139	0.596541
ENSBTAG00000001810	SCAF11	protein SCAF11 [Source:RefSeq peptide;Acc:NP_001192496]	protein_coding	34430403	34480031	1	5	538632	0.0377263	6.4974	0.0580949	0.809533	0.999986	-0.273572	6.4974	3.04469	0.0810014	0.423206
ENSBTAG00000001814	PLXND1	Uncharacterized protein [Source:UniProtKB/TrEMBL;Acc:F1N4C5]	protein_coding	56774467	56824220	1	22	781625	-0.0309676	8.93653	0.0440199	0.833817	0.999986	0.0795294	8.93653	0.289455	0.59057	0.877092
ENSBTAG00000001816	BT.37567	solute carrier family 25 member 42 [Source:RefSeq peptide;Acc:NP_001178961]	protein_coding	4052318	4062831	-1	7	504608	-0.395334	1.02278	1.03436	0.309136	0.999986	-0.838245	1.02278	5.03256	0.0248752	0.226213
ENSBTAG00000001817	TMEM161A	transmembrane protein 161A precursor [Source:RefSeq peptide;Acc:NP_001091613]	protein_coding	4032541	4046719	1	7	618720	-0.253344	3.99195	1.28702	0.256598	0.999986	-0.0462919	3.99195	0.0429732	0.835776	0.958814
ENSBTAG00000001818	BT.61507	myocyte-specific enhancer factor 2B [Source:RefSeq peptide;Acc:NP_001139265]	protein_coding	4022381	4026425	1	7	100271851	0.0638801	1.41852	0.0159208	0.899591	0.999986	-1.15073	1.41852	5.21039	0.0224523	0.210857
ENSBTAG00000001821	PRRC2C	protein PRRC2C [Source:RefSeq peptide;Acc:NP_001193584]	protein_coding	39843441	39937167	1	16	505359	0.0761595	8.03517	0.0743319	0.785131	0.999986	-0.234619	8.03517	0.672745	0.412096	0.791174
ENSBTAG00000001822	SNX10	Sorting nexin-10 [Source:UniProtKB/Swiss-Prot;Acc:Q0IIL5]	protein_coding	70049646	70117257	-1	4	508836	0.60829	7.58527	7.65704	0.00565512	0.189187	1.03316	7.58527	21.579	3.4e-06	0.000299336
ENSBTAG00000001823	STC2	stanniocalcin-2 precursor [Source:RefSeq peptide;Acc:NP_001179674]	protein_coding	4908292	4918945	-1	20	540573	-0.766625	0.131313	0.815996	0.366353	0.999986	-1.23332	0.131313	2.28396	0.130717	0.521325
ENSBTAG00000001824	BT.25025	solute carrier family 2, facilitated glucose transporter member 6 [Source:RefSeq peptide;Acc:NP_001073725]	protein_coding	104417539	104424788	-1	11	510658	1.93233	6.73344	23.2517	1.42e-06	0.000190789	2.3299	6.73344	31.8675	1.65e-08	3.53e-06
ENSBTAG00000001826	SASH1	Uncharacterized protein [Source:UniProtKB/TrEMBL;Acc:F1N4B0]	protein_coding	86852607	86998307	1	9	539603	0.0321911	5.04791	0.0114433	0.91481	0.999986	-0.379848	5.04791	1.58485	0.208064	0.629575
ENSBTAG00000001827	GID8	Protein C20orf11 homolog [Source:UniProtKB/Swiss-Prot;Acc:Q32L52]	protein_coding	54936109	54942283	-1	13	505570	0.0226528	5.0385	0.0132648	0.908308	0.999986	-0.15666	5.0385	0.633188	0.426188	0.79857
ENSBTAG00000001828	SCRN2	secernin-2 [Source:RefSeq peptide;Acc:NP_001192733]	protein_coding	39237358	39240647	1	19	515013	-0.0662428	1.77922	0.0282687	0.866479	0.999986	0.116622	1.77922	0.0905607	0.763466	0.938167
ENSBTAG00000001829	SLC17A9	solute carrier family 17 member 9 [Source:RefSeq peptide;Acc:NP_001093848]	protein_coding	54916961	54931310	-1	13	518062	0.0351013	5.84319	0.0241023	0.876625	0.999986	-0.0394724	5.84319	0.0299508	0.862602	0.965686
ENSBTAG00000001832	MRPL10	39S ribosomal protein L10, mitochondrial [Source:UniProtKB/Swiss-Prot;Acc:Q3MHY7]	protein_coding	39245741	39251565	1	19	515014	-0.222386	4.41435	1.09663	0.295007	0.999986	-0.211236	4.41435	1.01691	0.313254	0.727276
ENSBTAG00000001834	PNKP	bifunctional polynucleotide phosphatase/kinase [Source:RefSeq peptide;Acc:NP_001076991]	protein_coding	56666460	56671418	-1	18	616621	0.0870876	5.50794	0.239956	0.624238	0.999986	-0.165147	5.50794	0.87192	0.350424	0.753607
ENSBTAG00000001836	BT.75328	MHC class I-like family A1 precursor [Source:RefSeq peptide;Acc:NP_001104539]	protein_coding	19937602	19947884	-1	19	100126815, 100850190, 510707	0.121578	0.821625	0.0268251	0.869901	0.999986	-0.115295	0.821625	0.0165713	0.897572	0.974544
ENSBTAG00000001838	LRRC36	leucine-rich repeat-containing protein 36 [Source:RefSeq peptide;Acc:NP_001179250]	protein_coding	35056134	35117221	1	18	512403	-0.176316	0.822115	0.098908	0.753144	0.999986	-0.186377	0.822115	0.107769	0.742699	0.932847
ENSBTAG00000001839	OCIAD2	OCIA domain-containing protein 2 [Source:UniProtKB/Swiss-Prot;Acc:Q3SYY7]	protein_coding	69175254	69187082	-1	6	505877	-0.395345	5.39223	3.9079	0.0480597	0.691783	-0.133664	5.39223	0.449046	0.502788	0.83899
ENSBTAG00000001840	INO80B	INO80 complex subunit B [Source:RefSeq peptide;Acc:NP_001098817]	protein_coding	10155203	10157927	-1	11	509187	0.199096	4.49956	1.08756	0.297013	0.999986	-0.371298	4.49956	3.86025	0.0494431	0.334519
ENSBTAG00000001843	WBP1	WW domain-binding protein 1 [Source:RefSeq peptide;Acc:NP_001029518]	protein_coding	10152279	10154669	-1	11	509188	0.0546054	5.66503	0.0936616	0.759573	0.999986	-0.0479797	5.66503	0.072681	0.787472	0.947151
ENSBTAG00000001844	MOGS	Uncharacterized protein [Source:UniProtKB/TrEMBL;Acc:E1B7U1]	protein_coding	10149024	10151887	1	11	516155	0.100698	4.63454	0.19968	0.65498	0.999986	0.243224	4.63454	1.13419	0.286883	0.704857
ENSBTAG00000001847	CNTLN	Uncharacterized protein [Source:UniProtKB/TrEMBL;Acc:E1BMK9]	protein_coding	26938856	27189256	-1	8	NA	0.234501	2.70892	0.503569	0.477936	0.999986	-0.0945371	2.70892	0.0844543	0.77135	0.941657
ENSBTAG00000001848	KATNB1	katanin p80 WD40-containing subunit B1 [Source:RefSeq peptide;Acc:NP_001095379]	protein_coding	25785516	25803400	1	18	508813	-0.140711	4.19501	0.581659	0.445663	0.999986	-0.015571	4.19501	0.00717812	0.932481	0.982697
ENSBTAG00000001854	CIAPIN1	Anamorsin [Source:UniProtKB/Swiss-Prot;Acc:Q5EAC7]	protein_coding	25512317	25525079	-1	18	535119	-0.156457	5.00909	0.641806	0.423058	0.999986	-0.00679054	5.00909	0.00120341	0.972327	0.991224
ENSBTAG00000001855	COQ9	Ubiquinone biosynthesis protein COQ9, mitochondrial [Source:UniProtKB/Swiss-Prot;Acc:Q2NL34]	protein_coding	25525200	25537104	1	18	529282	0.022675	4.88118	0.0169922	0.896286	0.999986	0.0168397	4.88118	0.00943855	0.922605	0.980078
ENSBTAG00000001856	POLR2C	DNA-directed RNA polymerase II subunit RPB3 [Source:UniProtKB/Swiss-Prot;Acc:Q3T0Q3]	protein_coding	25539095	25547404	1	18	504452	-0.00661901	6.04926	0.00174266	0.966702	0.999986	-0.118144	6.04926	0.551886	0.457548	0.820275
ENSBTAG00000001858			processed_pseudogene	70910366	70911285	1	5	NA	0.0772927	5.36679	0.033916	0.853886	0.999986	-0.0458398	5.36679	0.0113526	0.915147	0.978241
ENSBTAG00000001861	SESTD1	SEC14 domain and spectrin repeat-containing protein 1 [Source:RefSeq peptide;Acc:NP_001178179]	protein_coding	17708890	17730680	1	2	789054, 512176	0.35809	2.08988	1.1369	0.286309	0.999986	-0.188721	2.08988	0.309902	0.577741	0.871157
ENSBTAG00000001864	NR4A3	Uncharacterized protein [Source:UniProtKB/TrEMBL;Acc:E1B7S6]	protein_coding	65341202	65373695	1	8	528877	0.245988	3.04207	0.424461	0.51472	0.999986	-0.916587	3.04207	5.58155	0.0181506	0.185231
ENSBTAG00000001867	SACS	Uncharacterized protein [Source:UniProtKB/TrEMBL;Acc:F1N4J2]	protein_coding	34876100	34917630	1	12	539378	-0.0621927	5.19606	0.0986915	0.753406	0.999986	-0.257275	5.19606	1.66913	0.196375	0.614823
ENSBTAG00000001868	PCYT2	Ethanolamine-phosphate cytidylyltransferase [Source:UniProtKB/Swiss-Prot;Acc:Q5EA75]	protein_coding	51592128	51599282	1	19	510274	-0.116406	5.98556	0.423242	0.515324	0.999986	0.0162567	5.98556	0.00821561	0.927779	0.981414
ENSBTAG00000001872	ORC6	Origin recognition complex subunit 6 [Source:UniProtKB/Swiss-Prot;Acc:Q2HJF3]	protein_coding	15066961	15075288	1	18	515476	-0.311602	5.04202	1.01145	0.314555	0.999986	0.246423	5.04202	0.625244	0.429105	0.801024
ENSBTAG00000001874	DOCK3	Uncharacterized protein [Source:UniProtKB/TrEMBL;Acc:E1B7E2]	protein_coding	49953523	50134786	-1	22	524692	-0.142058	1.75497	0.161171	0.68808	0.999986	0.350367	1.75497	0.965458	0.325816	0.735865
ENSBTAG00000001877	HMGN5	Uncharacterized protein [Source:UniProtKB/TrEMBL;Acc:E1BA81]	protein_coding	70619741	70628828	1	X	767875	0.625622	1.42548	1.29495	0.255138	0.999986	-0.302568	1.42548	0.291563	0.589221	0.876445
ENSBTAG00000001879	BT.58371	period circadian protein homolog 2 [Source:RefSeq peptide;Acc:NP_001179246]	protein_coding	118191441	118206600	-1	3	512237	-0.124988	2.4092	0.110917	0.739102	0.999986	-0.43642	2.4092	1.35741	0.243987	0.667645
ENSBTAG00000001882	CD79A	B-cell antigen receptor complex-associated protein alpha chain [Source:UniProtKB/Swiss-Prot;Acc:P40293]	protein_coding	51679284	51682971	-1	18	281674	0.311861	1.03053	0.514218	0.473319	0.999986	-0.995519	1.03053	4.64992	0.031055	0.262477
ENSBTAG00000001885	COPR5	Cooperator of PRMT5 [Source:UniProtKB/Swiss-Prot;Acc:A5PJD3]	protein_coding	18604659	18609323	1	19	506999	-0.296416	4.17912	1.82608	0.176591	0.999986	0.148402	4.17912	0.461942	0.496718	0.838007
ENSBTAG00000001886	FAM122B	protein FAM122B [Source:RefSeq peptide;Acc:NP_001077263]	protein_coding	18407391	18436265	-1	X	787049	-0.134568	3.10769	0.187961	0.664619	0.999986	0.0506173	3.10769	0.0253872	0.873406	0.968047
ENSBTAG00000001887	BT.58902	signal transducing adapter molecule 2 [Source:RefSeq peptide;Acc:NP_001069574]	protein_coding	44146496	44166620	1	2	100847279, 538505	0.284715	3.98581	1.339	0.247211	0.999986	0.181844	3.98581	0.532125	0.465715	0.822733
ENSBTAG00000001888	MED13L	mediator of RNA polymerase II transcription subunit 13-like [Source:RefSeq peptide;Acc:NP_001179397]	protein_coding	60900472	61145866	1	17	100848413, 100850260, 517336	0.0326347	6.21183	0.0315108	0.859106	0.999986	-0.370242	6.21183	4.02396	0.0448582	0.317644
ENSBTAG00000001889	C22H3orf14	Uncharacterized protein C3orf14 homolog [Source:UniProtKB/Swiss-Prot;Acc:Q29S20]	protein_coding	39119763	39134228	-1	22	613635	-0.10799	3.48625	0.258719	0.611002	0.999986	0.275518	3.48625	1.68774	0.193899	0.610971
ENSBTAG00000001890	BT.104559	run domain Beclin-1 interacting and cystein-rich containing protein [Source:RefSeq peptide;Acc:NP_001095367]	protein_coding	70996327	71044754	1	1	508354	-0.179745	5.21388	1.08767	0.296988	0.999986	0.243305	5.21388	2.03492	0.153723	0.558574
ENSBTAG00000001892	YAE1D1	uncharacterized protein C7orf36 homolog [Source:RefSeq peptide;Acc:NP_001185931]	protein_coding	82020144	82024360	-1	4	508613	-0.0638693	1.79639	0.0157746	0.900051	0.999986	0.652317	1.79639	1.57464	0.209534	0.632243
ENSBTAG00000001894	NEDD1	Protein NEDD1 [Source:UniProtKB/Swiss-Prot;Acc:Q3B7M6]	protein_coding	61446535	61498524	1	5	519463	-0.0194918	3.68828	0.00676266	0.934459	0.999986	0.155902	3.68828	0.440269	0.506993	0.841167
ENSBTAG00000001895	BT.17618	geranylgeranyl transferase type-1 subunit beta [Source:RefSeq peptide;Acc:NP_001015560]	protein_coding	3997971	4051209	-1	10	509322	0.14212	3.57758	0.353873	0.551929	0.999986	0.252046	3.57758	1.1507	0.283402	0.701584
ENSBTAG00000001898	CCDC112	coiled-coil domain-containing protein 112 precursor [Source:RefSeq peptide;Acc:NP_001231152]	protein_coding	4055254	4085518	-1	10	509840	0.341756	3.25465	1.80379	0.179255	0.999986	-0.337804	3.25465	1.7462	0.186355	0.603623
ENSBTAG00000001902	KIAA1731	Uncharacterized protein [Source:UniProtKB/TrEMBL;Acc:F1MC03]	protein_coding	1067600	1121206	-1	29	532848	-0.138005	4.62573	0.318501	0.57251	0.999986	-0.107564	4.62573	0.197175	0.657011	0.898488
ENSBTAG00000001903	C2orf50	chromosome 2 open reading frame 50 [Source:HGNC Symbol;Acc:26324]	protein_coding	86614777	86620757	-1	11	NA	-0.234396	1.05925	0.233181	0.629175	0.999986	-0.473935	1.05925	1.05892	0.303462	0.719914
ENSBTAG00000001904	ZNF276	Uncharacterized protein [Source:UniProtKB/TrEMBL;Acc:E1B6Y2]	protein_coding	14635302	14649693	1	18	513761	-0.0869882	6.72062	0.281129	0.595962	0.999986	-0.14199	6.72062	0.749535	0.386624	0.771926
ENSBTAG00000001906	FANCA	Uncharacterized protein [Source:UniProtKB/TrEMBL;Acc:E1B6X8]	protein_coding	14649534	14686976	-1	18	NA	-0.281704	6.114	2.29335	0.12993	0.965926	-0.700098	6.114	13.8855	0.000194297	0.00775415
ENSBTAG00000001908	BT.105088	dihydrolipoyl dehydrogenase, mitochondrial [Source:RefSeq peptide;Acc:NP_001193099]	protein_coding	49230967	49257713	1	4	533910	0.0161689	5.96108	0.00528601	0.942041	0.999986	0.139652	5.96108	0.387993	0.533356	0.854591
ENSBTAG00000001919	ZNF652	zinc finger protein 652 [Source:RefSeq peptide;Acc:NP_001180047]	protein_coding	37919482	37932791	1	19	511703	-0.573358	4.20157	3.75281	0.0527187	0.719425	-0.596538	4.20157	4.0232	0.0448784	0.317644
ENSBTAG00000001920	POLQ	Uncharacterized protein [Source:UniProtKB/TrEMBL;Acc:E1BMC0]	protein_coding	66552011	66659954	-1	1	535323	-0.131691	0.907503	0.0673568	0.795225	0.999986	0.844993	0.907503	2.69161	0.100878	0.467322
ENSBTAG00000001922	AKIP1	A-kinase-interacting protein 1 [Source:RefSeq peptide;Acc:NP_001029375]	protein_coding	44260212	44267703	-1	15	504225	-0.236801	4.19364	1.11989	0.289942	0.999986	-0.330483	4.19364	2.20262	0.137777	0.533625
ENSBTAG00000001926	RAD23B	UV excision repair protein RAD23 homolog B [Source:UniProtKB/Swiss-Prot;Acc:Q29RK4]	protein_coding	98681864	98726100	1	8	530189	0.0170409	6.67258	0.0110969	0.916105	0.999986	-0.244487	6.67258	2.28054	0.131006	0.521772
ENSBTAG00000001928	PDIA6	protein disulfide-isomerase A6 precursor [Source:RefSeq peptide;Acc:NP_001193274]	protein_coding	86834898	86857648	1	11	613927	0.0345883	7.47808	0.0515827	0.820332	0.999986	0.234461	7.47808	2.3527	0.125067	0.512942
ENSBTAG00000001931	TRABD	TRABD protein; TraB domain-containing protein [Source:UniProtKB/TrEMBL;Acc:A6QPJ3]	protein_coding	121181282	121188623	1	5	NA	0.160145	6.2783	0.534801	0.464595	0.999986	-0.0857692	6.2783	0.152902	0.695778	0.91512
ENSBTAG00000001932	MGC142781	carnitine O-acetyltransferase [Source:RefSeq peptide;Acc:NP_001069055]	protein_coding	99576794	99589668	-1	11	512902	-0.0299265	7.16906	0.0428207	0.836063	0.999986	0.360809	7.16906	6.19857	0.0127854	0.150432
ENSBTAG00000001933	PPP2R4	Serine/threonine-protein phosphatase 2A activator [Source:UniProtKB/Swiss-Prot;Acc:Q2KJ44]	protein_coding	99590328	99621986	1	11	514460	-0.0190355	6.58931	0.0194673	0.889035	0.999986	0.125755	6.58931	0.853518	0.355559	0.756765
ENSBTAG00000001937	ANAPC11	Anaphase-promoting complex subunit 11 [Source:UniProtKB/Swiss-Prot;Acc:Q3ZCF6]	protein_coding	51604152	51609338	-1	19	616275, 615066	-0.16543	4.44849	0.248067	0.61844	0.999986	0.0958802	4.44849	0.0804817	0.776646	0.942986
ENSBTAG00000001938	CKS2	Cyclin-dependent kinases regulatory subunit 2 [Source:UniProtKB/Swiss-Prot;Acc:Q2KJI1]	protein_coding	90300717	90305611	-1	8	767985	-0.547573	3.1994	3.70817	0.0541468	0.722557	-0.187467	3.1994	0.455024	0.499959	0.838256
ENSBTAG00000001939	SECISBP2	Uncharacterized protein [Source:UniProtKB/TrEMBL;Acc:E1BMA4]	protein_coding	90264887	90298568	-1	8	511202	0.0869556	5.28163	0.289622	0.590463	0.999986	0.193529	5.28163	1.45907	0.227078	0.65069
ENSBTAG00000001941	SEMA4D	semaphorin-4D precursor [Source:RefSeq peptide;Acc:NP_001091629]	protein_coding	90136712	90262973	1	8	785942	-0.170453	7.72089	1.35211	0.244909	0.999986	0.339566	7.72089	5.36003	0.0206034	0.198846
ENSBTAG00000001942	SNX27	Sorting nexin-27 [Source:UniProtKB/Swiss-Prot;Acc:A5PKA5]	protein_coding	19128462	19204626	-1	3	513214	-0.108075	6.49702	0.434276	0.509898	0.999986	-0.609614	6.49702	13.664	0.000218604	0.00841161
ENSBTAG00000001945	BT.22399	arginase-2, mitochondrial precursor [Source:RefSeq peptide;Acc:NP_001017942]	protein_coding	80078677	80113797	1	10	518752	1.34551	5.89134	13.0525	0.000302876	0.0185382	1.06539	5.89134	7.84216	0.00510415	0.0857686
ENSBTAG00000001948	VTI1B	vesicle transport through interaction with t-SNAREs homolog 1B [Source:RefSeq peptide;Acc:NP_001073115]	protein_coding	80113761	80131964	-1	10	780809	0.203355	6.1038	1.50562	0.219809	0.999986	-0.102958	6.1038	0.384381	0.535268	0.854591
ENSBTAG00000001949	BT.55400	zinc finger protein 2 [Source:RefSeq peptide;Acc:NP_001039911]	protein_coding	1953347	1958756	1	11	539022	-0.956537	1.95046	4.34696	0.0370751	0.60829	-0.370276	1.95046	0.683489	0.408388	0.788215
ENSBTAG00000001950	BT.103133	Uncharacterized protein [Source:UniProtKB/TrEMBL;Acc:E1BM93]	protein_coding	80135428	80145851	-1	10	505995	0.00795643	3.5097	0.00100454	0.974716	0.999986	-0.170799	3.5097	0.471994	0.492071	0.836062
ENSBTAG00000001956	HINT3	Histidine triad nucleotide-binding protein 3 [Source:UniProtKB/Swiss-Prot;Acc:Q2YDJ4]	protein_coding	25649638	25663238	-1	9	281817	-0.014227	2.27072	0.00175938	0.966543	0.999986	0.550076	2.27072	2.63766	0.104358	0.473198
ENSBTAG00000001957	TRMT11	tRNA (guanine(10)-N2)-methyltransferase homolog [Source:UniProtKB/Swiss-Prot;Acc:Q05B63]	protein_coding	25578682	25640399	-1	9	790490, 514867	0.000447234	2.61341	3.34e-06	0.998543	0.999986	-0.218229	2.61341	0.633091	0.426224	0.79857
ENSBTAG00000001962	MRPS27	28S ribosomal protein S27, mitochondrial [Source:RefSeq peptide;Acc:NP_001033197]	protein_coding	9211237	9315274	1	20	514740	-0.0653232	4.92112	0.103953	0.747137	0.999986	-0.176988	4.92112	0.768409	0.38071	0.76813
ENSBTAG00000001968	TTC14	tetratricopeptide repeat protein 14 [Source:RefSeq peptide;Acc:NP_001095430]	protein_coding	87007533	87017223	-1	1	512635	-0.0553724	4.18793	0.0528126	0.81824	0.999986	0.142564	4.18793	0.352405	0.552755	0.86121
ENSBTAG00000001977	YIPF6	Protein YIPF6 [Source:UniProtKB/Swiss-Prot;Acc:A6QLC6]	protein_coding	87205699	87231196	-1	X	540347	-0.148648	4.60285	0.325124	0.568544	0.999986	0.500943	4.60285	3.63498	0.0565773	0.35689
ENSBTAG00000001983	SMAGP	Small cell adhesion glycoprotein [Source:UniProtKB/Swiss-Prot;Acc:A4IFL2]	protein_coding	28683698	28709507	1	5	787004	-0.00409032	3.13215	0.000213074	0.988354	0.999986	0.369759	3.13215	1.68659	0.194051	0.611285
ENSBTAG00000001987	HSPC321	switch-associated protein 70 [Source:RefSeq peptide;Acc:NP_001073766]	protein_coding	43509670	43585976	-1	15	533720	0.105912	7.25692	0.612593	0.433813	0.999986	0.0507961	7.25692	0.141804	0.706494	0.918727
ENSBTAG00000001988	EIF3D	Eukaryotic translation initiation factor 3 subunit D [Source:UniProtKB/Swiss-Prot;Acc:Q3T122]	protein_coding	75299356	75313533	-1	5	515226	-0.00555873	7.13173	0.00164143	0.967683	0.999986	-0.181194	7.13173	1.7491	0.18599	0.603241
ENSBTAG00000001992	CYP51A1	Lanosterol 14-alpha demethylase [Source:UniProtKB/Swiss-Prot;Acc:Q4PJW3]	protein_coding	9306414	9323252	-1	4	505060	0.0523395	5.46719	0.0671304	0.795562	0.999986	0.351201	5.46719	2.94787	0.085991	0.435223
ENSBTAG00000001996	SNRNP70	U1 small nuclear ribonucleoprotein 70 kDa [Source:UniProtKB/Swiss-Prot;Acc:Q1RMR2]	protein_coding	56058668	56073102	1	18	535113	0.268807	6.71119	1.72041	0.18964	0.999986	-0.287512	6.71119	1.95423	0.162131	0.569847
ENSBTAG00000001999	MGC143285	uncharacterized protein C11orf57 homolog [Source:RefSeq peptide;Acc:NP_001076892]	protein_coding	22707913	22718384	1	15	513716	0.265718	3.56721	1.42125	0.233198	0.999986	-0.101126	3.56721	0.205492	0.650324	0.896834
ENSBTAG00000002000	TIMM8B	Mitochondrial import inner membrane translocase subunit Tim8 B [Source:UniProtKB/Swiss-Prot;Acc:Q3SZ93]	protein_coding	22720233	22722218	-1	15	618131	0.196534	3.73604	0.747933	0.387131	0.999986	-0.0929799	3.73604	0.167117	0.682687	0.909825
ENSBTAG00000002002	BT.97864	ATPase family AAA domain-containing protein 2 [Source:RefSeq peptide;Acc:NP_001092490]	protein_coding	18046447	18108338	1	14	522920	-0.29933	3.61596	1.54684	0.213603	0.999986	-0.109387	3.61596	0.212968	0.644451	0.893639
ENSBTAG00000002004	LLPH	Uncharacterized protein C12orf31 homolog [Source:UniProtKB/Swiss-Prot;Acc:Q2TBR9]	protein_coding	47901612	47905608	1	5	510518	0.551183	4.58029	5.36908	0.0204968	0.437055	-0.0827197	4.58029	0.120618	0.728365	0.927152
ENSBTAG00000002006	THBS1	thrombospondin-1 precursor [Source:RefSeq peptide;Acc:NP_776621]	protein_coding	35314025	35329297	1	10	281530	0.535358	10.2746	1.99841	0.157465	0.999986	0.527758	10.2746	1.78347	0.181724	0.596846
ENSBTAG00000002010	PI4K2A	phosphatidylinositol 4-kinase type 2-alpha [Source:RefSeq peptide;Acc:NP_001093786]	protein_coding	18684202	18710907	1	26	507860	-0.0145567	7.65536	0.0130763	0.908959	0.999986	0.241741	7.65536	3.60224	0.0577018	0.36027
ENSBTAG00000002012	FAM96A	MIP18 family protein FAM96A precursor [Source:RefSeq peptide;Acc:NP_001030282]	protein_coding	45936706	45952110	1	10	512871	0.0595374	6.30237	0.0555381	0.813693	0.999986	-0.0826816	6.30237	0.104966	0.74595	0.934045
ENSBTAG00000002014	SNX1	sorting nexin-1 [Source:RefSeq peptide;Acc:NP_001039572]	protein_coding	45899489	45936333	-1	10	512029	-0.10148	6.43452	0.584703	0.444475	0.999986	-0.165038	6.43452	1.55297	0.212697	0.635532
ENSBTAG00000002018	EIF5A	Eukaryotic translation initiation factor 5A-1 [Source:UniProtKB/Swiss-Prot;Acc:Q6EWQ7]	protein_coding	27648382	27653256	1	19	444990	-0.0194712	8.81716	0.0236165	0.877865	0.999986	-0.111234	8.81716	0.771732	0.379682	0.767535
ENSBTAG00000002020	C5ORF41	Uncharacterized protein [Source:UniProtKB/TrEMBL;Acc:E1BPS0]	protein_coding	4684744	4740893	1	20	513587	-0.248011	3.70244	0.564925	0.452282	0.999986	0.0136707	3.70244	0.00171476	0.966969	0.990016
ENSBTAG00000002021	BT.102307	vesicle transport protein SEC20 [Source:RefSeq peptide;Acc:NP_001040004]	protein_coding	4749695	4762879	1	20	614520	0.258112	3.33969	1.44487	0.229353	0.999986	0.201071	3.33969	0.872118	0.35037	0.753607
ENSBTAG00000002026	RPL5	60S ribosomal protein L5 [Source:UniProtKB/Swiss-Prot;Acc:Q58DW5]	protein_coding	50787385	50795965	-1	3	515238	0.100929	5.40774	0.0770495	0.781336	0.999986	0.239516	5.40774	0.403339	0.52537	0.85109
ENSBTAG00000002027	FAM167B	protein FAM167B [Source:RefSeq peptide;Acc:NP_001094738]	protein_coding	122115660	122117248	-1	2	617897	-0.10851	0.450787	0.0301537	0.862142	0.999986	1.05921	0.450787	2.78825	0.0949578	0.45341
ENSBTAG00000002028	MGC143035	protein FAM69A [Source:RefSeq peptide;Acc:NP_001076969]	protein_coding	50658412	50787190	1	3	541171	-0.0516894	2.76023	0.025933	0.872064	0.999986	-0.0727563	2.76023	0.0495361	0.823873	0.956408
ENSBTAG00000002033	UBXN2A	UBX domain-containing protein 2A [Source:RefSeq peptide;Acc:NP_001179896]	protein_coding	75101825	75130698	-1	11	613578	0.119055	2.91472	0.115746	0.733695	0.999986	0.238016	2.91472	0.458885	0.498145	0.838244
ENSBTAG00000002037	ATXN7L1	Ataxin-7-like protein 1 [Source:UniProtKB/Swiss-Prot;Acc:Q3T136]	protein_coding	46974646	47228658	-1	4	534448	-0.228647	3.38373	0.760383	0.383209	0.999986	0.137671	3.38373	0.275417	0.599721	0.880952
ENSBTAG00000002038	BT.49131	60S ribosomal protein L14 [Source:UniProtKB/Swiss-Prot;Acc:Q3T0U2]	protein_coding	13336573	13339983	1	22	539373	0.157601	8.17629	1.37891	0.240288	0.999986	-0.0604751	8.17629	0.20303	0.652286	0.897749
ENSBTAG00000002039	FRMD8	FERM domain-containing protein 8 [Source:RefSeq peptide;Acc:NP_001092455]	protein_coding	44248435	44269691	1	29	515469	0.096852	5.87743	0.313932	0.575277	0.999986	0.345674	5.87743	3.99714	0.0455775	0.320462
ENSBTAG00000002041	SASH3	SAM and SH3 domain-containing protein 3 [Source:UniProtKB/Swiss-Prot;Acc:A0JN71]	protein_coding	13681411	13695769	1	X	534137	-0.40079	6.00059	4.0459	0.0442787	0.677544	-0.638994	6.00059	10.2079	0.0013984	0.0340096
ENSBTAG00000002042	RIC8A	Synembryn-A [Source:UniProtKB/Swiss-Prot;Acc:Q5E9J8]	protein_coding	107161083	107166425	1	11	521037	-0.222191	5.31594	1.24865	0.263811	0.999986	0.156209	5.31594	0.624766	0.429282	0.801122
ENSBTAG00000002044	SIRT3	NAD-dependent deacetylase sirtuin-3, mitochondrial [Source:RefSeq peptide;Acc:NP_001193598]	protein_coding	107167131	107189741	-1	11	614027	-0.359211	3.39741	1.98649	0.158708	0.999986	-0.223239	3.39741	0.771332	0.379805	0.767603
ENSBTAG00000002045	BT.21635	26S proteasome non-ATPase regulatory subunit 13 [Source:RefSeq peptide;Acc:NP_001019703]	protein_coding	107246518	107254957	-1	11	513525	0.00134683	5.56128	5.55e-05	0.994057	0.999986	0.122141	5.56128	0.454728	0.500098	0.838323
ENSBTAG00000002046	COX8B	Cytochrome c oxidase subunit 8B, mitochondrial [Source:UniProtKB/Swiss-Prot;Acc:P10175]	protein_coding	107244220	107246853	1	11	615757	0.552825	1.71634	0.819174	0.365422	0.999986	0.297986	1.71634	0.226013	0.634496	0.888646
ENSBTAG00000002048	PTPN11	Uncharacterized protein [Source:UniProtKB/TrEMBL;Acc:F1N339]	protein_coding	64010592	64056567	-1	17	533590	0.0851454	6.78059	0.260571	0.609728	0.999986	0.350249	6.78059	4.40974	0.0357343	0.283628
ENSBTAG00000002049	BT.58717	hydroxyacyl-coenzyme A dehydrogenase, mitochondrial [Source:RefSeq peptide;Acc:NP_001039799]	protein_coding	18459380	18502809	-1	6	532785	-0.0450406	6.65595	0.142933	0.705383	0.999986	-0.0467381	6.65595	0.152845	0.695831	0.91512
ENSBTAG00000002050	SELRC1	Uncharacterized protein [Source:UniProtKB/TrEMBL;Acc:E1BPN8]	protein_coding	94230310	94249994	1	3	520518	0.0446581	2.81849	0.0122536	0.911857	0.999986	0.523876	2.81849	1.68001	0.194923	0.612564
ENSBTAG00000002051	ARAP1	Uncharacterized protein [Source:UniProtKB/TrEMBL;Acc:F1MHU2]	protein_coding	53024476	53034828	-1	15	511889	0.064495	7.45247	0.189518	0.663318	0.999986	0.203012	7.45247	1.89301	0.168862	0.579914
ENSBTAG00000002052	PLOD1	Procollagen-lysine,2-oxoglutarate 5-dioxygenase 1 [Source:UniProtKB/TrEMBL;Acc:G8JKV7]	protein_coding	42595152	42625615	-1	16	NA	0.0679981	6.52323	0.122316	0.726536	0.999986	-0.129218	6.52323	0.441019	0.506631	0.840803
ENSBTAG00000002055	ZFP28	Uncharacterized protein [Source:UniProtKB/TrEMBL;Acc:G5E5J3]	protein_coding	64049538	64077509	-1	18	NA	-0.581017	3.3679	3.77247	0.0521028	0.717424	0.01328	3.3679	0.0020306	0.964058	0.988928
ENSBTAG00000002056	MARS2	Methionine--tRNA ligase, mitochondrial [Source:UniProtKB/Swiss-Prot;Acc:A6H7E1]	protein_coding	86593547	86595781	1	2	514726	0.248852	3.5394	1.3887	0.238625	0.999986	0.290228	3.5394	1.83113	0.175994	0.590799
ENSBTAG00000002058	ASF1A	Histone chaperone ASF1A [Source:UniProtKB/Swiss-Prot;Acc:Q2KIG1]	protein_coding	32549921	32562773	-1	9	618099	-0.306147	1.8668	0.675702	0.411071	0.999986	0.297924	1.8668	0.653849	0.41874	0.795638
ENSBTAG00000002059	MCM9	Uncharacterized protein [Source:UniProtKB/TrEMBL;Acc:F1N2W9]	protein_coding	32521071	32615179	1	9	100849534	-0.0656723	4.17025	0.100648	0.751054	0.999986	0.315702	4.17025	2.32576	0.127248	0.515904
ENSBTAG00000002060	BT.55679	60S ribosomal protein L19 [Source:UniProtKB/Swiss-Prot;Acc:Q3T0W9]	protein_coding	40332947	40334703	1	19	100336099, 510615	0.186277	8.09241	1.39619	0.237362	0.999986	0.0518715	8.09241	0.107962	0.742477	0.932784
ENSBTAG00000002068	TAGLN2	Transgelin-2 [Source:UniProtKB/Swiss-Prot;Acc:Q5E9F5]	protein_coding	9878839	9886647	1	3	282379	-0.0372295	8.44212	0.0617321	0.803779	0.999986	-0.054036	8.44212	0.130074	0.718355	0.923937
ENSBTAG00000002069	BT.73422	MHC class I heavy chain isoform 1 precursor [Source:RefSeq peptide;Acc:NP_001033607]	protein_coding	28502524	28506312	-1	23	515712	-0.0505983	10.7376	0.0392917	0.842872	0.999986	-0.530858	10.7376	4.18869	0.0406946	0.301689
ENSBTAG00000002072	ERCC2	TFIIH basal transcription factor complex helicase XPD subunit [Source:RefSeq peptide;Acc:NP_001096787]	protein_coding	53409552	53425412	-1	18	100125238	-0.223425	4.89798	1.03129	0.309857	0.999986	0.113676	4.89798	0.269814	0.603456	0.881896
ENSBTAG00000002073	RAD17	cell cycle checkpoint protein RAD17 [Source:RefSeq peptide;Acc:NP_001096714]	protein_coding	10266268	10300200	-1	20	513600	0.101682	4.25298	0.299304	0.584319	0.999986	0.0146782	4.25298	0.00625203	0.936977	0.983092
ENSBTAG00000002076	STAU2	double-stranded RNA-binding protein Staufen homolog 2 [Source:RefSeq peptide;Acc:NP_001096783]	protein_coding	38927061	39070664	-1	14	100125233	-0.42317	2.48558	1.84553	0.174305	0.999986	0.114179	2.48558	0.142528	0.705781	0.918632
ENSBTAG00000002078	KDM4A	lysine-specific demethylase 4A [Source:RefSeq peptide;Acc:NP_001193245]	protein_coding	102926388	102963687	-1	3	512622	-0.0113567	6.06757	0.00710496	0.932825	0.999986	0.0815364	6.06757	0.36918	0.543452	0.856638
ENSBTAG00000002082	BT.95322	myristoylated alanine-rich C-kinase substrate [Source:RefSeq peptide;Acc:NP_001069744]	protein_coding	37022764	37026932	-1	9	613548	0.230658	9.34957	1.22725	0.267942	0.999986	-0.420813	9.34957	4.11492	0.0425066	0.307897
ENSBTAG00000002083	AUTS2	Uncharacterized protein [Source:UniProtKB/TrEMBL;Acc:E1BPK9]	protein_coding	30045721	30076258	-1	25	615936	-0.0365082	7.15038	0.0134658	0.907619	0.999986	-0.896923	7.15038	8.1948	0.00420107	0.0754959
ENSBTAG00000002086	PRPF4B	Serine/threonine-protein kinase PRP4 homolog [Source:UniProtKB/Swiss-Prot;Acc:Q08DZ2]	protein_coding	49953453	49977845	-1	23	512236	-0.0594655	5.96933	0.168341	0.68159	0.999986	-0.265009	5.96933	3.34846	0.067268	0.38991
ENSBTAG00000002087	IL1F6	Uncharacterized protein [Source:UniProtKB/TrEMBL;Acc:E1BPL0]	protein_coding	46569595	46573057	1	11	523429	0.630242	4.27555	1.89775	0.168331	0.999986	0.713894	4.27555	2.47786	0.11546	0.495252
ENSBTAG00000002090	CPSF4	Cleavage and polyadenylation specificity factor subunit 4 [Source:UniProtKB/Swiss-Prot;Acc:O19137]	protein_coding	37500102	37512370	-1	25	280875	-0.138982	3.47773	0.300709	0.583438	0.999986	0.3533	3.47773	1.97446	0.159975	0.566994
ENSBTAG00000002094	ATP5J2	ATP synthase subunit f, mitochondrial [Source:UniProtKB/Swiss-Prot;Acc:Q28851]	protein_coding	37494182	37499276	1	25	506492	0.0322276	5.75107	0.0430239	0.83568	0.999986	-0.113107	5.75107	0.528172	0.467376	0.824074
ENSBTAG00000002095	MEN1	Menin [Source:UniProtKB/Swiss-Prot;Acc:Q0P5I0]	protein_coding	43661747	43668039	-1	29	539431	0.491431	4.97097	7.05001	0.00792646	0.235699	0.282547	4.97097	2.39156	0.121992	0.50832
ENSBTAG00000002096	FCGR3A	low affinity immunoglobulin gamma Fc region receptor III isoform 1 [Source:RefSeq peptide;Acc:NP_001070870]	protein_coding	7996519	8005228	1	3	281766	-0.15545	4.55886	0.197585	0.656678	0.999986	-0.936864	4.55886	6.53064	0.0106032	0.132826
ENSBTAG00000002098	CDC34	ubiquitin-conjugating enzyme E2 R1 [Source:RefSeq peptide;Acc:NP_001193165]	protein_coding	44789108	44794947	1	7	616156	-0.151409	5.45064	0.487369	0.485103	0.999986	-0.57411	5.45064	7.01706	0.00807365	0.113406
ENSBTAG00000002101	GDE1	Glycerophosphodiester phosphodiesterase 1 [Source:UniProtKB/Swiss-Prot;Acc:Q3T0T0]	protein_coding	17210001	17237789	-1	25	539978	-0.214612	7.90719	1.36757	0.24223	0.999986	-0.0102069	7.90719	0.00307668	0.955766	0.986928
ENSBTAG00000002103	PLCG2	Uncharacterized protein [Source:UniProtKB/TrEMBL;Acc:F1N4C7]	protein_coding	8427455	8516798	1	18	100337091	0.0356264	5.51441	0.051672	0.820179	0.999986	0.064403	5.51441	0.167375	0.682455	0.909825
ENSBTAG00000002105	TEX261	TEX261 protein; Uncharacterized protein [Source:UniProtKB/TrEMBL;Acc:A2VDM6]	protein_coding	13438231	13445953	1	11	NA	-0.106127	6.38777	0.720801	0.395881	0.999986	-0.0297042	6.38777	0.0566415	0.811885	0.952917
ENSBTAG00000002107	FZD1	frizzled-1 [Source:RefSeq peptide;Acc:NP_001094518]	protein_coding	8490676	8494829	1	4	445417	-0.166163	1.96091	0.156444	0.692452	0.999986	-0.946018	1.96091	4.89422	0.0269467	0.23898
ENSBTAG00000002108	YWHAQ	14-3-3 protein theta [Source:UniProtKB/Swiss-Prot;Acc:Q3SZI4]	protein_coding	87842280	87873674	1	11	768311	0.0445084	6.68216	0.124446	0.724261	0.999986	-0.158578	6.68216	1.57701	0.209192	0.631978
ENSBTAG00000002112	INSIG2	Uncharacterized protein [Source:UniProtKB/TrEMBL;Acc:E1BP19]	protein_coding	70122000	70142602	1	2	534440	-0.277609	3.82566	0.956553	0.328057	0.999986	0.450118	3.82566	2.47664	0.115549	0.495358
ENSBTAG00000002113	ZNF41	Uncharacterized protein [Source:UniProtKB/TrEMBL;Acc:F1N471]	protein_coding	91031761	91044478	-1	X	531674	0.89878	2.27969	8.65009	0.00327045	0.125975	0.325538	2.27969	1.09248	0.295922	0.712187
ENSBTAG00000002115	C20ORF96	Uncharacterized protein [Source:UniProtKB/TrEMBL;Acc:F1N466]	protein_coding	61265883	61285459	1	13	513202	0.18856	0.0599173	0.134479	0.713832	0.999986	-0.0846952	0.0599173	0.0235604	0.878009	0.968905
ENSBTAG00000002116	ZCCHC3	zinc finger CCHC domain-containing protein 3 [Source:RefSeq peptide;Acc:NP_001073703]	protein_coding	61254418	61257121	-1	13	507116	0.263473	2.45411	0.669337	0.413283	0.999986	-0.184226	2.45411	0.298437	0.584864	0.8749
ENSBTAG00000002117	BT.97998	kinesin-like protein KIF18A [Source:RefSeq peptide;Acc:NP_001179838]	protein_coding	59499816	59575706	-1	15	537566	0.0243997	0.715187	0.00119827	0.972386	0.999986	-0.593986	0.715187	0.693376	0.405019	0.785501
ENSBTAG00000002121	CDK2AP2	Cyclin-dependent kinase 2-associated protein 2 [Source:UniProtKB/Swiss-Prot;Acc:Q58CN7]	protein_coding	46033674	46035477	-1	29	517206	-0.161128	4.82897	0.454908	0.500013	0.999986	0.123133	4.82897	0.264394	0.607117	0.881896
ENSBTAG00000002122	FAM109A	Uncharacterized protein [Source:UniProtKB/TrEMBL;Acc:E1BP02]	protein_coding	57352625	57353599	-1	17	785809	0.431034	-0.15377	0.440018	0.507114	0.999986	-0.71774	-0.15377	1.28492	0.256986	0.679598
ENSBTAG00000002125	BT.101003	guanine nucleotide-binding protein G(olf) subunit alpha [Source:RefSeq peptide;Acc:NP_001096024]	protein_coding	43111844	43163936	1	24	100124520	0.0486936	2.45451	0.0272467	0.868892	0.999986	0.132092	2.45451	0.207003	0.649127	0.896124
ENSBTAG00000002126	PFKFB2	6-phosphofructo-2-kinase/fructose-2,6-bisphosphatase 2 6-phosphofructo-2-kinase Fructose-2,6-bisphosphatase [Source:UniProtKB/Swiss-Prot;Acc:P26285]	protein_coding	4725743	4752781	1	16	287019	-0.221116	1.6418	0.311669	0.576658	0.999986	-0.100411	1.6418	0.0600485	0.806419	0.952025
ENSBTAG00000002127	TCP11L2	T-complex protein 11-like protein 2 [Source:UniProtKB/Swiss-Prot;Acc:A7Z033]	protein_coding	70013667	70054229	1	5	541012	-0.228342	1.91174	0.295809	0.586522	0.999986	-0.639614	1.91174	2.24202	0.134305	0.527389
ENSBTAG00000002128	MPPE1	Uncharacterized protein [Source:UniProtKB/TrEMBL;Acc:E1BNZ9]	protein_coding	43164375	43177241	-1	24	506830	-0.240909	4.407	1.02841	0.310532	0.999986	-0.197079	4.407	0.694432	0.404661	0.785501
ENSBTAG00000002129	KLF5	Krueppel-like factor 5 [Source:RefSeq peptide;Acc:NP_001077196]	protein_coding	48104081	48123367	1	12	535702	2.41195	2.40999	19.9919	7.78e-06	0.000876319	0.739496	2.40999	1.76175	0.184406	0.601285
ENSBTAG00000002130	SMPD4	sphingomyelin phosphodiesterase 4 [Source:RefSeq peptide;Acc:NP_001192531]	protein_coding	74397215	74412807	1	17	507207	-0.128871	6.64616	0.611649	0.434167	0.999986	-0.0719491	6.64616	0.190215	0.662737	0.902658
ENSBTAG00000002136	FCHO1	Uncharacterized protein [Source:UniProtKB/TrEMBL;Acc:F1MZ25]	protein_coding	5295362	5319564	-1	7	505672	0.458655	0.836359	0.961487	0.326813	0.999986	-0.285016	0.836359	0.350422	0.553874	0.861224
ENSBTAG00000002137	SUGT1	Suppressor of G2 allele of SKP1 homolog [Source:UniProtKB/Swiss-Prot;Acc:Q2KIK0]	protein_coding	11131393	11172149	-1	12	515509	0.430965	4.71532	4.92054	0.0265391	0.507293	-0.0112406	4.71532	0.00334995	0.953845	0.98656
ENSBTAG00000002143	DTWD2	DTW domain-containing protein 2 [Source:RefSeq peptide;Acc:NP_001193054]	protein_coding	36197353	36269226	1	7	613362	-0.280459	0.327626	0.308241	0.578762	0.999986	-1.29327	0.327626	6.99868	0.00815699	0.114134
ENSBTAG00000002144	ADRB2	Beta-2 adrenergic receptor [Source:UniProtKB/Swiss-Prot;Acc:Q28044]	protein_coding	62229186	62230442	1	7	281605	-0.815717	2.98193	5.12284	0.0236129	0.47256	0.0351297	2.98193	0.0100054	0.920323	0.979692
ENSBTAG00000002147	PPP4R2	Uncharacterized protein [Source:UniProtKB/TrEMBL;Acc:F1N3Z8]	protein_coding	28775667	28823253	-1	22	504900	-0.0750339	5.19288	0.122021	0.726853	0.999986	-0.354479	5.19288	2.71942	0.0991343	0.462986
ENSBTAG00000002148	BT.20052	ras-related protein Rab-3D [Source:RefSeq peptide;Acc:NP_001178304]	protein_coding	16961023	16970091	-1	7	100139105	-0.161391	4.90242	0.781778	0.376598	0.999986	0.266111	4.90242	2.15262	0.142326	0.541163
ENSBTAG00000002154	GPR141	Uncharacterized protein [Source:UniProtKB/TrEMBL;Acc:E1BNW9]	protein_coding	60030153	60031016	-1	4	538837	-0.496436	0.477498	0.638571	0.424229	0.999986	0.846642	0.477498	1.86768	0.171741	0.584493
ENSBTAG00000002163	PTGER2	prostaglandin E2 receptor EP2 subtype [Source:RefSeq peptide;Acc:NP_777013]	protein_coding	11773706	11786080	-1	10	282329	0.327785	1.43074	0.368115	0.544034	0.999986	-1.11869	1.43074	3.56389	0.0590493	0.364647
ENSBTAG00000002169			pseudogene	1590817	1592152	1	7	NA	-0.237273	0.322237	0.0891969	0.765201	0.999986	-0.24105	0.322237	0.0851693	0.770411	0.94143
ENSBTAG00000002171	FAM135A	Uncharacterized protein [Source:UniProtKB/TrEMBL;Acc:E1BPW3]	protein_coding	9816087	9892709	1	9	532081	0.00652999	3.47163	0.000852126	0.976712	0.999986	-0.0404415	3.47163	0.0331907	0.855439	0.964777
ENSBTAG00000002175	BT.61295	Uncharacterized protein [Source:UniProtKB/TrEMBL;Acc:F1MNS2]	protein_coding	46569421	46644956	-1	4	505945	-0.0237884	5.09204	0.0124735	0.911073	0.999986	-0.483171	5.09204	5.15554	0.0231723	0.215734
ENSBTAG00000002176	BT.43646	non-structural maintenance of chromosomes element 1 homolog [Source:RefSeq peptide;Acc:NP_001030483]	protein_coding	25059384	25068747	1	25	534249	-0.30768	5.71463	4.10614	0.0427277	0.664134	-0.189565	5.71463	1.575	0.209482	0.632243
ENSBTAG00000002177	PIKFYVE	1-phosphatidylinositol-3-phosphate 5-kinase [Source:RefSeq peptide;Acc:NP_001192396]	protein_coding	96978987	97056673	1	2	790873, 504715	-0.240929	6.35909	1.4316	0.231503	0.999986	-0.485538	6.35909	5.74353	0.0165495	0.175493
ENSBTAG00000002178	PPL	Uncharacterized protein [Source:UniProtKB/TrEMBL;Acc:F1N2K8]	protein_coding	3966800	4014117	-1	25	522886	-0.169749	1.59875	0.110814	0.73922	0.999986	-1.02952	1.59875	3.99977	0.0455066	0.320363
ENSBTAG00000002179	C10H15ORF41	Uncharacterized protein C15orf41 homolog [Source:UniProtKB/Swiss-Prot;Acc:Q5E9S8]	protein_coding	32328992	32570684	1	10	538758	-0.0757642	2.67956	0.0476156	0.827265	0.999986	-0.742347	2.67956	4.4287	0.0353395	0.281945
ENSBTAG00000002180			processed_pseudogene	97070144	97071259	-1	2	NA	0.85664	0.304548	2.43508	0.118648	0.946027	0.0126812	0.304548	0.000569299	0.980964	0.993216
ENSBTAG00000002182	COX17	Uncharacterized protein [Source:UniProtKB/TrEMBL;Acc:F6QD94]	protein_coding	65024153	65031968	-1	1	100295800	0.434858	5.18462	3.52544	0.0604336	0.758663	0.136091	5.18462	0.34583	0.556483	0.861568
ENSBTAG00000002185	RNF7	RING-box protein 2 [Source:RefSeq peptide;Acc:NP_001069188]	protein_coding	128214459	128221733	-1	1	515595	0.238824	3.88146	0.318925	0.572254	0.999986	0.263643	3.88146	0.362456	0.547145	0.858813
ENSBTAG00000002187	SERINC3	Serine incorporator 3 [Source:UniProtKB/Swiss-Prot;Acc:A4FUZ5]	protein_coding	73637279	73653752	-1	13	511861	-0.132199	7.888	0.455582	0.499696	0.999986	-0.0508735	7.888	0.0666204	0.796323	0.949045
ENSBTAG00000002189	BT.76439	chitobiosyldiphosphodolichol beta-mannosyltransferase precursor [Source:RefSeq peptide;Acc:NP_001192532]	protein_coding	4106044	4118692	1	25	507210	-0.00812962	4.19138	0.00155585	0.968536	0.999986	0.0516141	4.19138	0.0622649	0.802951	0.951381
ENSBTAG00000002190	DOCK8	dedicator of cytokinesis protein 8 [Source:RefSeq peptide;Acc:NP_001178461]	protein_coding	44310613	44545537	-1	8	100295817	-0.0626062	6.20619	0.143602	0.704726	0.999986	0.216942	6.20619	1.71625	0.190177	0.608066
ENSBTAG00000002191	RRP12	RRP12-like protein [Source:RefSeq peptide;Acc:NP_001178402]	protein_coding	18468764	18497554	-1	26	528990	-0.0837099	7.53591	0.274899	0.600064	0.999986	-0.476729	7.53591	8.88436	0.00287624	0.0569129
ENSBTAG00000002196	TCEB1	Transcription elongation factor B polypeptide 1 [Source:UniProtKB/Swiss-Prot;Acc:Q2KII4]	protein_coding	39328605	39348337	-1	14	540859	0.338915	5.28169	2.24722	0.133854	0.968539	-0.11106	5.28169	0.239364	0.624666	0.885834
ENSBTAG00000002201	NFXL1	NF-X1-type zinc finger protein NFXL1 [Source:RefSeq peptide;Acc:NP_001229266]	protein_coding	68239350	68299616	-1	6	784953	-0.689142	2.1698	3.94815	0.0469229	0.687917	0.0615697	2.1698	0.0339747	0.853761	0.964379
ENSBTAG00000002202	BT.84063	protein cramped-like [Source:RefSeq peptide;Acc:NP_001192803]	protein_coding	1245669	1284542	1	25	520515	-0.125107	4.08612	0.44569	0.504389	0.999986	-0.33951	4.08612	3.25559	0.0711802	0.401937
ENSBTAG00000002203	NDUFS2	NADH dehydrogenase [ubiquinone] iron-sulfur protein 2, mitochondrial [Source:UniProtKB/Swiss-Prot;Acc:P17694]	protein_coding	8309350	8318876	-1	3	327697	0.0329347	6.81425	0.0413495	0.838865	0.999986	0.0208622	6.81425	0.0164687	0.897888	0.974687
ENSBTAG00000002209	BT.76398	hematological and neurological expressed 1-like protein [Source:RefSeq peptide;Acc:NP_001075015]	protein_coding	1288766	1301379	1	25	618512	0.226058	6.73061	2.25334	0.133326	0.968539	0.285512	6.73061	3.60269	0.0576863	0.36027
ENSBTAG00000002210	LAS1L	protein LAS1 homolog [Source:RefSeq peptide;Acc:NP_001070283]	protein_coding	100346827	100366716	1	X	507924	0.127325	6.14594	0.557483	0.455276	0.999986	-0.0996534	6.14594	0.342013	0.55867	0.862752
ENSBTAG00000002211	MAPK8IP3	C-Jun-amino-terminal kinase-interacting protein 3 [Source:RefSeq peptide;Acc:NP_001069564]	protein_coding	1304435	1348409	1	25	537598	0.15169	5.76881	0.751327	0.386056	0.999986	-0.217016	5.76881	1.53825	0.214879	0.63762
ENSBTAG00000002215	GFPT2	Glucosamine--fructose-6-phosphate aminotransferase [isomerizing] 2 [Source:UniProtKB/Swiss-Prot;Acc:Q08DQ2]	protein_coding	772145	817756	1	7	530101	0.842464	0.924288	2.61994	0.105529	0.929856	-0.518997	0.924288	0.913993	0.339057	0.744129
ENSBTAG00000002219	ATAD3	ATPase family AAA domain-containing protein 3 [Source:UniProtKB/Swiss-Prot;Acc:A7YWC4]	protein_coding	52336171	52352541	-1	16	784353	0.163224	4.76254	0.597748	0.439439	0.999986	0.00170985	4.76254	6.68e-05	0.993481	0.997991
ENSBTAG00000002220	SPTLC1	Serine palmitoyltransferase 1 [Source:UniProtKB/Swiss-Prot;Acc:Q3MHG1]	protein_coding	87215438	87281104	1	8	614165	-0.0125425	6.36576	0.00845835	0.926722	0.999986	0.0633125	6.36576	0.216626	0.641623	0.891915
ENSBTAG00000002223	POP4	Ribonuclease P protein subunit p29 [Source:UniProtKB/Swiss-Prot;Acc:Q2KIB9]	protein_coding	40370765	40379995	1	18	614870	-0.159942	5.44599	1.22444	0.268491	0.999986	-0.18689	5.44599	1.67103	0.19612	0.614492
ENSBTAG00000002224	UHRF1	E3 ubiquitin-protein ligase UHRF1 [Source:RefSeq peptide;Acc:NP_001096568]	protein_coding	20436670	20469912	-1	7	530411	0.183516	4.45111	0.417301	0.518287	0.999986	-0.241105	4.45111	0.719002	0.396471	0.780196
ENSBTAG00000002226	FBXO31	Uncharacterized protein [Source:UniProtKB/TrEMBL;Acc:F1N243]	protein_coding	12974880	13009289	-1	18	NA	-0.244276	2.75409	1.05489	0.304383	0.999986	0.0566369	2.75409	0.0577219	0.810133	0.952344
ENSBTAG00000002233	CPNE2	copine II [Source:RefSeq peptide;Acc:NP_001230260]	protein_coding	25216121	25249058	1	18	782388	1.64e-05	2.38422	5.11e-09	0.999943	1	1.07187	2.38422	10.272	0.00135066	0.0335483
ENSBTAG00000002236	TRPC4AP	short transient receptor potential channel 4-associated protein [Source:RefSeq peptide;Acc:NP_001193759]	protein_coding	64913710	64981620	-1	13	787940, 532834	-0.0292822	7.20505	0.0552678	0.814138	0.999986	0.0741767	7.20505	0.355804	0.550846	0.859823
ENSBTAG00000002238	ARL2	ADP-ribosylation factor-like protein 2 [Source:UniProtKB/Swiss-Prot;Acc:Q2TA37]	protein_coding	43845378	43853177	1	29	511349	0.0900004	6.90578	0.221243	0.638095	0.999986	-0.242652	6.90578	1.60531	0.205153	0.626695
ENSBTAG00000002240	GPR18	N-arachidonyl glycine receptor [Source:UniProtKB/Swiss-Prot;Acc:Q3T0E9]	protein_coding	80095128	80098875	-1	12	540038	0.130936	0.811789	0.0429969	0.835731	0.999986	0.75326	0.811789	1.57107	0.210051	0.632671
ENSBTAG00000002242	NIP30	protein FAM192A [Source:RefSeq peptide;Acc:NP_001014944]	protein_coding	25254472	25294908	-1	18	534394	0.268299	3.47314	1.43597	0.230793	0.999986	0.465231	3.47314	4.3883	0.0361864	0.285551
ENSBTAG00000002243	SNX15	Sorting nexin-15 [Source:UniProtKB/Swiss-Prot;Acc:Q148E7]	protein_coding	43905796	43917298	1	29	507751	0.212793	4.56261	1.01314	0.31415	0.999986	-0.372843	4.56261	3.16473	0.075245	0.410753
ENSBTAG00000002248	SAC3D1	Uncharacterized protein [Source:UniProtKB/TrEMBL;Acc:F1N4T6]	protein_coding	43917755	43919976	1	29	507750	-0.468214	0.912406	1.4137	0.234443	0.999986	0.323071	0.912406	0.741711	0.389113	0.773859
ENSBTAG00000002256	YEATS4	YEATS domain-containing protein 4 [Source:RefSeq peptide;Acc:NP_001069833]	protein_coding	44318357	44342854	-1	5	615330	0.435382	3.49304	2.00408	0.156876	0.999986	0.356932	3.49304	1.30811	0.252736	0.675598
ENSBTAG00000002260	NCAPD3	condensin-2 complex subunit D3 [Source:RefSeq peptide;Acc:NP_001180042]	protein_coding	84777784	84838995	-1	15	511958	-0.175398	4.4857	1.0013	0.316997	0.999986	-0.0205344	4.4857	0.013745	0.906671	0.975778
ENSBTAG00000002266	NPL	N-acetylneuraminate lyase [Source:UniProtKB/Swiss-Prot;Acc:Q29RY9]	protein_coding	65330451	65369036	1	16	507597	-0.0343472	5.34567	0.0307248	0.860856	0.999986	-0.287666	5.34567	2.09945	0.147352	0.546608
ENSBTAG00000002267	ANKRD40	ankyrin repeat domain-containing protein 40 [Source:RefSeq peptide;Acc:NP_001094579]	protein_coding	36655574	36675085	1	19	522429	-0.00698118	5.29627	0.00161128	0.967981	0.999986	0.0997505	5.29627	0.335203	0.562612	0.863919
ENSBTAG00000002271	CDADC1	cytidine and dCMP deaminase domain-containing protein 1 [Source:RefSeq peptide;Acc:NP_001193447]	protein_coding	18962979	18990944	1	12	512184	-0.587777	3.45475	4.36669	0.0366481	0.606126	0.609852	3.45475	5.01849	0.025078	0.227532
ENSBTAG00000002272	KCTD18	BTB/POZ domain-containing protein KCTD18 [Source:UniProtKB/Swiss-Prot;Acc:Q29RJ0]	protein_coding	89450807	89471623	-1	2	613694	-0.209497	3.00076	0.675208	0.411242	0.999986	0.108769	3.00076	0.175816	0.674994	0.90816
ENSBTAG00000002275	PTP4A1	protein tyrosine phosphatase type IVA 1 [Source:RefSeq peptide;Acc:NP_001193053]	protein_coding	512139	516069	1	9	613326	-0.300014	5.65358	2.27041	0.131865	0.968336	-0.200652	5.65358	1.01126	0.314601	0.728457
ENSBTAG00000002277	MLLT1	Uncharacterized protein [Source:UniProtKB/TrEMBL;Acc:F1N4L4]	protein_coding	19374861	19431741	1	7	504458	0.10352	4.27834	0.330487	0.565372	0.999986	0.0895625	4.27834	0.251055	0.616333	0.88331
ENSBTAG00000002278	FBN1	fibrillin-1 precursor [Source:RefSeq peptide;Acc:NP_776478]	protein_coding	61877808	62142171	1	10	281154	1.07909	0.745567	1.66853	0.196455	0.999986	0.370908	0.745567	0.202134	0.653004	0.898118
ENSBTAG00000002279	LUC7L3	Luc7-like protein 3 [Source:UniProtKB/Swiss-Prot;Acc:Q3SX41]	protein_coding	36622184	36647084	-1	19	539955	0.203046	5.72022	0.492857	0.482655	0.999986	-0.0927789	5.72022	0.10069	0.751003	0.935429
ENSBTAG00000002280	BT.102163	kinesin-1 heavy chain [Source:RefSeq peptide;Acc:NP_001179294]	protein_coding	33619259	33665129	1	13	514261	0.0686459	7.30082	0.186902	0.665508	0.999986	0.0604665	7.30082	0.145124	0.70324	0.917109
ENSBTAG00000002282	EIF1	Eukaryotic translation initiation factor 1 [Source:UniProtKB/Swiss-Prot;Acc:Q5E938]	protein_coding	42545777	42548334	1	19	509764	0.3654	7.73231	5.65383	0.0174173	0.397971	-0.086907	7.73231	0.319596	0.57185	0.868621
ENSBTAG00000002283	BT.105583	frizzled-7 precursor [Source:RefSeq peptide;Acc:NP_001137563]	protein_coding	90987008	90989214	1	2	524255	0.339592	2.26739	0.711836	0.398835	0.999986	-0.109443	2.26739	0.0705461	0.790543	0.948219
ENSBTAG00000002286	DNAJC18	DnaJ homolog subfamily C member 18 [Source:UniProtKB/Swiss-Prot;Acc:Q5EA26]	protein_coding	52305244	52337268	-1	7	533660	-0.0382528	5.73064	0.0547135	0.815055	0.999986	-0.00474971	5.73064	0.000850111	0.97674	0.992706
ENSBTAG00000002287	CHD9	chromodomain-helicase-DNA-binding protein 9 [Source:RefSeq peptide;Acc:NP_001192579]	protein_coding	21726409	21857238	1	18	539275	-0.0567774	6.49078	0.0564298	0.81223	0.999986	-0.0597002	6.49078	0.0613886	0.804314	0.951786
ENSBTAG00000002291	ZBTB41	Uncharacterized protein [Source:UniProtKB/TrEMBL;Acc:F1MLT2]	protein_coding	78008531	78041752	-1	16	538902	-0.0161503	2.7817	0.00184789	0.965712	0.999986	-0.451076	2.7817	1.42268	0.232963	0.657168
ENSBTAG00000002292	SMARCA1	probable global transcription activator SNF2L1 [Source:RefSeq peptide;Acc:NP_001178471]	protein_coding	13358799	13433781	-1	X	535439	0.462876	4.06596	1.65563	0.198195	0.999986	-0.62516	4.06596	2.8517	0.0912775	0.445747
ENSBTAG00000002293	ARL5A	ADP-ribosylation factor-like protein 5A [Source:UniProtKB/Swiss-Prot;Acc:Q2KJ96]	protein_coding	44468905	44491772	1	2	519694	0.056315	4.63042	0.0627015	0.802276	0.999986	-0.444587	4.63042	3.88386	0.0487524	0.331832
ENSBTAG00000002295	ATF2	cyclic AMP-dependent transcription factor ATF-2 [Source:RefSeq peptide;Acc:NP_001075053]	protein_coding	21725942	21830229	1	2	509827	0.0114289	4.95848	0.00362353	0.952	0.999986	-0.146939	4.95848	0.605551	0.436468	0.805246
ENSBTAG00000002296	TMEM173	Transmembrane protein 173 [Source:UniProtKB/Swiss-Prot;Acc:Q2KI99]	protein_coding	52361793	52368150	-1	7	533661	-0.141799	5.13098	0.668523	0.413567	0.999986	0.00312967	5.13098	0.00031539	0.985831	0.995778
ENSBTAG00000002298	CKAP2L	Cytoskeleton-associated protein 2-like [Source:UniProtKB/Swiss-Prot;Acc:A5PK21]	protein_coding	46318613	46340841	-1	11	507498	0.503052	2.39188	1.51226	0.218795	0.999986	-0.380596	2.39188	0.847482	0.357266	0.757426
ENSBTAG00000002302	CD59	CD59 glycoprotein precursor [Source:RefSeq peptide;Acc:NP_001032523]	protein_coding	65145073	65166597	-1	15	505574	-0.0923603	4.38676	0.0703183	0.790874	0.999986	0.22006	4.38676	0.371804	0.542023	0.856541
ENSBTAG00000002303	GLG1	golgi glycoprotein 1 precursor [Source:RefSeq peptide;Acc:NP_001231069]	protein_coding	1967587	2091098	-1	18	281196	-0.0177357	7.28594	0.013698	0.90683	0.999986	-0.300933	7.28594	3.92413	0.0475978	0.328567
ENSBTAG00000002306	UTP11L	probable U3 small nucleolar RNA-associated protein 11 [Source:RefSeq peptide;Acc:NP_001091561]	protein_coding	108529496	108546298	-1	3	537675	0.115212	4.81364	0.427478	0.513229	0.999986	-0.227998	4.81364	1.69022	0.193572	0.610821
ENSBTAG00000002311	REEP6	Receptor expression-enhancing protein 6 [Source:UniProtKB/Swiss-Prot;Acc:Q32LG5]	protein_coding	45515185	45520639	1	7	522480	-0.0468055	0.647863	0.0114085	0.914939	0.999986	-0.0298849	0.647863	0.00453184	0.946328	0.986061
ENSBTAG00000002313	BT.66624	inositol 1,4,5-trisphosphate receptor type 2 [Source:RefSeq peptide;Acc:NP_776794]	protein_coding	83398954	83986176	1	5	281878	-0.195725	4.86168	0.842782	0.358602	0.999986	0.0177777	4.86168	0.00681182	0.934222	0.983092
ENSBTAG00000002315	RNF34	E3 ubiquitin-protein ligase RNF34 [Source:UniProtKB/Swiss-Prot;Acc:Q5E9J6]	protein_coding	56021830	56042534	-1	17	506764	-0.116929	3.34879	0.225417	0.634943	0.999986	-0.103995	3.34879	0.186833	0.665565	0.903404
ENSBTAG00000002316	NIPA1	Uncharacterized protein [Source:UniProtKB/TrEMBL;Acc:F1N136]	protein_coding	916140	963744	1	2	539162	-0.323182	4.10866	1.08426	0.297747	0.999986	-0.407777	4.10866	1.65374	0.198451	0.617119
ENSBTAG00000002321	AMT	Aminomethyltransferase, mitochondrial [Source:UniProtKB/Swiss-Prot;Acc:P25285]	protein_coding	51257611	51261937	-1	22	280719	-0.00482192	4.38085	0.000397634	0.984091	0.999986	0.162215	4.38085	0.449434	0.502604	0.83899
ENSBTAG00000002323	BT.24505	ubiquitin carboxyl-terminal hydrolase 28 [Source:RefSeq peptide;Acc:NP_001179927]	protein_coding	24669574	24733111	-1	15	508902	-0.290149	4.10704	1.55209	0.212828	0.999986	-0.305948	4.10704	1.78905	0.181042	0.596388
ENSBTAG00000002326	LGALS3	galectin-3 [Source:RefSeq peptide;Acc:NP_001095811]	protein_coding	67843328	67861113	1	10	786492	-0.292795	11.7622	1.55371	0.212589	0.999986	0.152086	11.7622	0.411277	0.521322	0.848747
ENSBTAG00000002327	TMEM208	Transmembrane protein 208 [Source:UniProtKB/Swiss-Prot;Acc:Q3SZZ5]	protein_coding	34974964	34977126	1	18	507222	0.033986	4.47431	0.0261906	0.871436	0.999986	0.220116	4.47431	1.08072	0.298538	0.714759
ENSBTAG00000002328	KDM2B	Uncharacterized protein [Source:UniProtKB/TrEMBL;Acc:E1BLZ5]	protein_coding	55899388	56017498	1	17	NA	0.00254747	5.41535	0.000152114	0.99016	0.999986	-0.369561	5.41535	3.16006	0.0754603	0.41155
ENSBTAG00000002329	ASAP2	Uncharacterized protein [Source:UniProtKB/TrEMBL;Acc:F1MKZ2]	protein_coding	88012967	88104077	-1	11	NA	0.0258348	0.0203034	0.00103526	0.974332	0.999986	1.25718	0.0203034	3.08484	0.0790251	0.419469
ENSBTAG00000002331	DLGAP5	disks large-associated protein 5 [Source:RefSeq peptide;Acc:NP_001070290]	protein_coding	67863306	67908834	-1	10	509161	-0.585153	1.63365	1.0502	0.305461	0.999986	-0.0576122	1.63365	0.0117231	0.913779	0.977857
ENSBTAG00000002332	LSM5	U6 snRNA-associated Sm-like protein LSm5 [Source:UniProtKB/Swiss-Prot;Acc:Q2HJH0]	protein_coding	64411819	64415413	1	4	615136	0.0139645	2.29033	0.000440263	0.98326	0.999986	0.675475	2.29033	0.906545	0.341033	0.746041
ENSBTAG00000002333	HOP	Homeodomain-only protein [Source:UniProtKB/Swiss-Prot;Acc:Q8MJD5]	protein_coding	73639370	73648429	-1	6	281270	-0.461705	0.195658	0.484123	0.486561	0.999986	0.113841	0.195658	0.0307458	0.860809	0.965295
ENSBTAG00000002336	RCOR1	Uncharacterized protein [Source:UniProtKB/TrEMBL;Acc:F1MKY8]	protein_coding	68981058	69090482	1	21	506525	-0.0310713	3.92338	0.0244536	0.875736	0.999986	0.0246659	3.92338	0.0154485	0.901084	0.975086
ENSBTAG00000002341	ETS1	protein C-ets-1 [Source:RefSeq peptide;Acc:NP_001092576]	protein_coding	32358407	32430222	-1	29	540313	-0.105559	3.97646	0.179208	0.672054	0.999986	-0.75635	3.97646	8.8339	0.00295687	0.0582158
ENSBTAG00000002344	ORAI3	protein orai-3 [Source:RefSeq peptide;Acc:NP_001180131]	protein_coding	27344000	27349045	1	25	515971	-0.276663	6.50965	3.08582	0.0789772	0.848437	0.042767	6.50965	0.0746757	0.784647	0.94648
ENSBTAG00000002345	SETD1A	histone-lysine N-methyltransferase SETD1A [Source:RefSeq peptide;Acc:NP_001192362]	protein_coding	27352589	27374486	1	25	782887	0.0490268	5.72689	0.0691503	0.792578	0.999986	-0.330673	5.72689	3.13942	0.0764212	0.414078
ENSBTAG00000002346	HSD3B7	3 beta-hydroxysteroid dehydrogenase type 7 [Source:RefSeq peptide;Acc:NP_001029868]	protein_coding	27375628	27379103	1	25	540229	-0.115483	7.25878	0.241834	0.622885	0.999986	0.209907	7.25878	0.793044	0.373181	0.763226
ENSBTAG00000002347	MAST3	Uncharacterized protein [Source:UniProtKB/TrEMBL;Acc:E1BF05]	protein_coding	5002382	5033392	-1	7	534230	-0.231712	5.8524	1.22173	0.269022	0.999986	-0.24731	5.8524	1.41374	0.234437	0.65829
ENSBTAG00000002348	SLC4A4	electrogenic sodium bicarbonate cotransporter 1 [Source:RefSeq peptide;Acc:NP_777030]	protein_coding	88182303	88541046	1	6	282360	-0.161689	2.12771	0.133308	0.715026	0.999986	-0.0563985	2.12771	0.0161434	0.898896	0.974993
ENSBTAG00000002349	STX1B	Syntaxin-1B [Source:UniProtKB/Swiss-Prot;Acc:P61267]	protein_coding	27382282	27398020	-1	25	282377	-1.02633	-0.274582	1.24261	0.264968	0.999986	-0.360794	-0.274582	0.179662	0.671664	0.906503
ENSBTAG00000002350	PIK3R2	Phosphatidylinositol 3-kinase regulatory subunit beta [Source:UniProtKB/Swiss-Prot;Acc:P23726]	protein_coding	4987071	4999686	-1	7	282308	-0.0124159	5.83082	0.00455055	0.946217	0.999986	-0.503842	5.83082	7.50809	0.00614224	0.0941872
ENSBTAG00000002352	GGA2	Uncharacterized protein [Source:UniProtKB/TrEMBL;Acc:F1MKY0]	protein_coding	21399496	21422261	-1	25	517031	-0.0404558	8.89814	0.102814	0.748479	0.999986	-0.146838	8.89814	1.35194	0.24494	0.668702
ENSBTAG00000002356	BT.22438	RNA-binding protein 47 [Source:RefSeq peptide;Acc:NP_001192963]	protein_coding	61036570	61069416	-1	6	540831	-0.0465785	7.03634	0.0813519	0.775474	0.999986	-0.22481	7.03634	1.8911	0.169077	0.580445
ENSBTAG00000002357	TICAM2	TIR domain-containing adapter molecule 2 [Source:UniProtKB/Swiss-Prot;Acc:Q2LGB7]	protein_coding	4374429	4391820	-1	10	539350	-0.275389	4.49691	2.40537	0.120919	0.94785	0.326648	4.49691	3.5902	0.0581212	0.361186
ENSBTAG00000002362	APOLD1	apolipoprotein L domain-containing protein 1 [Source:RefSeq peptide;Acc:NP_001094650]	protein_coding	97520910	97524789	-1	5	538827	-0.635312	1.20894	1.47396	0.224722	0.999986	-0.160473	1.20894	0.0987121	0.753381	0.935936
ENSBTAG00000002363	SESN2	Sestrin-2 [Source:UniProtKB/Swiss-Prot;Acc:Q58CN8]	protein_coding	125698160	125714128	-1	2	509863	0.962156	3.11784	8.78605	0.00303542	0.120732	0.423214	3.11784	1.77176	0.183164	0.599037
ENSBTAG00000002367	HCFC1R1	Host cell factor C1 regulator 1 [Source:UniProtKB/Swiss-Prot;Acc:Q2M2S6]	protein_coding	2442007	2443352	-1	25	535210	-0.0987038	4.38509	0.21443	0.643317	0.999986	-0.00806055	4.38509	0.00144543	0.969673	0.990405
ENSBTAG00000002370	ZNF792	Uncharacterized protein [Source:UniProtKB/TrEMBL;Acc:G3X713]	protein_coding	45886846	45891786	-1	18	519314	-0.065785	2.01921	0.0376644	0.846119	0.999986	0.217403	2.01921	0.389918	0.532343	0.854349
ENSBTAG00000002374	ARMC5	Uncharacterized protein [Source:UniProtKB/TrEMBL;Acc:E1BLT9]	protein_coding	27750890	27758215	1	25	515835	-0.000236611	3.71177	7.92e-07	0.99929	0.999986	-0.195549	3.71177	0.786809	0.375067	0.764568
ENSBTAG00000002376	PPIL1	Peptidyl-prolyl cis-trans isomerase-like 1 [Source:UniProtKB/Swiss-Prot;Acc:Q5E992]	protein_coding	10748954	10769296	-1	23	508179	-0.061622	4.87158	0.112969	0.736789	0.999986	0.113694	4.87158	0.388205	0.533245	0.854591
ENSBTAG00000002377	PSMB2	Proteasome subunit beta type-2 [Source:UniProtKB/Swiss-Prot;Acc:Q5E9K0]	protein_coding	110720283	110756534	1	3	516919	-0.00734714	6.6034	0.00272244	0.958388	0.999986	0.428235	6.6034	9.24541	0.00236086	0.0491
ENSBTAG00000002378	NUCB1	Nucleobindin-1 [Source:UniProtKB/Swiss-Prot;Acc:Q0P569]	protein_coding	55939560	55955606	1	18	505351	0.141284	8.64809	0.859343	0.353923	0.999986	-0.15242	8.64809	0.996914	0.318058	0.730901
ENSBTAG00000002381	ZDHHC5	Palmitoyltransferase ZDHHC5 [Source:UniProtKB/Swiss-Prot;Acc:E1BLT8]	protein_coding	82336096	82354378	1	15	533250	0.0421856	6.99973	0.0735073	0.786297	0.999986	-0.292702	6.99973	3.5285	0.0603225	0.368169
ENSBTAG00000002382	DDX10	probable ATP-dependent RNA helicase DDX10 [Source:RefSeq peptide;Acc:NP_001070349]	protein_coding	18644692	18952411	1	15	528483	0.306505	4.09439	1.35744	0.243981	0.999986	0.293195	4.09439	1.2169	0.269969	0.692088
ENSBTAG00000002385	SLC35E4	solute carrier family 35 member E4 [Source:RefSeq peptide;Acc:NP_001192834]	protein_coding	71733169	71739085	1	17	523783	-0.227277	3.22551	0.444412	0.505	0.999986	0.260355	3.22551	0.59117	0.441967	0.808824
ENSBTAG00000002389	MED19	mediator of RNA polymerase II transcription subunit 19 [Source:RefSeq peptide;Acc:NP_001098818]	protein_coding	82355403	82363432	-1	15	509245	-0.157012	4.95575	0.69686	0.403841	0.999986	-0.25081	4.95575	1.82266	0.176997	0.591245
ENSBTAG00000002392	ANK2	Uncharacterized protein [Source:UniProtKB/TrEMBL;Acc:F1MQL2]	protein_coding	13389038	13529927	-1	6	NA	0.285891	-0.114629	0.135926	0.712365	0.999986	1.84548	-0.114629	5.0162	0.0251112	0.227658
ENSBTAG00000002393	C6ORF89	Uncharacterized protein [Source:UniProtKB/TrEMBL;Acc:E1B779]	protein_coding	10773265	10809544	1	23	618886	-0.250418	5.35659	2.59062	0.107498	0.930679	-0.0340714	5.35659	0.0477902	0.826954	0.95755
ENSBTAG00000002395	HPS3	Hermansky-Pudlak syndrome 3 protein [Source:RefSeq peptide;Acc:NP_001178106]	protein_coding	119944594	119985509	-1	1	783104	-0.3856	5.7828	4.25383	0.0391618	0.632857	0.084879	5.7828	0.205819	0.650064	0.896591
ENSBTAG00000002398	BT.92826	zinc finger protein 567 [Source:RefSeq peptide;Acc:NP_001075068]	protein_coding	47089349	47118008	-1	18	532421	-0.122715	1.63003	0.115628	0.733825	0.999986	0.485862	1.63003	1.66291	0.197211	0.616211
ENSBTAG00000002402	BT.4977	cation-independent mannose-6-phosphate receptor [Source:RefSeq peptide;Acc:NP_776777]	protein_coding	97638172	97740003	1	9	281849	-0.176106	9.4387	1.52263	0.217222	0.999986	-0.150665	9.4387	1.11365	0.291289	0.708608
ENSBTAG00000002404	TMX2	Thioredoxin-related transmembrane protein 2 [Source:UniProtKB/Swiss-Prot;Acc:Q2TBU2]	protein_coding	82363844	82372527	1	15	509244	-0.138095	6.31384	1.20408	0.272508	0.999986	0.00848911	6.31384	0.00457059	0.946099	0.986061
ENSBTAG00000002411	CTNND1	catenin delta-1 [Source:RefSeq peptide;Acc:NP_001179331]	protein_coding	82283934	82329276	1	15	515187	0.0248736	7.67035	0.0278829	0.867385	0.999986	0.198995	7.67035	1.78623	0.181386	0.596846
ENSBTAG00000002412	CYB5B	cytochrome b5 type B [Source:RefSeq peptide;Acc:NP_001157254]	protein_coding	36674604	36696376	1	18	506370	-0.0234861	6.13724	0.028722	0.865423	0.999986	-0.144574	6.13724	1.08619	0.297317	0.713216
ENSBTAG00000002413	MCAT	malonyl-CoA-acyl carrier protein transacylase, mitochondrial [Source:RefSeq peptide;Acc:NP_001231106]	protein_coding	114576427	114588012	-1	5	508130	-0.0548795	4.1135	0.0727798	0.787331	0.999986	0.191749	4.1135	0.892257	0.344866	0.749302
ENSBTAG00000002415	BT.81335	Tetraspanin-3 [Source:UniProtKB/Swiss-Prot;Acc:Q3SZR9]	protein_coding	32706742	32719331	-1	21	616881	-0.0581908	5.54317	0.142349	0.705957	0.999986	-0.00935875	5.54317	0.00366539	0.951724	0.98656
ENSBTAG00000002416		Uncharacterized protein [Source:UniProtKB/TrEMBL;Acc:E1BAL7]	protein_coding	54905023	54951326	1	3	NA	-0.868475	2.90105	3.6564	0.0558543	0.730684	1.92962	2.90105	18.9863	1.32e-05	0.000890704
ENSBTAG00000002417	RAB30	Ras-related protein Rab-30 [Source:UniProtKB/Swiss-Prot;Acc:Q17QB7]	protein_coding	12658760	12754007	1	29	540583	-0.185595	3.12642	0.433498	0.510277	0.999986	0.141835	3.12642	0.260869	0.609524	0.881896
ENSBTAG00000002418	C15ORF42	Uncharacterized protein [Source:UniProtKB/TrEMBL;Acc:E1BPF2]	protein_coding	21436441	21478472	1	21	529868	0.055341	1.91334	0.0144545	0.904304	0.999986	-0.103249	1.91334	0.0474614	0.827541	0.95755
ENSBTAG00000002419	PIGM	GPI mannosyltransferase 1 [Source:RefSeq peptide;Acc:NP_001015563]	protein_coding	9762001	9765432	1	3	509680	0.213757	4.00601	0.779509	0.377292	0.999986	0.377983	4.00601	2.41489	0.120186	0.505253
ENSBTAG00000002422	BCL9	Uncharacterized protein [Source:UniProtKB/TrEMBL;Acc:E1BPF3]	protein_coding	22106734	22120933	-1	3	788729	0.0437384	2.03152	0.0202361	0.88688	0.999986	-0.0088007	2.03152	0.000806657	0.977342	0.992841
ENSBTAG00000002423	PSMD12	26S proteasome non-ATPase regulatory subunit 12 [Source:UniProtKB/Swiss-Prot;Acc:Q2KJ25]	protein_coding	50114345	50134716	1	19	538204	0.28175	6.2013	2.32789	0.127074	0.958693	-0.0890325	6.2013	0.231233	0.630611	0.88752
ENSBTAG00000002428	PPA2	inorganic pyrophosphatase 2, mitochondrial [Source:RefSeq peptide;Acc:NP_001069864]	protein_coding	20984354	21082553	1	6	615820	-0.007511	3.6188	0.000635969	0.979881	0.999986	-0.173187	3.6188	0.333402	0.563663	0.864634
ENSBTAG00000002430	COL17A1	Collagen alpha-1(XVII) chain 120 kDa linear IgA disease antigen homolog [Source:UniProtKB/Swiss-Prot;Acc:A6QPB3]	protein_coding	24848931	24896345	-1	26	513804	0.684788	-0.0427672	0.885024	0.346829	0.999986	0.995523	-0.0427672	1.65406	0.198407	0.617119
ENSBTAG00000002431	TRIM24	Uncharacterized protein [Source:UniProtKB/TrEMBL;Acc:F1MP49]	protein_coding	102977535	103090730	1	4	537246	-0.0718581	4.87061	0.152534	0.696125	0.999986	-0.299156	4.87061	2.63137	0.104771	0.474003
ENSBTAG00000002432	ABHD13	abhydrolase domain-containing protein 13 [Source:RefSeq peptide;Acc:NP_001094559]	protein_coding	87630497	87631510	1	12	513848	0.972698	4.45057	14.1967	0.000164661	0.0113751	0.142032	4.45057	0.300764	0.583404	0.874033
ENSBTAG00000002434	WDR18	WD repeat-containing protein 18 [Source:UniProtKB/Swiss-Prot;Acc:Q3SZD4]	protein_coding	45121040	45126444	1	7	533356	-0.25103	3.93111	1.14995	0.28356	0.999986	-0.182961	3.93111	0.618653	0.431548	0.801932
ENSBTAG00000002435	PTPRE	receptor-type tyrosine-protein phosphatase epsilon [Source:RefSeq peptide;Acc:NP_001192460]	protein_coding	47801368	47842727	1	26	505285	0.0933379	7.89215	0.478193	0.489242	0.999986	0.129772	7.89215	0.927276	0.335572	0.743323
ENSBTAG00000002444	MKI67	Uncharacterized protein [Source:UniProtKB/TrEMBL;Acc:E1BPD7]	protein_coding	47851223	47879459	-1	26	NA	-0.54179	6.12895	1.90899	0.167075	0.999986	-0.537227	6.12895	1.72744	0.188738	0.606849
ENSBTAG00000002445	ZNF783	Uncharacterized protein [Source:UniProtKB/TrEMBL;Acc:F1MP35]	protein_coding	113141788	113150955	1	4	NA	-0.309186	3.03276	1.06462	0.302165	0.999986	-0.464367	3.03276	2.34202	0.125926	0.513749
ENSBTAG00000002447	C19ORF44	Uncharacterized protein [Source:UniProtKB/TrEMBL;Acc:E1BPD6]	protein_coding	6428155	6441115	-1	7	NA	2.22231	-0.626937	4.36252	0.036738	0.606126	0.0830286	-0.626937	0.00947822	0.922444	0.980078
ENSBTAG00000002450	FAM111A	Uncharacterized protein [Source:UniProtKB/TrEMBL;Acc:F1MNU1]	protein_coding	83602863	83605727	1	15	NA	0.0818598	1.57	0.0350659	0.851458	0.999986	-0.214262	1.57	0.239281	0.624726	0.885834
ENSBTAG00000002451	TTC39A	Uncharacterized protein [Source:UniProtKB/TrEMBL;Acc:F1MNU0]	protein_coding	95558170	95589486	1	3	527172	0.0776817	-0.502799	0.0118451	0.913333	0.999986	-0.413871	-0.502799	0.173772	0.676781	0.90868
ENSBTAG00000002452	ASCC2	activating signal cointegrator 1 complex subunit 2 [Source:RefSeq peptide;Acc:NP_001015524]	protein_coding	71057877	71093887	-1	17	505503	0.126017	5.89957	0.547945	0.459159	0.999986	-0.27031	5.89957	2.5377	0.111157	0.487187
ENSBTAG00000002454	ALG2	alpha-1,3/1,6-mannosyltransferase ALG2 [Source:RefSeq peptide;Acc:NP_001076960]	protein_coding	64718466	64722833	-1	8	538899	-0.0288675	3.9335	0.01673	0.897085	0.999986	0.0494344	3.9335	0.0485992	0.825519	0.957226
ENSBTAG00000002455	KLHL8	Uncharacterized protein [Source:UniProtKB/TrEMBL;Acc:E1BPB7]	protein_coding	103844033	103871753	-1	6	532960	1.47894	5.20706	11.0419	0.000890735	0.0440262	0.917808	5.20706	3.89855	0.0483278	0.330763
ENSBTAG00000002457	SEC61B	protein transport protein Sec61 subunit beta [Source:RefSeq peptide;Acc:NP_001068760]	protein_coding	64722966	64731269	1	8	506986	0.146795	5.57951	0.573128	0.449018	0.999986	0.160939	5.57951	0.683202	0.408486	0.788215
ENSBTAG00000002458	NUP155	nuclear pore complex protein Nup155 [Source:RefSeq peptide;Acc:NP_001179036]	protein_coding	36999199	37048887	1	20	506738	0.122098	4.29684	0.2791	0.597291	0.999986	0.21078	4.29684	0.830504	0.362127	0.759049
ENSBTAG00000002460	ACTL6A	actin-like protein 6A [Source:RefSeq peptide;Acc:NP_001098505]	protein_coding	88129517	88160918	-1	1	100125416	0.018467	3.6617	0.0112586	0.915498	0.999986	-0.0821471	3.6617	0.230827	0.630912	0.88752
ENSBTAG00000002462	BT.24917	39S ribosomal protein L47, mitochondrial precursor [Source:RefSeq peptide;Acc:NP_001070369]	protein_coding	88111912	88129274	1	1	534317	0.264194	2.94802	0.864961	0.352354	0.999986	0.0250133	2.94802	0.00756263	0.930701	0.981903
ENSBTAG00000002463	NDUFB5	NADH dehydrogenase [ubiquinone] 1 beta subcomplex subunit 5, mitochondrial [Source:UniProtKB/Swiss-Prot;Acc:Q02380]	protein_coding	88096667	88111780	-1	1	338061	-0.0407802	4.44706	0.0258343	0.872306	0.999986	0.41114	4.44706	2.57301	0.108701	0.482799
ENSBTAG00000002467	FAM173A	protein FAM173A [Source:RefSeq peptide;Acc:NP_001182758]	protein_coding	618418	619923	1	25	530342	0.18147	4.6305	0.34227	0.558522	0.999986	-0.433887	4.6305	1.94063	0.1636	0.572455
ENSBTAG00000002468	RPS28	40S ribosomal protein S28 [Source:UniProtKB/Swiss-Prot;Acc:Q56JX6]	protein_coding	18198992	18200124	1	7	282877	-0.0644224	7.4811	0.0352997	0.850969	0.999986	0.0757262	7.4811	0.0465916	0.829104	0.957657
ENSBTAG00000002470	CCDC78	Uncharacterized protein [Source:UniProtKB/TrEMBL;Acc:E1BNT9]	protein_coding	620322	623768	-1	25	511835	0.357211	1.12093	0.615134	0.432861	0.999986	-0.612449	1.12093	1.86913	0.171574	0.584094
ENSBTAG00000002472	CASP9	caspase-9 [Source:RefSeq peptide;Acc:NP_001192433]	protein_coding	53250584	53273042	1	16	100140945	-0.0852995	5.51849	0.200734	0.654129	0.999986	-0.0168992	5.51849	0.0079621	0.928899	0.981695
ENSBTAG00000002473	ANGPTL4	Angiopoietin-related protein 4 [Source:UniProtKB/Swiss-Prot;Acc:Q2KJ51]	protein_coding	18236517	18243581	1	7	509963	-0.27651	2.30506	0.399995	0.527092	0.999986	-0.390809	2.30506	0.788291	0.374617	0.76431
ENSBTAG00000002474	MAD1L1	mitotic spindle assembly checkpoint protein MAD1 [Source:RefSeq peptide;Acc:NP_001095514]	protein_coding	41535263	41778055	1	25	517837	-0.0422118	4.44341	0.0225978	0.880508	0.999986	-0.735437	4.44341	6.85945	0.00881735	0.119039
ENSBTAG00000002475	RAB11B	Ras-related protein Rab-11B [Source:UniProtKB/Swiss-Prot;Acc:Q3MHP2]	protein_coding	18249534	18259141	1	7	532723	0.0129173	6.75196	0.00564565	0.940105	0.999986	-0.179606	6.75196	1.09604	0.295137	0.711232
ENSBTAG00000002476	DNAJC16	dnaJ homolog subfamily C member 16 [Source:RefSeq peptide;Acc:NP_001094561]	protein_coding	53208896	53248680	-1	16	514510	-0.0934995	5.99154	0.403964	0.525049	0.999986	0.0370049	5.99154	0.0641654	0.80003	0.950489
ENSBTAG00000002477	FTSJ2	putative ribosomal RNA methyltransferase 2 [Source:RefSeq peptide;Acc:NP_001178187]	protein_coding	41527726	41533975	1	25	790010	-0.0706451	3.72787	0.0902181	0.7639	0.999986	0.0897961	3.72787	0.144959	0.7034	0.917109
ENSBTAG00000002478	BT.104930	Uncharacterized protein [Source:UniProtKB/TrEMBL;Acc:E1BLC0]	protein_coding	53199433	53208249	1	16	514509	-0.125321	3.02696	0.124119	0.724609	0.999986	1.92704	3.02696	27.4505	1.61e-07	2.35e-05
ENSBTAG00000002479	BT.24745	pantothenate kinase 4 [Source:RefSeq peptide;Acc:NP_001076898]	protein_coding	51589109	51604672	1	16	514589	0.0817072	4.29197	0.157582	0.691393	0.999986	0.0793055	4.29197	0.147123	0.7013	0.917021
ENSBTAG00000002480	NUDT1	Uncharacterized protein [Source:UniProtKB/TrEMBL;Acc:F1MLL8]	protein_coding	41522214	41527685	-1	25	525496	-0.233051	2.80151	0.836239	0.360475	0.999986	-0.14223	2.80151	0.313732	0.575399	0.869873
ENSBTAG00000002481	HAGHL	hydroxyacylglutathione hydrolase-like protein [Source:RefSeq peptide;Acc:NP_001069008]	protein_coding	624818	627214	1	25	511836	-0.102813	3.6001	0.119051	0.730066	0.999986	0.0681677	3.6001	0.0512311	0.820935	0.955107
ENSBTAG00000002484	NARFL	Cytosolic Fe-S cluster assembly factor NARFL [Source:UniProtKB/Swiss-Prot;Acc:A4FV58]	protein_coding	627456	633977	-1	25	511837	0.153029	4.93863	0.421977	0.515952	0.999986	0.234329	4.93863	0.993261	0.318947	0.730901
ENSBTAG00000002485	TNS1	tensin-1 [Source:RefSeq peptide;Acc:NP_777191]	protein_coding	106627006	106773157	-1	2	286798	-0.0440735	6.87135	0.0219172	0.882308	0.999986	-0.517955	6.87135	2.87844	0.089773	0.443279
ENSBTAG00000002487	UBE3A	ubiquitin-protein ligase E3A [Source:RefSeq peptide;Acc:NP_001091932]	protein_coding	2346814	2410193	-1	21	533136	0.11576	5.35377	0.257841	0.611608	0.999986	0.103578	5.35377	0.207277	0.64891	0.896095
ENSBTAG00000002490	CHPT1	Cholinephosphotransferase 1 [Source:UniProtKB/Swiss-Prot;Acc:Q1LZE6]	protein_coding	65852754	65882216	1	5	511291	-0.212135	7.3088	0.860326	0.353647	0.999986	0.432113	7.3088	3.49688	0.0614846	0.370709
ENSBTAG00000002492	SYCP3	synaptonemal complex protein 3 [Source:RefSeq peptide;Acc:NP_001035678]	protein_coding	65881780	65888886	-1	5	615896	-0.417613	-0.441118	0.21913	0.639704	0.999986	0.0814587	-0.441118	0.00652709	0.935609	0.983092
ENSBTAG00000002493	VPS35	Vacuolar protein sorting-associated protein 35 [Source:UniProtKB/Swiss-Prot;Acc:Q2HJG5]	protein_coding	15038821	15066463	-1	18	521864	-0.151805	6.78162	0.407247	0.52337	0.999986	0.0780531	6.78162	0.108554	0.741796	0.932685
ENSBTAG00000002495	BRD4	Uncharacterized protein [Source:UniProtKB/TrEMBL;Acc:E1BNS3]	protein_coding	8873859	8906100	1	7	614048	0.210689	7.6022	0.904697	0.341525	0.999986	-0.210793	7.6022	0.885979	0.346569	0.750443
ENSBTAG00000002500	FBXL15	F-box/LRR-repeat protein 15 [Source:UniProtKB/Swiss-Prot;Acc:E1BNS0]	protein_coding	22917659	22919707	1	26	NA	0.359023	3.15508	0.708292	0.400011	0.999986	0.137923	3.15508	0.103503	0.747665	0.93472
ENSBTAG00000002501	CUEDC2	CUE domain-containing protein 2 [Source:UniProtKB/TrEMBL;Acc:E1BNR3]	protein_coding	22919818	22921523	-1	26	NA	-0.124341	5.11882	0.699971	0.402794	0.999986	0.116854	5.11882	0.619415	0.431265	0.801909
ENSBTAG00000002503	BSCL2	Seipin [Source:UniProtKB/Swiss-Prot;Acc:Q5E9P6]	protein_coding	41713367	41724760	-1	29	513558	-0.0919177	5.77057	0.408666	0.522647	0.999986	-0.132145	5.77057	0.848698	0.356921	0.757421
ENSBTAG00000002504	IREB2	Uncharacterized protein [Source:UniProtKB/TrEMBL;Acc:E1BNR2]	protein_coding	31352398	31401775	1	21	NA	-0.287206	5.36206	1.43325	0.231234	0.999986	0.0145304	5.36206	0.00369418	0.951535	0.98656
ENSBTAG00000002507	ATP5A1	ATP synthase subunit alpha, mitochondrial precursor [Source:RefSeq peptide;Acc:NP_777109]	protein_coding	46300459	46309366	-1	24	282578	-0.00790755	8.29643	0.00155985	0.968496	0.999986	0.17726	8.29643	0.765907	0.381486	0.768502
ENSBTAG00000002510	HNRNPUL2	heterogeneous nuclear ribonucleoprotein U-like protein 2 [Source:RefSeq peptide;Acc:NP_001193174]	protein_coding	41730792	41739870	-1	29	616476	0.156143	8.03618	0.832542	0.361538	0.999986	-0.404425	8.03618	5.54221	0.0185631	0.187424
ENSBTAG00000002512	HAUS1	HAUS augmin-like complex subunit 1 [Source:UniProtKB/Swiss-Prot;Acc:Q2TBK4]	protein_coding	46312277	46323387	1	24	528378	0.0789348	3.33729	0.0904115	0.763655	0.999986	0.103967	3.33729	0.155847	0.693009	0.914151
ENSBTAG00000002516	BT.65196	Coiled-coil domain-containing protein 130 [Source:UniProtKB/Swiss-Prot;Acc:Q5EA37]	protein_coding	12929338	12933843	1	7	614791	0.0483811	4.51406	0.0488438	0.825088	0.999986	-0.0127739	4.51406	0.00349404	0.952864	0.98656
ENSBTAG00000002520	CUGBP1	CUGBP Elav-like family member 1 [Source:RefSeq peptide;Acc:NP_001094682]	protein_coding	78490888	78570865	-1	15	540475	-0.186411	4.35198	1.06113	0.302957	0.999986	-0.0683097	4.35198	0.145941	0.702445	0.917021
ENSBTAG00000002522	SYT5	synaptotagmin-5 [Source:RefSeq peptide;Acc:NP_001077213]	protein_coding	62700854	62707444	1	18	539616	0.29329	2.40267	0.42656	0.513682	0.999986	0.0279107	2.40267	0.0039831	0.949677	0.98656
ENSBTAG00000002524	MRI1	Methylthioribose-1-phosphate isomerase [Source:UniProtKB/Swiss-Prot;Acc:Q2NL31]	protein_coding	12934835	12941251	1	7	534734	0.0273844	4.1379	0.0114532	0.914773	0.999986	-0.370899	4.1379	2.13903	0.143592	0.543047
ENSBTAG00000002525	C7H19orf53	Leydig cell tumor 10 kDa protein homolog [Source:UniProtKB/Swiss-Prot;Acc:Q148I0]	protein_coding	12942938	12948365	1	7	614800	-0.201333	3.89499	0.834247	0.361047	0.999986	-0.144259	3.89499	0.433577	0.510239	0.843827
ENSBTAG00000002526	BDH2	3-hydroxybutyrate dehydrogenase type 2 [Source:RefSeq peptide;Acc:NP_001029660]	protein_coding	23047057	23077431	1	6	515321	-0.150735	5.99798	0.992634	0.319099	0.999986	-0.0628214	5.99798	0.171921	0.67841	0.909164
ENSBTAG00000002527	ZSWIM4	Uncharacterized protein [Source:UniProtKB/TrEMBL;Acc:F1MLA3]	protein_coding	12959854	12977638	1	7	NA	1.1781	2.88482	17.1337	3.48e-05	0.00316579	0.872548	2.88482	9.42073	0.00214546	0.0455014
ENSBTAG00000002528	EIF3A	eukaryotic translation initiation factor 3 subunit A [Source:RefSeq peptide;Acc:NP_001193243]	protein_coding	39585658	39616179	-1	26	506564	0.113224	8.81167	0.194573	0.659138	0.999986	-0.61632	8.81167	5.43558	0.0197305	0.194717
ENSBTAG00000002531	ARHGAP10	Rho GTPase-activating protein 10 [Source:UniProtKB/Swiss-Prot;Acc:Q08DP6]	protein_coding	10182664	10560361	-1	17	510704	0.0202938	7.39614	0.0142869	0.904857	0.999986	0.182635	7.39614	1.16294	0.280857	0.70087
ENSBTAG00000002534	EEF1E1	eukaryotic translation elongation factor 1 epsilon-1 [Source:RefSeq peptide;Acc:NP_001035689]	protein_coding	47219514	47235324	1	23	617105, 782393	0.306849	4.80628	2.43239	0.118851	0.94629	-0.310551	4.80628	2.4945	0.114245	0.492366
ENSBTAG00000002539	BT.56496	TRIO and F-actin-binding protein [Source:RefSeq peptide;Acc:NP_001193373]	protein_coding	110040663	110092020	1	5	511680	0.105447	4.35546	0.178474	0.672688	0.999986	0.0125365	4.35546	0.00254804	0.959741	0.987667
ENSBTAG00000002542	KRCC1	Lysine-rich coiled-coil protein 1 [Source:UniProtKB/Swiss-Prot;Acc:Q17QQ9]	protein_coding	47874692	47879023	1	11	507166	0.186751	6.45155	0.863587	0.352737	0.999986	-0.0436063	6.45155	0.0471367	0.828123	0.95755
ENSBTAG00000002549	PTMA	Prothymosin alpha Thymosin alpha-1 [Source:UniProtKB/Swiss-Prot;Acc:P01252]	protein_coding	120227920	120232987	1	2	786336, 100336073, 615626	0.517246	8.78023	2.55013	0.110285	0.934365	-0.527886	8.78023	2.51342	0.112881	0.489885
ENSBTAG00000002550			pseudogene	62506125	62506524	-1	6	784473	0.122898	2.58421	0.064345	0.799756	0.999986	-0.90465	2.58421	3.50623	0.0611386	0.370333
ENSBTAG00000002554	BT.44028	protein FAM115A [Source:RefSeq peptide;Acc:NP_001092524]	protein_coding	107839226	107876940	-1	4	533126	-0.425204	1.71478	0.898043	0.343307	0.999986	-0.409225	1.71478	0.766878	0.381184	0.768307
ENSBTAG00000002557	MRPL19	39S ribosomal protein L19, mitochondrial precursor [Source:RefSeq peptide;Acc:NP_001039533]	protein_coding	43885454	43896122	-1	11	510957	-0.0453077	3.52365	0.044796	0.83238	0.999986	0.0315548	3.52365	0.0219655	0.882179	0.969821
ENSBTAG00000002561	CCDC120	coiled-coil domain-containing protein 120 [Source:RefSeq peptide;Acc:NP_001095376]	protein_coding	92224131	92231344	1	X	508704	-0.100886	2.17818	0.0973951	0.754978	0.999986	0.0974284	2.17818	0.0985671	0.753556	0.935936
ENSBTAG00000002562	PRAF2	PRA1 family protein 2 [Source:UniProtKB/Swiss-Prot;Acc:Q2KHX3]	protein_coding	92231884	92234517	-1	X	508703	-0.0617387	3.21489	0.0538794	0.816445	0.999986	-0.142654	3.21489	0.286781	0.592291	0.877639
ENSBTAG00000002563	WDR45	WD repeat domain phosphoinositide-interacting protein 4 [Source:RefSeq peptide;Acc:NP_001069619]	protein_coding	92234971	92240178	-1	X	539190	-0.130147	3.60996	0.247756	0.61866	0.999986	0.163039	3.60996	0.380974	0.537083	0.855681
ENSBTAG00000002564	DLG4	disks large homolog 4 [Source:RefSeq peptide;Acc:NP_001178236]	protein_coding	27543283	27565410	-1	19	100137840	-0.0755235	1.25333	0.0305781	0.861185	0.999986	-0.319208	1.25333	0.529559	0.466792	0.823632
ENSBTAG00000002566	BT.30905	pyroglutamyl-peptidase 1 [Source:RefSeq peptide;Acc:NP_001103453]	protein_coding	4760644	4798974	-1	7	615089	-0.108701	5.96289	0.585507	0.444162	0.999986	0.00400687	5.96289	0.000804292	0.977375	0.992841
ENSBTAG00000002568	GPKOW	G patch domain and KOW motifs-containing protein [Source:RefSeq peptide;Acc:NP_001180181]	protein_coding	92257933	92265109	-1	X	536745	0.307862	4.42802	2.53504	0.111344	0.934365	-0.112977	4.42802	0.341941	0.558711	0.862752
ENSBTAG00000002570	KLRAQ1	KLRAQ motif-containing protein 1 [Source:RefSeq peptide;Acc:NP_001096563]	protein_coding	30596745	30670900	1	11	513495	-0.234864	4.13309	1.22738	0.267918	0.999986	-0.191523	4.13309	0.845751	0.357757	0.757604
ENSBTAG00000002571	PDCD2L	programmed cell death protein 2-like [Source:RefSeq peptide;Acc:NP_001179058]	protein_coding	45012684	45030913	1	18	507032	-0.457908	1.87501	1.43222	0.231403	0.999986	0.676132	1.87501	3.1561	0.0756436	0.411828
ENSBTAG00000002573	UBA2	SUMO-activating enzyme subunit 2 [Source:RefSeq peptide;Acc:NP_001076850]	protein_coding	45036893	45067601	1	18	507005	0.166193	5.8099	1.1544	0.282631	0.999986	-0.00924274	5.8099	0.00360552	0.952119	0.98656
ENSBTAG00000002575	SSU72	RNA polymerase II subunit A C-terminal domain phosphatase SSU72 [Source:UniProtKB/Swiss-Prot;Acc:Q17QI2]	protein_coding	52310820	52325725	-1	16	614837	-0.0110334	5.4809	0.00378266	0.950958	0.999986	-0.280774	5.4809	2.46335	0.11653	0.497136
ENSBTAG00000002576	GLDN	Uncharacterized protein [Source:UniProtKB/TrEMBL;Acc:E1BN05]	protein_coding	59077123	59131740	-1	10	781681	-0.362031	6.78077	1.65382	0.19844	0.999986	-0.827554	6.78077	8.73406	0.0031232	0.0598934
ENSBTAG00000002578	ZMYND11	zinc finger MYND domain-containing protein 11 [Source:RefSeq peptide;Acc:NP_001039405]	protein_coding	47195829	47256120	-1	13	506325	-0.0617195	6.55062	0.195558	0.65833	0.999986	-0.146062	6.55062	1.10325	0.293555	0.710348
ENSBTAG00000002579	FBL	rRNA 2'-O-methyltransferase fibrillarin [Source:RefSeq peptide;Acc:NP_001192329]	protein_coding	49659188	49718941	-1	18	538548	0.260258	5.83108	2.12572	0.144845	0.987335	0.110432	5.83108	0.383596	0.535685	0.854591
ENSBTAG00000002580	MYH14	Uncharacterized protein [Source:UniProtKB/TrEMBL;Acc:F1MM57]	protein_coding	56874763	56947774	1	18	514212	0.0981607	5.71901	0.142731	0.705581	0.999986	-0.813558	5.71901	9.57334	0.00197424	0.0428707
ENSBTAG00000002582	LYG2	lysozyme g-like protein 2 precursor [Source:RefSeq peptide;Acc:NP_001092546]	protein_coding	4335801	4346724	-1	11	536852	-0.220233	-0.276035	0.0999874	0.751845	0.999986	1.49415	-0.276035	4.00525	0.0453588	0.319513
ENSBTAG00000002586	BT.75685	transcription factor 12 [Source:RefSeq peptide;Acc:NP_001071353]	protein_coding	53089215	53481049	-1	10	509039	0.0214924	5.85898	0.015643	0.900466	0.999986	0.127116	5.85898	0.544658	0.460509	0.821856
ENSBTAG00000002590	EXOSC10	exosome component 10 [Source:RefSeq peptide;Acc:NP_001095656]	protein_coding	43403640	43426116	1	16	535340	0.085571	5.89732	0.293727	0.587842	0.999986	-0.0354492	5.89732	0.0513522	0.820727	0.955009
ENSBTAG00000002591	GLTP	glycolipid transfer protein [Source:RefSeq peptide;Acc:NP_786993]	protein_coding	65628780	65651239	1	17	327678	-0.121618	5.55043	0.766178	0.381402	0.999986	-0.0788864	5.55043	0.326628	0.567651	0.86666
ENSBTAG00000002594	ZNF436	Uncharacterized protein [Source:UniProtKB/TrEMBL;Acc:E1BMZ4]	protein_coding	130078397	130084459	1	2	525080	0.0547726	2.47065	0.0329924	0.855867	0.999986	0.348114	2.47065	1.3861	0.239065	0.664142
ENSBTAG00000002596	VSTM1	V-set and transmembrane domain-containing protein 1 precursor [Source:RefSeq peptide;Acc:NP_001094744]	protein_coding	62145373	62165477	-1	18	618514	-0.316542	7.0577	3.10842	0.0778883	0.843325	-0.338961	7.0577	3.58344	0.0583582	0.361692
ENSBTAG00000002600	EFCAB7	EF-hand calcium-binding domain-containing protein 7 [Source:RefSeq peptide;Acc:NP_001178979]	protein_coding	82334708	82389287	-1	3	505160	-0.466725	0.686275	0.612681	0.43378	0.999986	1.01109	0.686275	2.81649	0.0933004	0.450236
ENSBTAG00000002603	PRPF39	pre-mRNA-processing factor 39 [Source:RefSeq peptide;Acc:NP_001103259]	protein_coding	55289715	55324776	1	21	505547	0.215152	4.17805	0.842817	0.358592	0.999986	0.476938	4.17805	3.99247	0.045704	0.320549
ENSBTAG00000002608	BT.20352	septin-2 [Source:RefSeq peptide;Acc:NP_001039557]	protein_coding	120968024	120988257	1	3	511612	-0.0239887	7.87052	0.0445108	0.832906	0.999986	0.00208697	7.87052	0.000337466	0.985344	0.995654
ENSBTAG00000002610	FKBP3	Peptidyl-prolyl cis-trans isomerase FKBP3 [Source:UniProtKB/Swiss-Prot;Acc:P26884]	protein_coding	55325021	55335301	-1	21	515069	0.340709	4.19683	1.17676	0.278016	0.999986	0.095599	4.19683	0.0883958	0.766227	0.939628
ENSBTAG00000002612	BT.103231	Uncharacterized protein [Source:UniProtKB/TrEMBL;Acc:F1MLX2]	protein_coding	55385793	55395266	1	21	513626	-0.143342	1.61658	0.118709	0.730439	0.999986	0.273367	1.61658	0.445572	0.504445	0.839762
ENSBTAG00000002613	MIS18BP1	Uncharacterized protein [Source:UniProtKB/TrEMBL;Acc:E1BMQ3]	protein_coding	55398774	55477656	-1	21	NA	0.284005	1.80578	0.189264	0.66353	0.999986	0.231119	1.80578	0.134916	0.713388	0.921858
ENSBTAG00000002614	RUFY2	RUN and FYVE domain-containing protein 2 [Source:RefSeq peptide;Acc:NP_001193636]	protein_coding	24917632	24955300	-1	28	539779	-0.354583	2.40249	0.785779	0.375379	0.999986	-0.361441	2.40249	0.858433	0.354178	0.755865
ENSBTAG00000002615	LONRF3	LON peptidase N-terminal domain and RING finger protein 3 [Source:RefSeq peptide;Acc:NP_001178063]	protein_coding	3237205	3272604	1	X	508189	-0.0855106	5.59676	0.26296	0.608094	0.999986	-0.0718377	5.59676	0.189974	0.662938	0.902726
ENSBTAG00000002616			pseudogene	55487970	55488586	-1	21	NA	-0.103852	2.7818	0.145667	0.702711	0.999986	-0.168718	2.7818	0.385748	0.534543	0.854591
ENSBTAG00000002620	DNA2	DNA2-like helicase [Source:RefSeq peptide;Acc:NP_001179731]	protein_coding	24966717	25005002	-1	28	540969	-0.135053	0.29155	0.0338326	0.854063	0.999986	0.228466	0.29155	0.0954072	0.757412	0.936435
ENSBTAG00000002623	SAMSN1	SAM domain-containing protein SAMSN-1 [Source:RefSeq peptide;Acc:NP_001030481]	protein_coding	22123655	22181827	1	1	100850526, 534171	1.12376	8.08433	16.5605	4.71e-05	0.00394796	-0.191138	8.08433	0.483411	0.486881	0.83428
ENSBTAG00000002624	PSTPIP2	proline-serine-threonine phosphatase-interacting protein 2 [Source:RefSeq peptide;Acc:NP_001094582]	protein_coding	46196113	46290465	-1	24	523223	0.660157	5.02226	8.07991	0.00447587	0.160222	1.27209	5.02226	29.1044	6.86e-08	1.17e-05
ENSBTAG00000002625	MAP3K7	Mitogen-activated protein kinase kinase kinase 7 [Source:UniProtKB/Swiss-Prot;Acc:A2VDU3]	protein_coding	60555709	60620133	1	9	529146	0.010153	5.20566	0.00386396	0.950435	0.999986	0.12546	5.20566	0.590965	0.442046	0.808844
ENSBTAG00000002626	ARHGAP6	rho GTPase-activating protein 6 [Source:RefSeq peptide;Acc:NP_001178283]	protein_coding	137588934	137693777	1	X	100140016	-0.182517	4.54033	0.656156	0.41792	0.999986	-0.630093	4.54033	8.091	0.00444855	0.0782005
ENSBTAG00000002627	ZRANB2	zinc finger Ran-binding domain-containing protein 2 [Source:RefSeq peptide;Acc:NP_001098816]	protein_coding	74448729	74464316	1	3	508905	0.059545	3.82388	0.0381059	0.845231	0.999986	-0.289458	3.82388	0.934881	0.333598	0.742565
ENSBTAG00000002628	SLC44A2	Choline transporter-like protein 2 [Source:UniProtKB/Swiss-Prot;Acc:A5D7H3]	protein_coding	16342924	16357620	1	7	617624	-0.185031	5.70839	1.06696	0.301634	0.999986	-0.296858	5.70839	2.69741	0.100511	0.466486
ENSBTAG00000002630	MKL1	Uncharacterized protein [Source:UniProtKB/TrEMBL;Acc:E1BDD9]	protein_coding	112261806	112372282	-1	5	509011	-0.102909	6.13826	0.221812	0.637663	0.999986	0.474611	6.13826	4.71928	0.0298263	0.256432
ENSBTAG00000002631	SCNN1A	amiloride-sensitive sodium channel subunit alpha [Source:RefSeq peptide;Acc:NP_777023]	protein_coding	104364800	104396610	1	5	282348	-1.13976	-0.324064	2.61018	0.10618	0.929856	0.411936	-0.324064	0.315823	0.574129	0.869873
ENSBTAG00000002633	BT.105011	Uncharacterized protein [Source:UniProtKB/TrEMBL;Acc:F1N6U4]	protein_coding	55118592	55153750	-1	19	100140583	-0.0710393	7.90954	0.144068	0.70427	0.999986	-0.594912	7.90954	9.91923	0.00163561	0.0383361
ENSBTAG00000002634	TMEM115	Transmembrane protein 115 [Source:UniProtKB/Swiss-Prot;Acc:A4FUB8]	protein_coding	50559654	50564391	1	22	532459	0.0320197	6.32507	0.0441303	0.833611	0.999986	0.0128449	6.32507	0.00708478	0.93292	0.982869
ENSBTAG00000002639	ZDHHC7	Uncharacterized protein [Source:UniProtKB/TrEMBL;Acc:F1N6U3]	protein_coding	11116413	11133102	-1	18	617052	-0.103334	6.83805	0.453929	0.500475	0.999986	0.159866	6.83805	1.09819	0.294664	0.710816
ENSBTAG00000002641	BT.62656	Uncharacterized protein [Source:UniProtKB/TrEMBL;Acc:E1BH99]	protein_coding	30236774	30241973	-1	23	NA	0.0880085	3.25037	0.0496755	0.823629	0.999986	0.117862	3.25037	0.0849404	0.770711	0.94143
ENSBTAG00000002643	VPS52	vacuolar protein sorting-associated protein 52 homolog [Source:RefSeq peptide;Acc:NP_001179989]	protein_coding	7370938	7388536	-1	23	511364	-0.0656513	5.22374	0.174153	0.676447	0.999986	0.135623	5.22374	0.737722	0.390392	0.77408
ENSBTAG00000002645	SH3BP5L	SH3 domain-binding protein 5-like [Source:UniProtKB/Swiss-Prot;Acc:Q0V8K7]	protein_coding	43938530	43943848	-1	7	520254	0.045259	4.323	0.0342176	0.853245	0.999986	-0.0860299	4.323	0.125279	0.723378	0.925808
ENSBTAG00000002646	BT.3906	cytoplasmic dynein 1 intermediate chain 2 [Source:RefSeq peptide;Acc:NP_001069351]	protein_coding	24807357	24860776	-1	2	526329	0.068745	6.66004	0.207711	0.648568	0.999986	0.23547	6.66004	2.42073	0.119739	0.50381
ENSBTAG00000002647	RGS10	Regulator of G-protein signaling 10 [Source:UniProtKB/Swiss-Prot;Acc:Q2KHW7]	protein_coding	39976325	40017296	-1	26	614550	-0.16466	6.41103	1.32154	0.250316	0.999986	-0.169557	6.41103	1.40832	0.235335	0.660021
ENSBTAG00000002648	RPS18	40S ribosomal protein S18 [Source:UniProtKB/Swiss-Prot;Acc:Q3T0R1]	protein_coding	7388703	7393361	1	23	326602	0.07957	8.30995	0.218161	0.640445	0.999986	-0.0293377	8.30995	0.0295278	0.863566	0.966054
ENSBTAG00000002650	ZNF259	Zinc finger protein ZPR1 [Source:UniProtKB/Swiss-Prot;Acc:Q2TBX0]	protein_coding	27860851	27869595	-1	15	504523	0.0523381	5.46179	0.124796	0.72389	0.999986	0.0352479	5.46179	0.0567519	0.811705	0.952864
ENSBTAG00000002651	BT.21547	plakophilin-2 [Source:RefSeq peptide;Acc:NP_001077198]	protein_coding	77370781	77452340	1	5	537784	0.325952	0.821164	0.478265	0.489209	0.999986	0.119444	0.821164	0.0603163	0.805997	0.952025
ENSBTAG00000002654	DNAJC7	Uncharacterized protein [Source:UniProtKB/TrEMBL;Acc:F1N7H0]	protein_coding	42781320	42809906	-1	19	NA	0.266062	5.54154	3.04455	0.0810083	0.857493	-0.154016	5.54154	1.02316	0.31177	0.726849
ENSBTAG00000002655	BT.28037	ZW10 interactor [Source:RefSeq peptide;Acc:NP_001035619]	protein_coding	2850433	2855292	1	26	514564	-0.0555143	1.8792	0.0216018	0.883151	0.999986	-0.402787	1.8792	1.22323	0.268728	0.690976
ENSBTAG00000002657	NKIRAS2	NF-kappa-B inhibitor-interacting Ras-like protein 2 [Source:RefSeq peptide;Acc:NP_001068855]	protein_coding	42812569	42816762	1	19	100850131, 509053	-0.0763145	5.02495	0.198879	0.655627	0.999986	0.076723	5.02495	0.205373	0.650418	0.896859
ENSBTAG00000002658	STAM	signal transducing adapter molecule 1 [Source:RefSeq peptide;Acc:NP_001070310]	protein_coding	32390175	32445156	1	13	512734	0.00904321	4.82895	0.00131334	0.971091	0.999986	-0.0664987	4.82895	0.0710591	0.789801	0.947877
ENSBTAG00000002660	CCDC11	Uncharacterized protein [Source:UniProtKB/TrEMBL;Acc:F1N7G5]	protein_coding	50322286	50363163	-1	24	540193	0.476227	4.18726	2.45427	0.117206	0.94583	-0.420344	4.18726	1.98125	0.159258	0.566151
ENSBTAG00000002663	BCAS3	Uncharacterized protein [Source:UniProtKB/TrEMBL;Acc:F1N6R8]	protein_coding	12242530	12588255	-1	19	521416	-0.229022	4.24902	0.867944	0.351525	0.999986	0.0447792	4.24902	0.0324369	0.857072	0.964982
ENSBTAG00000002668	ZNF711	zinc finger protein 711 [Source:RefSeq peptide;Acc:NP_001192854]	protein_coding	74973931	74999240	-1	X	526026	-0.0188469	0.433811	0.000876138	0.976386	0.999986	-0.138701	0.433811	0.041784	0.838032	0.959516
ENSBTAG00000002669	BT.74440	ras association domain-containing protein 4 [Source:RefSeq peptide;Acc:NP_001068922]	protein_coding	44940862	45014243	-1	28	510549	0.355236	5.90669	2.14754	0.142798	0.987335	0.980953	5.90669	16.2484	5.56e-05	0.00290393
ENSBTAG00000002676	SAE1	SUMO-activating enzyme subunit 1 [Source:UniProtKB/Swiss-Prot;Acc:A2VE14]	protein_coding	54608486	54670718	1	18	505512	-0.067434	6.02352	0.202098	0.653033	0.999986	-0.111378	6.02352	0.55333	0.45696	0.820002
ENSBTAG00000002678	MED18	Mediator of RNA polymerase II transcription subunit 18 [Source:UniProtKB/Swiss-Prot;Acc:Q0VCD4]	protein_coding	125653307	125658882	-1	2	540695	-0.351933	2.79141	1.676	0.195456	0.999986	0.129861	2.79141	0.229278	0.63206	0.88752
ENSBTAG00000002682	BT.43504	MAP/microtubule affinity-regulating kinase 4 [Source:RefSeq peptide;Acc:NP_001030436]	protein_coding	53330878	53379087	1	18	525675	-0.0902465	4.17121	0.180474	0.670967	0.999986	-0.0805031	4.17121	0.147748	0.700697	0.916851
ENSBTAG00000002683	PFKP	6-phosphofructokinase type C [Source:RefSeq peptide;Acc:NP_001180149]	protein_coding	45500599	45553520	-1	13	507119	0.00405807	5.47389	0.000677852	0.979229	0.999986	0.0797618	5.47389	0.25968	0.61034	0.8819
ENSBTAG00000002685	PITRM1	Uncharacterized protein [Source:UniProtKB/TrEMBL;Acc:F1MFA3]	protein_coding	45473919	45499897	1	13	513230	0.00968688	6.20423	0.00506083	0.943287	0.999986	-0.232056	6.20423	2.93765	0.0865366	0.436048
ENSBTAG00000002688	ATP1B1	sodium/potassium-transporting ATPase subunit beta-1 [Source:RefSeq peptide;Acc:NP_001030411]	protein_coding	37568416	37593957	1	16	519758	-0.0523121	5.03447	0.051733	0.820075	0.999986	-0.291224	5.03447	1.55442	0.212485	0.635314
ENSBTAG00000002689	NME7	Nucleoside diphosphate kinase 7 [Source:UniProtKB/Swiss-Prot;Acc:Q5E9Y9]	protein_coding	37593775	37838172	-1	16	534611	-0.253833	2.93624	0.635877	0.425208	0.999986	0.488536	2.93624	2.2555	0.13314	0.525294
ENSBTAG00000002690	BT.96927	Golgin-45 [Source:RefSeq peptide;Acc:NP_001039364]	protein_coding	37838604	37860891	1	16	504820	0.532282	4.35927	6.09277	0.0135736	0.339713	0.0594015	4.35927	0.0750867	0.78407	0.94648
ENSBTAG00000002693	KANSL2	KAT8 regulatory NSL complex subunit 2 [Source:UniProtKB/Swiss-Prot;Acc:Q2NL14]	protein_coding	31266940	31285052	1	5	540194	-0.244162	4.69067	1.68039	0.194873	0.999986	-0.052408	4.69067	0.0762929	0.782385	0.945745
ENSBTAG00000002697	KCTD10	BTB/POZ domain-containing adapter for CUL3-mediated RhoA degradation protein 3 [Source:RefSeq peptide;Acc:NP_001094686]	protein_coding	65950166	65979498	1	17	540881	0.2555	7.2945	3.5172	0.060735	0.760024	0.499703	7.2945	13.348	0.000258699	0.0095706
ENSBTAG00000002698	UBE3B	ubiquitin-protein ligase E3B [Source:RefSeq peptide;Acc:NP_001193161]	protein_coding	65905227	65944588	-1	17	512750	-0.127076	5.06447	0.53658	0.463854	0.999986	0.131331	5.06447	0.572993	0.449072	0.814883
ENSBTAG00000002699	KIT	Mast/stem cell growth factor receptor Kit [Source:UniProtKB/Swiss-Prot;Acc:P43481]	protein_coding	71796318	71917431	1	6	280832	0.456035	2.15886	0.624966	0.429208	0.999986	-2.20648	2.15886	13.0383	0.000305181	0.0107417
ENSBTAG00000002702	TSPAN32	Uncharacterized protein [Source:UniProtKB/TrEMBL;Acc:E1BL74]	protein_coding	49879043	49926003	-1	29	NA	-0.25217	4.25833	0.787799	0.374767	0.999986	-0.898292	4.25833	9.71083	0.00183185	0.0411374
ENSBTAG00000002703	ATP6V1A	V-type proton ATPase catalytic subunit A [Source:UniProtKB/Swiss-Prot;Acc:P31404]	protein_coding	58880058	58940217	1	1	282147	0.0316579	8.89418	0.0278278	0.867514	0.999986	0.638189	8.89418	11.0968	0.000864781	0.0242652
ENSBTAG00000002704	POMT2	protein O-mannosyl-transferase 2 [Source:RefSeq peptide;Acc:NP_001179825]	protein_coding	89544117	89589129	-1	10	537054	-0.00496048	4.77318	0.000857824	0.976634	0.999986	0.0162508	4.77318	0.00912428	0.923901	0.98077
ENSBTAG00000002706	GSTZ1	maleylacetoacetate isomerase [Source:RefSeq peptide;Acc:NP_001069154]	protein_coding	89596394	89604430	1	10	514822	-0.184563	1.89058	0.306059	0.580109	0.999986	-0.230619	1.89058	0.47802	0.48932	0.835867
ENSBTAG00000002707	IPO4	importin-4 [Source:RefSeq peptide;Acc:NP_001077130]	protein_coding	20801455	20810605	1	10	510372	0.0430326	5.29487	0.0774721	0.780753	0.999986	0.0123488	5.29487	0.00641408	0.936167	0.983092
ENSBTAG00000002708	MRPL42	39S ribosomal protein L42, mitochondrial [Source:UniProtKB/Swiss-Prot;Acc:P82927]	protein_coding	23426161	23456891	1	5	614148	0.00135025	3.30344	2.02e-05	0.99641	0.999986	-0.141602	3.30344	0.217551	0.640912	0.891525
ENSBTAG00000002709	BT.49827	transmembrane 9 superfamily member 1 precursor [Source:RefSeq peptide;Acc:NP_001077212]	protein_coding	20796193	20801173	1	10	539478	-0.0755838	5.80069	0.191962	0.661288	0.999986	0.0375275	5.80069	0.046807	0.828716	0.95755
ENSBTAG00000002712	MDP-1	magnesium-dependent phosphatase 1 isoform 1 [Source:RefSeq peptide;Acc:NP_001157693]	protein_coding	20780358	20781857	1	10	613626	-0.298212	3.03216	1.10528	0.29311	0.999986	-0.114423	3.03216	0.166402	0.68333	0.909951
ENSBTAG00000002714	GNAI1	Guanine nucleotide-binding protein G(i) subunit alpha-1 [Source:UniProtKB/Swiss-Prot;Acc:P63097]	protein_coding	41160158	41266152	-1	4	281790	-0.333974	4.16631	1.78439	0.181611	0.999986	-0.477925	4.16631	3.61388	0.0572992	0.359658
ENSBTAG00000002715	BT.76123	GMP reductase 2 [Source:RefSeq peptide;Acc:NP_001033208]	protein_coding	20769369	20774149	1	10	515837	-0.227466	4.39812	1.1554	0.282422	0.999986	0.161354	4.39812	0.580974	0.445931	0.812052
ENSBTAG00000002716	BT.91056	nucleolar protein 10 [Source:RefSeq peptide;Acc:NP_001069208]	protein_coding	86946735	87038433	1	11	516314	0.0350531	4.42309	0.0377145	0.846017	0.999986	-0.0157411	4.42309	0.00768879	0.930126	0.981903
ENSBTAG00000002718	TINF2	TERF1-interacting nuclear factor 2 [Source:RefSeq peptide;Acc:NP_001091583]	protein_coding	20760139	20763063	1	10	540420	-0.217868	4.40711	1.60005	0.205896	0.999986	-0.144008	4.40711	0.703424	0.401635	0.783312
ENSBTAG00000002719	ORC1	Origin recognition complex subunit 1 [Source:UniProtKB/Swiss-Prot;Acc:Q58DC8]	protein_coding	94543867	94575375	1	3	513523	-0.574937	1.39162	1.10201	0.293825	0.999986	-1.677	1.39162	8.81497	0.00298769	0.0587248
ENSBTAG00000002720	PRPF38A	Pre-mRNA-splicing factor 38A [Source:UniProtKB/Swiss-Prot;Acc:Q0P5I6]	protein_coding	94516357	94537949	-1	3	507240	0.127415	5.00825	0.471803	0.492159	0.999986	-0.0403051	5.00825	0.0468996	0.828549	0.95755
ENSBTAG00000002721	ZCCHC11	terminal uridylyltransferase 4 [Source:RefSeq peptide;Acc:NP_001193859]	protein_coding	94414997	94512804	1	3	528986	0.0904839	4.96958	0.162594	0.686779	0.999986	0.146336	4.96958	0.423688	0.515103	0.846708
ENSBTAG00000002725	RNGTT	mRNA-capping enzyme [Source:RefSeq peptide;Acc:NP_001039550]	protein_coding	61993719	62225102	1	9	511408	0.0147347	3.92643	0.00589288	0.93881	0.999986	0.34483	3.92643	3.2782	0.070206	0.398722
ENSBTAG00000002726	CDC27	Cell division cycle protein 27 homolog [Source:UniProtKB/Swiss-Prot;Acc:A7Z061]	protein_coding	46844174	46901634	-1	19	540660	0.0729828	5.53046	0.0796905	0.777717	0.999986	0.115766	5.53046	0.201078	0.653852	0.898373
ENSBTAG00000002727	PHACTR4	Phosphatase and actin regulator 4 [Source:UniProtKB/Swiss-Prot;Acc:F1MCY2]	protein_coding	125507620	125558651	-1	2	514644	-0.00529022	4.8361	0.00053409	0.981562	0.999986	-0.0482714	4.8361	0.0452512	0.831543	0.958446
ENSBTAG00000002728	ARID1B	Uncharacterized protein [Source:UniProtKB/TrEMBL;Acc:E1BKQ8]	protein_coding	94882344	95271883	1	9	NA	0.15832	6.22443	0.693601	0.404942	0.999986	-0.677151	6.22443	12.4421	0.000419773	0.0139684
ENSBTAG00000002730	ELP3	Elongator complex protein 3 [Source:UniProtKB/Swiss-Prot;Acc:Q2KJ61]	protein_coding	10456058	10576397	-1	8	784720	0.0697408	3.9226	0.137197	0.711084	0.999986	0.201934	3.9226	1.17234	0.27892	0.699391
ENSBTAG00000002734	BT.49351	eukaryotic translation initiation factor 3 subunit G [Source:RefSeq peptide;Acc:NP_001073091]	protein_coding	15897380	15902004	-1	7	615695	0.124155	7.18671	0.832931	0.361426	0.999986	0.040902	7.18671	0.0904467	0.76361	0.938167
ENSBTAG00000002735	C25H16orf13	UPF0585 protein C16orf13 homolog [Source:UniProtKB/Swiss-Prot;Acc:Q32KX8]	protein_coding	543806	545583	-1	25	514636	-0.148259	4.78827	0.414352	0.519769	0.999986	0.0872989	4.78827	0.141965	0.706335	0.918632
ENSBTAG00000002736	DNMT1	DNA (cytosine-5)-methyltransferase 1 [Source:UniProtKB/Swiss-Prot;Acc:Q24K09]	protein_coding	15913446	15956917	-1	7	281119	-0.20231	6.34925	1.27403	0.259012	0.999986	-0.0592214	6.34925	0.108415	0.741956	0.932685
ENSBTAG00000002737	WFIKKN1	WAP, kazal, immunoglobulin, kunitz and NTR domain-containing protein 1 precursor [Source:RefSeq peptide;Acc:NP_001192725]	protein_coding	540854	543387	1	25	540233	-0.681185	-0.167894	0.909031	0.340372	0.999986	-0.194685	-0.167894	0.0727609	0.787359	0.947151
ENSBTAG00000002738	S1PR2	sphingosine 1-phosphate receptor 2 [Source:RefSeq peptide;Acc:NP_001075010]	protein_coding	15974816	15982578	-1	7	540305	0.59726	5.46697	5.51921	0.0188087	0.414635	0.527128	5.46697	4.31514	0.0377746	0.291088
ENSBTAG00000002742	MSH2	DNA mismatch repair protein Msh2 [Source:UniProtKB/Swiss-Prot;Acc:Q3MHE4]	protein_coding	29648305	29730536	1	11	533115	0.119884	2.74985	0.130246	0.718177	0.999986	0.4129	2.74985	1.52381	0.217044	0.641626
ENSBTAG00000002743	OSGEP	Probable tRNA threonylcarbamoyladenosine biosynthesis protein OSGEP [Source:UniProtKB/Swiss-Prot;Acc:Q0VCI1]	protein_coding	26709552	26716112	1	10	507512	0.198737	3.39184	0.240788	0.623638	0.999986	0.728094	3.39184	3.01779	0.0823557	0.426865
ENSBTAG00000002745	APEX1	DNA-(apurinic or apyrimidinic site) lyase DNA-(apurinic or apyrimidinic site) lyase, mitochondrial [Source:UniProtKB/Swiss-Prot;Acc:P23196]	protein_coding	26706595	26709174	-1	10	281630	0.316678	6.16341	2.96868	0.0848912	0.872776	0.0722148	6.16341	0.154337	0.694425	0.914417
ENSBTAG00000002746	OSTF1	Osteoclast-stimulating factor 1 [Source:UniProtKB/Swiss-Prot;Acc:Q8MJ50]	protein_coding	51440387	51501432	1	8	281961	0.341901	7.28862	5.73503	0.0166298	0.384102	0.189112	7.28862	1.75282	0.185523	0.602746
ENSBTAG00000002747	BT.30635	Uncharacterized protein [Source:UniProtKB/TrEMBL;Acc:E1BKP0]	protein_coding	61873253	61919888	1	19	510497	-0.274604	5.41368	1.78451	0.181597	0.999986	-0.469228	5.41368	5.11684	0.0236947	0.219534
ENSBTAG00000002748	TMEM55B	transmembrane protein 55B [Source:RefSeq peptide;Acc:NP_001069827]	protein_coding	26702990	26706505	1	10	615077	-0.196546	5.4447	1.6298	0.20173	0.999986	0.318006	5.4447	4.35161	0.0369739	0.289062
ENSBTAG00000002750	KRIT1	krev interaction trapped protein 1 [Source:RefSeq peptide;Acc:NP_001001166]	protein_coding	9375280	9415008	-1	4	407996	0.339549	4.28927	2.8192	0.0931429	0.905594	-0.393415	4.28927	3.71384	0.0539632	0.351415
ENSBTAG00000002755	ANKRD12	Uncharacterized protein [Source:UniProtKB/TrEMBL;Acc:E1BKN6]	protein_coding	41913310	41975447	1	24	534739	0.287579	7.3118	2.06474	0.15074	0.99773	-0.00906628	7.3118	0.00204951	0.963891	0.988928
ENSBTAG00000002756		Uncharacterized protein [Source:UniProtKB/TrEMBL;Acc:F1MG31]	protein_coding	73789127	73833214	1	8	NA	-0.163621	2.02534	0.112479	0.73734	0.999986	-0.351126	2.02534	0.54139	0.461857	0.822267
ENSBTAG00000002758	THBD	thrombomodulin precursor [Source:RefSeq peptide;Acc:NP_001159994]	protein_coding	42217371	42221004	-1	13	281529	-0.336836	3.84863	0.948964	0.329983	0.999986	-0.426408	3.84863	1.43753	0.23054	0.654183
ENSBTAG00000002763		Uncharacterized protein [Source:UniProtKB/TrEMBL;Acc:E1BKN0]	protein_coding	46620836	46640904	1	18	785776	0.0265494	6.57457	0.0206979	0.885605	0.999986	-0.126291	6.57457	0.462402	0.496504	0.837978
ENSBTAG00000002764	IGFLR1	IGF-like family receptor 1 [Source:UniProtKB/Swiss-Prot;Acc:A5PJC7]	protein_coding	46641558	46644180	-1	18	617594	0.158785	5.70948	0.609056	0.435144	0.999986	0.792522	5.70948	14.8309	0.000117592	0.00518623
ENSBTAG00000002765	CYP24A1	1,25-dihydroxyvitamin D(3) 24-hydroxylase, mitochondrial [Source:RefSeq peptide;Acc:NP_001178346]	protein_coding	82350503	82368773	-1	13	540080	4.19143	0.481058	19.2797	1.13e-05	0.00122358	3.39445	0.481058	11.691	0.000628035	0.0196058
ENSBTAG00000002767	GNB4	guanine nucleotide-binding protein subunit beta-4 [Source:RefSeq peptide;Acc:NP_001092503]	protein_coding	88225885	88257992	1	1	525962	-0.144287	5.387	0.486419	0.485529	0.999986	-0.143638	5.387	0.477448	0.48958	0.835867
ENSBTAG00000002768	SLC35A2	UDP-galactose translocator [Source:RefSeq peptide;Acc:NP_788813]	protein_coding	92098162	92105518	-1	X	338042	0.117485	4.8313	0.374234	0.540705	0.999986	0.256818	4.8313	1.78341	0.181731	0.596846
ENSBTAG00000002769	AP1G1	AP-1 complex subunit gamma-1 [Source:RefSeq peptide;Acc:NP_001178365]	protein_coding	39401561	39483417	1	18	507677	-0.0373844	6.53696	0.0500942	0.822899	0.999986	0.0829357	6.53696	0.24948	0.617441	0.88331
ENSBTAG00000002770	TCN2	Transcobalamin-2 [Source:UniProtKB/Swiss-Prot;Acc:Q9XSC9]	protein_coding	71711466	71727449	1	17	281518	-0.00952472	7.84574	0.00448475	0.946607	0.999986	-0.12437	7.84574	0.762979	0.382398	0.768773
ENSBTAG00000002773	CD300LF	Uncharacterized protein [Source:UniProtKB/TrEMBL;Acc:F1MG16]	protein_coding	57328131	57334739	1	19	NA	0.0738777	0.43799	0.00915795	0.923761	0.999986	-0.403357	0.43799	0.242068	0.622716	0.884883
ENSBTAG00000002774	PTPN23	Uncharacterized protein [Source:UniProtKB/TrEMBL;Acc:E1BIU7]	protein_coding	52818988	52844833	-1	22	788093, 100849619	-0.011256	7.00272	0.0036367	0.951913	0.999986	-0.063183	7.00272	0.113471	0.736226	0.93072
ENSBTAG00000002778	SF3B2	splicing factor 3B subunit 2 [Source:RefSeq peptide;Acc:NP_001096741]	protein_coding	44803791	44817398	1	29	531931	0.0775402	7.45958	0.280831	0.596157	0.999986	-0.144426	7.45958	0.971733	0.324248	0.734394
ENSBTAG00000002782	ZC3H7B	zinc finger CCCH domain-containing protein 7B [Source:RefSeq peptide;Acc:NP_001179728]	protein_coding	112977785	113010230	1	5	534109	-0.144395	3.11167	0.36837	0.543894	0.999986	0.147771	3.11167	0.395155	0.529602	0.853388
ENSBTAG00000002783	BT.61834	prenylcysteine oxidase precursor [Source:RefSeq peptide;Acc:NP_001098944]	protein_coding	68560573	68572075	1	11	100125835	-0.148325	6.19026	0.606177	0.436231	0.999986	-0.242925	6.19026	1.61077	0.204384	0.626095
ENSBTAG00000002784	COPS5	COP9 signalosome complex subunit 5 [Source:RefSeq peptide;Acc:NP_001179068]	protein_coding	33207508	33226917	-1	14	507179	0.0844761	5.25789	0.281638	0.59563	0.999986	0.13972	5.25789	0.764854	0.381814	0.768773
ENSBTAG00000002786		uncharacterized protein LOC781494 [Source:RefSeq peptide;Acc:NP_001094749]	protein_coding	20176386	20193035	-1	21	781494, 100849448	-0.287355	6.20256	3.71007	0.0540851	0.722557	-0.0257092	6.20256	0.0293191	0.864044	0.966071
ENSBTAG00000002791	SEC24C	protein transport protein Sec24C [Source:RefSeq peptide;Acc:NP_001192584]	protein_coding	29812282	29832215	1	28	509488	-0.144024	7.56309	1.75485	0.185269	0.999986	-0.022905	7.56309	0.0445572	0.83282	0.958625
ENSBTAG00000002792	BT.103968	Uncharacterized protein [Source:UniProtKB/TrEMBL;Acc:E1BIT9]	protein_coding	29833271	29841130	1	28	539329	-0.133224	3.945	0.467583	0.494101	0.999986	0.256195	3.945	1.82749	0.176425	0.591236
ENSBTAG00000002795	NKTR	Uncharacterized protein [Source:UniProtKB/TrEMBL;Acc:E1BJT5]	protein_coding	15368280	15418568	1	22	100335533	0.337699	5.10657	1.93246	0.164489	0.999986	-0.0307424	5.10657	0.0163577	0.89823	0.974687
ENSBTAG00000002796	KLHL3	Kelch-like protein 3 [Source:UniProtKB/Swiss-Prot;Acc:F1MBP6]	protein_coding	50666010	50774919	-1	7	533364	-0.160581	1.93084	0.143045	0.705272	0.999986	-1.39124	1.93084	9.91999	0.00163494	0.0383361
ENSBTAG00000002798	OBFC2B	SOSS complex subunit B1 [Source:UniProtKB/Swiss-Prot;Acc:A6QLK2]	protein_coding	57421812	57427939	-1	5	533842	0.241616	4.17894	1.56789	0.210514	0.999986	-0.0923988	4.17894	0.23678	0.626541	0.8866
ENSBTAG00000002808	PSMA3	Proteasome subunit alpha type-3 [Source:UniProtKB/Swiss-Prot;Acc:Q58DU5]	protein_coding	70797328	70822594	1	10	505176	0.0382929	5.94506	0.0526467	0.81852	0.999986	0.514465	5.94506	9.49821	0.00205673	0.044336
ENSBTAG00000002809	CAPN10	Uncharacterized protein [Source:UniProtKB/TrEMBL;Acc:F1MBN8]	protein_coding	120332023	120339480	-1	3	789674	-0.394752	1.7811	1.00961	0.314996	0.999986	-0.464096	1.7811	1.39573	0.237439	0.662253
ENSBTAG00000002810	ZNF777	zinc finger protein 777 [Source:RefSeq peptide;Acc:NP_001179402]	protein_coding	113238978	113261531	-1	4	517496	0.0810774	4.71267	0.146171	0.702222	0.999986	-0.248063	4.71267	1.38276	0.239632	0.664208
ENSBTAG00000002813	GAB1	GRB2-associated-binding protein 1 [Source:UniProtKB/Swiss-Prot;Acc:A6QLU3]	protein_coding	14625987	14753591	-1	17	540085	-0.0068684	5.81151	0.00127742	0.971489	0.999986	-0.594156	5.81151	9.42426	0.00214133	0.0454956
ENSBTAG00000002816	SARM1	sterile alpha and TIR motif-containing protein 1 precursor [Source:RefSeq peptide;Acc:NP_001095988]	protein_coding	20419004	20441105	1	19	536256	-0.426839	3.29011	2.79134	0.0947747	0.908008	0.0881836	3.29011	0.125354	0.723299	0.925808
ENSBTAG00000002817	SLC46A1	Proton-coupled folate transporter [Source:UniProtKB/Swiss-Prot;Acc:Q05B81]	protein_coding	20442061	20449646	-1	19	511097	-0.266126	4.74185	1.4654	0.226074	0.999986	-0.419376	4.74185	3.65191	0.0560048	0.355194
ENSBTAG00000002820	RBBP7	Histone-binding protein RBBP7 [Source:UniProtKB/Swiss-Prot;Acc:Q3SWX8]	protein_coding	133866652	133939151	1	X	537402	-0.0571565	6.18031	0.134575	0.713735	0.999986	0.190959	6.18031	1.51019	0.21911	0.644509
ENSBTAG00000002823	MPZL1	Myelin protein zero-like protein 1 [Source:UniProtKB/Swiss-Prot;Acc:Q32PI9]	protein_coding	930876	1012734	-1	3	539387	0.0579765	6.57665	0.102826	0.748464	0.999986	-0.231116	6.57665	1.63049	0.201636	0.620939
ENSBTAG00000002824	DPEP3	Uncharacterized protein [Source:UniProtKB/TrEMBL;Acc:E1BDI1]	protein_coding	35576307	35580517	-1	18	618258	0.625439	-0.376144	0.674638	0.411439	0.999986	1.71035	-0.376144	4.17903	0.040927	0.301975
ENSBTAG00000002826	CLSPN	claspin [Source:RefSeq peptide;Acc:NP_001179106]	protein_coding	110604436	110630769	1	3	508363	0.288149	3.10237	0.694751	0.404553	0.999986	-0.699122	3.10237	3.84321	0.0499477	0.336538
ENSBTAG00000002827	ACAT2	acetyl-CoA acetyltransferase, cytosolic [Source:RefSeq peptide;Acc:NP_001069017]	protein_coding	97466405	97481898	1	9	512044	0.292862	6.9772	3.73913	0.053152	0.719571	0.548767	6.9772	13.0038	0.000310863	0.0108968
ENSBTAG00000002828	RNF185	RING finger protein 185 [Source:RefSeq peptide;Acc:NP_001077172]	protein_coding	72108603	72138742	1	17	524459	-0.0342998	7.28179	0.0770303	0.781363	0.999986	-0.219007	7.28179	3.14179	0.0763101	0.41389
ENSBTAG00000002829	TCP1	T-complex protein 1 subunit alpha [Source:RefSeq peptide;Acc:NP_001033175]	protein_coding	97481824	97492748	-1	9	512043	-0.0758315	6.38927	0.111596	0.738334	0.999986	0.276727	6.38927	1.45571	0.227614	0.6512
ENSBTAG00000002830	U2AF2	splicing factor U2AF 65 kDa subunit [Source:RefSeq peptide;Acc:NP_001068804]	protein_coding	62327715	62340671	-1	18	507895	0.0501657	7.80094	0.0882168	0.766456	0.999986	-0.268772	7.80094	2.52293	0.112202	0.488552
ENSBTAG00000002833	FBXO22	F-box only protein 22 [Source:RefSeq peptide;Acc:NP_001092544]	protein_coding	31714324	31740279	1	21	536605	-0.00126985	4.20407	4.22e-05	0.994815	0.999986	0.193103	4.20407	0.984841	0.321006	0.731993
ENSBTAG00000002834	CCDC69	coiled-coil domain-containing protein 69 [Source:RefSeq peptide;Acc:NP_001193553]	protein_coding	64435993	64471401	-1	7	529878	-0.0324142	5.63549	0.0379707	0.845502	0.999986	-0.226938	5.63549	1.87659	0.170723	0.583028
ENSBTAG00000002835	SMAD1	Mothers against decapentaplegic homolog 1 [Source:UniProtKB/Swiss-Prot;Acc:Q1JQA2]	protein_coding	12906376	12953417	-1	17	540488	-1.18802	1.38543	5.73405	0.0166391	0.384102	-0.380856	1.38543	0.657676	0.417382	0.79464
ENSBTAG00000002836	TAF3	Uncharacterized protein [Source:UniProtKB/TrEMBL;Acc:E1BIA9]	protein_coding	16043506	16163986	-1	13	506674	0.293742	5.04818	1.27183	0.259424	0.999986	-0.333618	5.04818	1.65465	0.198327	0.617119
ENSBTAG00000002837	TOR1B	Uncharacterized protein [Source:UniProtKB/TrEMBL;Acc:F1MBM5]	protein_coding	100210927	100215693	1	11	533928	-0.154558	4.35408	0.75955	0.38347	0.999986	-0.0540995	4.35408	0.0939262	0.759244	0.936456
ENSBTAG00000002842	HEATR4	Uncharacterized protein [Source:UniProtKB/TrEMBL;Acc:F1MBM1]	protein_coding	85310599	85350659	-1	10	NA	-0.298878	0.328177	0.283644	0.594322	0.999986	-1.0485	0.328177	3.31471	0.0686626	0.393935
ENSBTAG00000002843	MGC160092	acyl-CoA thioesterase 4 [Source:RefSeq peptide;Acc:NP_001092411]	protein_coding	85375286	85380533	1	10	511431	-0.538162	1.33273	1.72157	0.189491	0.999986	-0.0325503	1.33273	0.00693196	0.933646	0.98303
ENSBTAG00000002846	BT.48370	TRAF3-interacting JNK-activating modulator isoform 1 [Source:RefSeq peptide;Acc:NP_001106716]	protein_coding	75423473	75446749	-1	16	505371	-0.0271983	3.02935	0.00678726	0.934341	0.999986	-0.709708	3.02935	4.39216	0.0361046	0.285175
ENSBTAG00000002847	D2HGDH	D-2-hydroxyglutarate dehydrogenase, mitochondrial [Source:UniProtKB/Swiss-Prot;Acc:Q1JPD3]	protein_coding	121212557	121237816	1	3	533003	-0.12753	5.03856	0.344267	0.557376	0.999986	-0.167833	5.03856	0.587521	0.443379	0.810153
ENSBTAG00000002848	C16H1orf74	UPF0739 protein C1orf74 homolog [Source:UniProtKB/Swiss-Prot;Acc:A6QQA5]	protein_coding	75421211	75423467	1	16	511599	-0.0536618	2.05747	0.0129451	0.909415	0.999986	0.1131	2.05747	0.0562238	0.812567	0.953122
ENSBTAG00000002854	TMEM63A	transmembrane protein 63A [Source:RefSeq peptide;Acc:NP_001095632]	protein_coding	29624572	29655286	-1	16	534017	-0.053776	7.61905	0.190979	0.662103	0.999986	-0.000392519	7.61905	1.02e-05	0.99745	0.999039
ENSBTAG00000002858	ACBD7	Acyl-CoA-binding domain-containing protein 7 [Source:UniProtKB/Swiss-Prot;Acc:Q3SZF0]	protein_coding	29940129	29943624	-1	13	508284	-0.610227	3.50981	0.738557	0.390123	0.999986	-1.89383	3.50981	5.45689	0.0194913	0.193326
ENSBTAG00000002863	ACAA2	3-ketoacyl-CoA thiolase, mitochondrial [Source:UniProtKB/Swiss-Prot;Acc:Q3T0R7]	protein_coding	49908126	49942827	-1	24	522006	0.191694	6.23756	1.16547	0.280334	0.999986	0.0364209	6.23756	0.0415955	0.838393	0.959516
ENSBTAG00000002866	BT.20216	Ribose-5-phosphate isomerase [Source:UniProtKB/Swiss-Prot;Acc:Q3T186]	protein_coding	47220160	47254704	-1	11	613376	-0.134506	3.65168	0.219092	0.639733	0.999986	-0.283891	3.65168	0.941054	0.332007	0.740932
ENSBTAG00000002869	ARL4A	ADP-ribosylation factor-like protein 4A [Source:UniProtKB/Swiss-Prot;Acc:Q3T0M9]	protein_coding	20296431	20297969	1	4	767906	-0.146023	2.6893	0.157338	0.69162	0.999986	0.137828	2.6893	0.136644	0.711641	0.920919
ENSBTAG00000002871	COPS6	COP9 signalosome complex subunit 6 [Source:RefSeq peptide;Acc:NP_001095433]	protein_coding	36893605	36896370	-1	25	512756	0.11447	6.83029	0.431378	0.511313	0.999986	0.0381241	6.83029	0.0473429	0.827753	0.95755
ENSBTAG00000002874	TMEM183	Transmembrane protein 183 [Source:UniProtKB/Swiss-Prot;Acc:Q5EA86]	protein_coding	519685	534911	1	16	534797	0.0849127	5.21496	0.358381	0.549407	0.999986	0.0180293	5.21496	0.0162549	0.898549	0.974778
ENSBTAG00000002879	DCPS	scavenger mRNA-decapping enzyme DcpS [Source:RefSeq peptide;Acc:NP_777120]	protein_coding	30023034	30065785	1	29	282640	-0.0246415	4.53756	0.0227033	0.880231	0.999986	-0.0104403	4.53756	0.00413352	0.948737	0.98656
ENSBTAG00000002881	AP4M1	AP-4 complex subunit mu-1 [Source:UniProtKB/Swiss-Prot;Acc:Q29RY8]	protein_coding	36881739	36885596	-1	25	768040	0.0487882	3.4474	0.0370424	0.847379	0.999986	0.178068	3.4474	0.49486	0.481767	0.831968
ENSBTAG00000002882	BT.17939	lamin-B1 [Source:RefSeq peptide;Acc:NP_001096765]	protein_coding	28414756	28465352	-1	7	540643	0.102462	4.52006	0.272771	0.601479	0.999986	-0.189837	4.52006	0.955231	0.328391	0.738646
ENSBTAG00000002883	RPTOR	regulatory-associated protein of mTOR [Source:RefSeq peptide;Acc:NP_001179059]	protein_coding	52308519	52629957	-1	19	507056	-0.104155	5.19252	0.297732	0.585308	0.999986	-0.128614	5.19252	0.453297	0.500773	0.8385
ENSBTAG00000002885	MSR1	Macrophage scavenger receptor types I and II [Source:UniProtKB/Swiss-Prot;Acc:P21758]	protein_coding	19976214	20056927	1	27	281311	-0.0951433	9.95007	0.337234	0.56143	0.999986	-0.151799	9.95007	0.853101	0.355677	0.756765
ENSBTAG00000002890	RBM10	RNA-binding protein 10 [Source:RefSeq peptide;Acc:NP_001193622]	protein_coding	90794365	90820965	1	X	505749	0.183041	6.50503	0.912643	0.339414	0.999986	-0.0174875	6.50503	0.008245	0.92765	0.981414
ENSBTAG00000002894	TNFSF4	tumor necrosis factor ligand superfamily member 4 [Source:RefSeq peptide;Acc:NP_001192644]	protein_coding	41689563	41709076	-1	16	539800	-0.879309	-0.380223	1.07382	0.300083	0.999986	-0.0792421	-0.380223	0.00945038	0.922557	0.980078
ENSBTAG00000002896	BT.91155	Importin subunit alpha-7 [Source:UniProtKB/Swiss-Prot;Acc:Q0V7M0]	protein_coding	130554555	130643416	1	1	531602	0.0663406	5.74256	0.151172	0.697418	0.999986	-0.0861131	5.74256	0.25438	0.614008	0.882823
ENSBTAG00000002900			processed_pseudogene	99351222	99352544	1	10	NA	0.383472	5.53763	3.86267	0.0493717	0.697641	0.032835	5.53763	0.0281582	0.866737	0.967014
ENSBTAG00000002902	ANO6	Uncharacterized protein [Source:UniProtKB/TrEMBL;Acc:F1MFY7]	protein_coding	35059697	35150452	-1	5	521784	-0.216732	6.27418	1.65056	0.198883	0.999986	-0.109954	6.27418	0.422861	0.515513	0.84672
ENSBTAG00000002904	ZNF787	zinc finger protein 787 [Source:RefSeq peptide;Acc:NP_001193068]	protein_coding	63687553	63695160	-1	18	613703	0.0609374	5.10312	0.0519501	0.819704	0.999986	-0.561202	5.10312	4.39168	0.0361146	0.285175
ENSBTAG00000002907	BT.74302	C2 domain-containing protein 3 [Source:RefSeq peptide;Acc:NP_001071598]	protein_coding	54227840	54357467	-1	15	768315, 535235	-0.00659527	4.53523	0.000870642	0.97646	0.999986	-0.184729	4.53523	0.687306	0.407082	0.78711
ENSBTAG00000002908	GNG4	guanine nucleotide-binding protein G(I)/G(S)/G(O) subunit gamma-4 [Source:RefSeq peptide;Acc:NP_001096794]	protein_coding	8340143	8408741	-1	28	100125276	0.59052	1.23854	0.525297	0.468591	0.999986	2.09282	1.23854	5.82835	0.0157699	0.170128
ENSBTAG00000002910	ECHDC2	Enoyl-CoA hydratase domain-containing protein 2, mitochondrial [Source:UniProtKB/Swiss-Prot;Acc:Q2TBT3]	protein_coding	94016558	94046956	1	3	513795	0.375123	1.18741	0.418935	0.517469	0.999986	-0.0196876	1.18741	0.000554316	0.981216	0.99324
ENSBTAG00000002917	PRKAG2	Uncharacterized protein [Source:UniProtKB/TrEMBL;Acc:F1MFX9]	protein_coding	114885501	114925565	-1	4	504219	0.0753486	2.98639	0.0635466	0.800976	0.999986	-0.0865589	2.98639	0.0832981	0.772877	0.942013
ENSBTAG00000002918	RAD51	DNA repair protein RAD51 homolog 1 [Source:UniProtKB/Swiss-Prot;Acc:Q2KJ94]	protein_coding	36368263	36403938	1	10	514749	-0.235321	3.22568	0.646674	0.421304	0.999986	0.173153	3.22568	0.346991	0.555822	0.861568
ENSBTAG00000002920	KAT6B	Uncharacterized protein [Source:UniProtKB/TrEMBL;Acc:F1MFX5]	protein_coding	30807700	30986965	1	28	NA	0.201459	4.65784	0.686243	0.407445	0.999986	-0.467393	4.65784	3.63929	0.0564311	0.356482
ENSBTAG00000002921	FAM82A2	Regulator of microtubule dynamics protein 3 [Source:UniProtKB/Swiss-Prot;Acc:Q1JQC5]	protein_coding	36404114	36419370	-1	10	514748	0.130955	4.24013	0.280117	0.596625	0.999986	0.0516782	4.24013	0.0435417	0.834709	0.958625
ENSBTAG00000002922	GAB2	Uncharacterized protein [Source:UniProtKB/TrEMBL;Acc:F1MFX6]	protein_coding	17833137	17887917	1	29	529346	0.0782186	6.75404	0.13565	0.712645	0.999986	-0.567293	6.75404	6.97067	0.00828567	0.115016
ENSBTAG00000002923	CX3CR1	CX3C chemokine receptor 1 [Source:UniProtKB/Swiss-Prot;Acc:A6QNL7]	protein_coding	12613418	12627354	-1	22	100124525	0.605958	4.42304	1.29765	0.254643	0.999986	-1.46139	4.42304	7.12495	0.00760187	0.109247
ENSBTAG00000002929	IRF4	interferon regulatory factor 4 [Source:RefSeq peptide;Acc:NP_001193091]	protein_coding	52050985	52064928	-1	23	506141	0.244748	-0.267207	0.107466	0.743048	0.999986	-1.06211	-0.267207	1.64469	0.199683	0.61859
ENSBTAG00000002935	TMEM248	Transmembrane protein 248 [Source:UniProtKB/Swiss-Prot;Acc:Q2YDM0]	protein_coding	28568520	28577304	1	25	511252	-0.0812748	6.34518	0.235039	0.627813	0.999986	-0.126974	6.34518	0.56953	0.450446	0.815322
ENSBTAG00000002937	EMR3	Uncharacterized protein [Source:UniProtKB/TrEMBL;Acc:G5E538]	protein_coding	12206055	12266930	1	7	NA	-0.339734	5.48197	1.3511	0.245086	0.999986	-0.302461	5.48197	1.07279	0.300317	0.716118
ENSBTAG00000002938	C7ORF58	Uncharacterized protein [Source:UniProtKB/TrEMBL;Acc:E1BF84]	protein_coding	86250173	86572861	1	4	617867	-0.0680526	2.33562	0.0332399	0.855333	0.999986	-0.546738	2.33562	2.05494	0.151713	0.554746
ENSBTAG00000002939	FURIN	furin precursor [Source:RefSeq peptide;Acc:NP_776561]	protein_coding	22206517	22213761	-1	21	281374	-0.0803526	10.369	0.236586	0.626683	0.999986	-0.489406	10.369	8.74728	0.00310063	0.0598934
ENSBTAG00000002941	FES	tyrosine-protein kinase Fes/Fps [Source:RefSeq peptide;Acc:NP_001027471]	protein_coding	22192640	22204117	-1	21	507304	-0.231972	8.90425	2.17172	0.140569	0.985823	-0.280969	8.90425	3.17581	0.074736	0.410015
ENSBTAG00000002944	ATP5G3	ATP synthase lipid-binding protein, mitochondrial [Source:UniProtKB/Swiss-Prot;Acc:Q3ZC75]	protein_coding	21702150	21705260	1	2	540176	-0.101228	7.11503	0.393257	0.530593	0.999986	0.26773	7.11503	2.72316	0.0989019	0.462506
ENSBTAG00000002947	LY9	T-lymphocyte surface antigen Ly-9 [Source:RefSeq peptide;Acc:NP_001069386]	protein_coding	8836998	8864398	-1	3	528926	-0.158434	7.18377	1.55314	0.212672	0.999986	-0.382433	7.18377	9.00821	0.00268769	0.0538131
ENSBTAG00000002948	SETD2	Uncharacterized protein [Source:UniProtKB/TrEMBL;Acc:F1MDT8]	protein_coding	53011796	53070746	1	22	539860	-0.152314	6.81986	0.732905	0.391943	0.999986	-0.0479066	6.81986	0.0722378	0.788106	0.947283
ENSBTAG00000002949	BT.62437	chromobox protein homolog 1 [Source:RefSeq peptide;Acc:NP_001193344]	protein_coding	39032381	39051471	1	19	616506	-0.395332	1.11713	0.589012	0.442802	0.999986	0.214514	1.11713	0.182322	0.669385	0.905798
ENSBTAG00000002951	CD244	natural killer cell receptor 2B4 precursor [Source:RefSeq peptide;Acc:NP_001179279]	protein_coding	8794793	8831787	1	3	513468	-0.376603	4.4417	0.774581	0.378804	0.999986	-0.328726	4.4417	0.565877	0.451902	0.816505
ENSBTAG00000002953	TXN	Thioredoxin [Source:UniProtKB/Swiss-Prot;Acc:O97680]	protein_coding	101484812	101492588	-1	8	280950	0.183623	6.84739	0.429378	0.512294	0.999986	0.678548	6.84739	5.54594	0.0185236	0.187345
ENSBTAG00000002956	ZNF674	zinc finger protein 674 [Source:RefSeq peptide;Acc:NP_001095480]	protein_coding	102851711	102885917	-1	X	514769	-0.429217	0.933262	0.96526	0.325865	0.999986	-0.13567	0.933262	0.0982582	0.75393	0.935936
ENSBTAG00000002959	LRCH1	Uncharacterized protein [Source:UniProtKB/TrEMBL;Acc:F1MDS5]	protein_coding	16540818	16744403	1	12	NA	0.068738	5.06785	0.132756	0.715592	0.999986	0.294199	5.06785	2.45744	0.116969	0.498093
ENSBTAG00000002960	WDR82P1	WD repeat-containing protein 82 [Source:RefSeq peptide;Acc:NP_001098929]	protein_coding	49182445	49227366	1	22	783336, 282024	-0.130601	8.23245	0.820846	0.364933	0.999986	0.0285218	8.23245	0.0390165	0.843416	0.960669
ENSBTAG00000002962	PPM1M	Uncharacterized protein [Source:UniProtKB/TrEMBL;Acc:F1MDR9]	protein_coding	49203337	49208665	-1	22	510238	-0.110962	6.91056	0.739659	0.38977	0.999986	0.077676	6.91056	0.362876	0.546913	0.858563
ENSBTAG00000002964	BT.63269	beta-taxilin [Source:RefSeq peptide;Acc:NP_001095521]	protein_coding	77937305	77996890	-1	9	518778	-0.204035	1.52104	0.188323	0.664316	0.999986	-0.721953	1.52104	2.19009	0.138902	0.536223
ENSBTAG00000002966	BT.20044	dnaJ homolog subfamily C member 13 [Source:RefSeq peptide;Acc:NP_001107217]	protein_coding	138139496	138305752	-1	1	504472	0.000122314	7.26106	4.27e-07	0.999478	0.999986	0.536868	7.26106	8.12083	0.00437595	0.0777341
ENSBTAG00000002970	INTS6	Uncharacterized protein [Source:UniProtKB/TrEMBL;Acc:E1BF57]	protein_coding	20888781	20973823	-1	12	509695	0.888325	4.97258	24.299	8.25e-07	0.000121797	-0.0493623	4.97258	0.0771514	0.781196	0.945166
ENSBTAG00000002971	CUTC	copper homeostasis protein cutC homolog [Source:RefSeq peptide;Acc:NP_001193825]	protein_coding	20550908	20583501	1	26	100851265, 535065	0.2141	3.23314	0.760195	0.383268	0.999986	0.276125	3.23314	1.31843	0.250874	0.674863
ENSBTAG00000002973	BT.48969	ribonuclease P protein subunit p30 [Source:RefSeq peptide;Acc:NP_001030538]	protein_coding	12531280	12559200	1	26	615098	0.0424293	3.48583	0.0243369	0.876031	0.999986	0.27898	3.48583	1.01872	0.312823	0.726944
ENSBTAG00000002977	ECE1	Endothelin-converting enzyme 1 [Source:UniProtKB/Swiss-Prot;Acc:P42891]	protein_coding	131935441	132060210	1	2	281133	0.29194	6.62315	0.912202	0.339531	0.999986	1.44895	6.62315	21.9484	2.8e-06	0.000252562
ENSBTAG00000002979	PIK3R3	phosphatidylinositol 3-kinase regulatory subunit gamma [Source:RefSeq peptide;Acc:NP_777221]	protein_coding	100565315	100666691	1	3	286865	-0.0347267	0.668928	0.00305586	0.955916	0.999986	-0.435673	0.668928	0.444792	0.504819	0.839762
ENSBTAG00000002980	GPT2	alanine aminotransferase 2 [Source:RefSeq peptide;Acc:NP_001180116]	protein_coding	15370927	15405215	1	18	618400	-0.193393	4.17586	0.285866	0.592882	0.999986	-1.38476	4.17586	14.3438	0.000152284	0.00628998
ENSBTAG00000002981	FAM64A	protein FAM64A [Source:RefSeq peptide;Acc:NP_001092579]	protein_coding	26021979	26026009	-1	19	540455	-0.516107	0.963711	0.812544	0.367369	0.999986	-0.190521	0.963711	0.111596	0.738335	0.931047
ENSBTAG00000002988	TMEM57	Macoilin [Source:UniProtKB/Swiss-Prot;Acc:Q2TLZ3]	protein_coding	128137418	128203726	-1	2	540726	0.146871	5.25818	0.540077	0.462401	0.999986	-0.133379	5.25818	0.448318	0.503135	0.839008
ENSBTAG00000002993	SFT2D1	vesicle transport protein SFT2A [Source:RefSeq peptide;Acc:NP_001029723]	protein_coding	102827388	102842498	-1	9	524821	0.0482071	7.16683	0.0419199	0.837773	0.999986	-0.0535373	7.16683	0.0505878	0.822044	0.955489
ENSBTAG00000002995	GMPPA	mannose-1-phosphate guanyltransferase alpha [Source:RefSeq peptide;Acc:NP_001193104]	protein_coding	108153423	108160399	1	2	504889	0.0262815	4.83968	0.0202143	0.88694	0.999986	-0.0803382	4.83968	0.18815	0.664461	0.902839
ENSBTAG00000002999	ANAPC15	Anaphase-promoting complex subunit 15 [Source:UniProtKB/Swiss-Prot;Acc:Q3SZ31]	protein_coding	52521426	52524607	-1	15	505356	0.372968	4.16979	1.60946	0.204567	0.999986	-0.33577	4.16979	1.29249	0.25559	0.67834
ENSBTAG00000003001	LAMTOR1	Ragulator complex protein LAMTOR1 [Source:UniProtKB/Swiss-Prot;Acc:Q3T0D8]	protein_coding	52508416	52514771	-1	15	614849	0.0154959	8.48625	0.0108871	0.916899	0.999986	-0.257532	8.48625	3.01151	0.0826753	0.42773
ENSBTAG00000003002	BT.28680	WD repeat-containing protein 75 [Source:RefSeq peptide;Acc:NP_001095532]	protein_coding	6875268	6916093	-1	2	521240	-0.102918	4.89456	0.236452	0.62678	0.999986	-0.0966306	4.89456	0.209343	0.647283	0.895357
ENSBTAG00000003012	TRAF1	TNF receptor-associated factor 1 [Source:RefSeq peptide;Acc:NP_001179730]	protein_coding	112194564	112214586	-1	8	540944	2.21353	7.15435	34.195	4.99e-09	1.23e-06	0.330819	7.15435	0.822538	0.364439	0.759169
ENSBTAG00000003014	TRPV2	transient receptor potential cation channel subfamily V member 2 [Source:RefSeq peptide;Acc:NP_001019664]	protein_coding	33816540	33834542	-1	19	507664	-0.0497408	9.52207	0.0700734	0.79123	0.999986	0.16842	9.52207	0.79312	0.373158	0.763226
ENSBTAG00000003015	SESN1	sestrin-1 [Source:RefSeq peptide;Acc:NP_001094644]	protein_coding	41555161	41690067	1	9	538226	-0.281836	5.13849	1.4428	0.229686	0.999986	-1.22893	5.13849	25.8867	3.62e-07	4.6e-05
ENSBTAG00000003016	BT.37382	tyrosine-protein phosphatase non-receptor type 7 [Source:RefSeq peptide;Acc:NP_001035666]	protein_coding	70902206	70917245	-1	16	614077	-0.0474052	5.71413	0.058543	0.808814	0.999986	-0.815997	5.71413	16.9922	3.75e-05	0.00212143
ENSBTAG00000003017	TTC38	tetratricopeptide repeat protein 38 [Source:RefSeq peptide;Acc:NP_001098729]	protein_coding	117650285	117673269	1	5	616471	-0.0336428	3.44321	0.0249124	0.874586	0.999986	0.137454	3.44321	0.424108	0.514894	0.846708
ENSBTAG00000003018	FSTL3	Follistatin-related protein 3 [Source:UniProtKB/Swiss-Prot;Acc:Q1LZB9]	protein_coding	44896887	44903223	1	7	515367	-0.130605	4.5466	0.250659	0.616612	0.999986	-0.822541	4.5466	10.0047	0.00156142	0.0371745
ENSBTAG00000003021	SP1	transcription factor Sp1 [Source:RefSeq peptide;Acc:NP_001071495]	protein_coding	26769555	26804655	-1	5	540741	-0.0233979	6.0957	0.0326847	0.856533	0.999986	0.157518	6.0957	1.49286	0.221773	0.646097
ENSBTAG00000003025	NME6	nucleoside diphosphate kinase 6 [Source:RefSeq peptide;Acc:NP_001179148]	protein_coding	52126504	52133264	1	22	509354	-0.0414693	3.09276	0.0227311	0.880158	0.999986	0.222941	3.09276	0.695829	0.404189	0.784921
ENSBTAG00000003033	GADD45G	Growth arrest and DNA damage-inducible protein GADD45 gamma [Source:UniProtKB/Swiss-Prot;Acc:Q2KIX1]	protein_coding	90017453	90018996	-1	8	504939	-0.617527	4.75997	6.51927	0.0106712	0.285847	0.128743	4.75997	0.291855	0.589034	0.876445
ENSBTAG00000003034	GATAD2A	transcriptional repressor p66-alpha [Source:RefSeq peptide;Acc:NP_001096560]	protein_coding	3737212	3838689	-1	7	508384	0.0629964	7.50212	0.119271	0.729827	0.999986	-0.375856	7.50212	4.19857	0.0404581	0.301154
ENSBTAG00000003035	IMPACT	Protein IMPACT [Source:UniProtKB/Swiss-Prot;Acc:A7YY45]	protein_coding	32611658	32646496	-1	24	517248	-0.124439	2.30371	0.160946	0.688287	0.999986	0.179218	2.30371	0.310057	0.577645	0.871157
ENSBTAG00000003037	BT.62616	Uncharacterized protein [Source:UniProtKB/TrEMBL;Acc:E1BJS0]	protein_coding	7082809	7086786	-1	23	NA	-0.297089	3.648	0.927647	0.335475	0.999986	0.282988	3.648	0.838042	0.359957	0.759049
ENSBTAG00000003038	BT.91437	transporter 2, ATP-binding cassette, sub-family B [Source:RefSeq peptide;Acc:NP_776647]	protein_coding	7079669	7109540	-1	23	618733, 281586	-0.0787231	5.45015	0.129602	0.718846	0.999986	0.183427	5.45015	0.709128	0.399733	0.782719
ENSBTAG00000003039	PSMB8	Proteasome subunit beta type-8 [Source:UniProtKB/Swiss-Prot;Acc:Q3T112]	protein_coding	7113304	7116676	-1	23	282013	-0.145014	7.21866	0.607368	0.43578	0.999986	-0.247825	7.21866	1.77508	0.182754	0.598358
ENSBTAG00000003040	RALGAPB	Ral GTPase activating protein, beta subunit (non-catalytic) [Source:HGNC Symbol;Acc:29221]	protein_coding	68040825	68116124	1	13	787596	-0.15826	5.90624	0.571634	0.44961	0.999986	0.0914127	5.90624	0.19014	0.6628	0.902658
ENSBTAG00000003043	GNG2	Guanine nucleotide-binding protein G(I)/G(S)/G(O) subunit gamma-2 [Source:UniProtKB/Swiss-Prot;Acc:P63212]	protein_coding	44711724	44842190	1	10	281203	-0.0648075	5.99418	0.0788669	0.778839	0.999986	-0.213347	5.99418	0.863897	0.35265	0.754548
ENSBTAG00000003044	SPIN1	spindlin-1 [Source:RefSeq peptide;Acc:NP_001179750]	protein_coding	91185516	91234089	-1	8	541068	-0.190357	5.54768	0.926307	0.335825	0.999986	0.101558	5.54768	0.260834	0.609548	0.881896
ENSBTAG00000003049	BT.28275	MICAL-like protein 2 [Source:RefSeq peptide;Acc:NP_001092402]	protein_coding	42015483	42035250	1	25	510644	0.701612	-0.590927	0.518776	0.471364	0.999986	-0.5887	-0.590927	0.342985	0.558111	0.862412
ENSBTAG00000003051	FER	tyrosine-protein kinase Fer [Source:RefSeq peptide;Acc:NP_001178265]	protein_coding	110465382	110864228	1	7	536759	-0.317875	2.90485	1.32954	0.248887	0.999986	-0.467394	2.90485	2.78969	0.0948725	0.45341
ENSBTAG00000003052	PCSK7	proprotein convertase subtilisin/kexin type 7 [Source:RefSeq peptide;Acc:NP_001179907]	protein_coding	28323768	28351207	-1	15	515398	-0.0586309	6.05861	0.137621	0.710658	0.999986	-0.122367	6.05861	0.604209	0.436977	0.805361
ENSBTAG00000003058	ADRM1	Proteasomal ubiquitin receptor ADRM1 [Source:UniProtKB/Swiss-Prot;Acc:A1L5A6]	protein_coding	55433440	55439176	-1	13	519729	0.0254318	7.00094	0.0223151	0.881252	0.999986	-0.27684	7.00094	2.63741	0.104374	0.473198
ENSBTAG00000003059	C1H21ORF59	uncharacterized protein C21orf59 homolog [Source:RefSeq peptide;Acc:NP_001039872]	protein_coding	2204895	2216515	1	1	535482	0.0357283	5.37825	0.0430433	0.835644	0.999986	-0.492048	5.37825	8.12928	0.00435561	0.0774892
ENSBTAG00000003061	LAMA5	Uncharacterized protein [Source:UniProtKB/TrEMBL;Acc:F1MC13]	protein_coding	55379959	55433278	1	13	506751	-0.166329	4.28344	0.256676	0.612413	0.999986	-0.648846	4.28344	3.85362	0.0496389	0.335006
ENSBTAG00000003062	BT.103321	Protein FAM160B1 [Source:UniProtKB/Swiss-Prot;Acc:A0JNG7]	protein_coding	35576492	35611045	1	26	522276	-0.267827	4.09458	1.23981	0.265507	0.999986	0.21208	4.09458	0.778987	0.377451	0.765482
ENSBTAG00000003063	BT.103203	synaptojanin-1 [Source:RefSeq peptide;Acc:NP_776893]	protein_coding	2109219	2196114	1	1	282087	-0.0700775	5.24343	0.141301	0.706991	0.999986	0.0813721	5.24343	0.190755	0.662289	0.90264
ENSBTAG00000003064	BT.39483	GC-rich sequence DNA-binding factor 1 [Source:RefSeq peptide;Acc:NP_001069157]	protein_coding	2067036	2099875	1	1	514918	-0.0511709	5.48135	0.0711419	0.789681	0.999986	0.0802639	5.48135	0.173985	0.676594	0.90868
ENSBTAG00000003066	NSA2	Ribosome biogenesis protein NSA2 homolog [Source:UniProtKB/Swiss-Prot;Acc:Q3SX11]	protein_coding	6661899	6669039	-1	20	522309	-0.872653	0.851024	3.33264	0.0679176	0.796452	0.563982	0.851024	1.48581	0.222868	0.646298
ENSBTAG00000003067	BT.56882	proteasome subunit beta type-7 precursor [Source:RefSeq peptide;Acc:NP_001033616]	protein_coding	95401692	95458914	-1	11	511207	0.0936112	6.27932	0.39924	0.527482	0.999986	-0.00928862	6.27932	0.00392011	0.950076	0.98656
ENSBTAG00000003068	SC4MOL	methylsterol monooxygenase 1 [Source:RefSeq peptide;Acc:NP_001092333]	protein_coding	489024	505713	1	17	504481	0.0246927	5.9541	0.00839484	0.926997	0.999986	0.214315	5.9541	0.61833	0.431669	0.802029
ENSBTAG00000003069	MAN1C1	Uncharacterized protein [Source:UniProtKB/TrEMBL;Acc:E1B7B0]	protein_coding	127888646	128008111	-1	2	615012	0.0524763	7.1702	0.0996902	0.752202	0.999986	-0.852727	7.1702	25.4711	4.49e-07	5.58e-05
ENSBTAG00000003072	ACADVL	Very long-chain specific acyl-CoA dehydrogenase, mitochondrial [Source:UniProtKB/Swiss-Prot;Acc:P48818]	protein_coding	27568181	27573378	1	19	282130	0.0278992	8.034	0.0438863	0.834065	0.999986	0.0511545	8.034	0.146736	0.701674	0.917021
ENSBTAG00000003073	NAT11	N-alpha-acetyltransferase 40 [Source:RefSeq peptide;Acc:NP_001092474]	protein_coding	43032947	43044726	1	29	517933	0.43492	3.97166	4.27385	0.0387031	0.62716	-0.206153	3.97166	0.965306	0.325854	0.735865
ENSBTAG00000003074	SLC16A6	monocarboxylate transporter 7 [Source:RefSeq peptide;Acc:NP_001179601]	protein_coding	62486092	62496100	1	19	100850016, 529171	0.0710696	0.793931	0.0171519	0.895803	0.999986	-0.556273	0.793931	0.788305	0.374613	0.76431
ENSBTAG00000003075	DVL2	segment polarity protein dishevelled homolog DVL-2 [Source:RefSeq peptide;Acc:NP_001178311]	protein_coding	27574027	27581405	-1	19	614312	-0.20456	3.43495	0.863187	0.352848	0.999986	0.228657	3.43495	1.12968	0.287843	0.705894
ENSBTAG00000003076	NT5DC1	5'-nucleotidase domain-containing protein 1 [Source:UniProtKB/Swiss-Prot;Acc:Q2TBU5]	protein_coding	34900462	35013668	-1	9	100125914	-0.355121	2.44234	1.5659	0.210803	0.999986	-0.218237	2.44234	0.58607	0.443943	0.810681
ENSBTAG00000003077	DPF2	zinc finger protein ubi-d4 [Source:RefSeq peptide;Acc:NP_001093826]	protein_coding	44205032	44217694	1	29	513235	-0.101843	6.73093	0.426478	0.513722	0.999986	-0.110107	6.73093	0.497074	0.480789	0.831365
ENSBTAG00000003081	RWDD4A	RWD domain-containing protein 4 [Source:RefSeq peptide;Acc:NP_001070292]	protein_coding	13404609	13412552	-1	27	509865	0.37813	4.94973	3.94443	0.0470266	0.687917	0.408476	4.94973	4.54241	0.033065	0.270776
ENSBTAG00000003083	SLC50A1	Uncharacterized protein [Source:UniProtKB/TrEMBL;Acc:E1BK22]	protein_coding	15518286	15520448	-1	3	520463	0.00930949	2.98418	0.00139262	0.970232	0.999986	-0.0898103	2.98418	0.131145	0.717248	0.923489
ENSBTAG00000003084	MGC166084	uncharacterized protein C14orf118 homolog [Source:RefSeq peptide;Acc:NP_001095382]	protein_coding	88467535	88522547	1	10	509393	0.31072	3.62413	2.15856	0.141777	0.985866	0.143143	3.62413	0.455658	0.49966	0.838256
ENSBTAG00000003086	BT.87590	Uncharacterized protein [Source:UniProtKB/TrEMBL;Acc:F1MH76]	protein_coding	33638716	33639158	1	7	NA	0.178872	4.11153	0.165855	0.683822	0.999986	0.287797	4.11153	0.404411	0.52482	0.851051
ENSBTAG00000003087	DCUN1D5	DCN1-like protein 5 [Source:UniProtKB/Swiss-Prot;Acc:Q1RMX9]	protein_coding	5718672	5747360	1	15	508759	-0.0634097	4.41342	0.121108	0.727836	0.999986	-0.0798123	4.41342	0.189306	0.663495	0.902839
ENSBTAG00000003092	ANAPC5	anaphase-promoting complex subunit 5 [Source:RefSeq peptide;Acc:NP_001179874]	protein_coding	56075319	56110403	1	17	540537	-0.291054	4.01024	2.31988	0.12773	0.959723	-0.18514	4.01024	0.975241	0.323377	0.733637
ENSBTAG00000003094	SART1	U4/U6.U5 tri-snRNP-associated protein 1 [Source:RefSeq peptide;Acc:NP_001180015]	protein_coding	44726692	44741763	1	29	615704	0.156837	6.72347	0.728518	0.393364	0.999986	-0.0930394	6.72347	0.257671	0.611725	0.882046
ENSBTAG00000003097	DENND4C	Uncharacterized protein [Source:UniProtKB/TrEMBL;Acc:F1N032]	protein_coding	24933356	25017689	-1	8	NA	-0.0904378	6.50254	0.173588	0.676943	0.999986	-0.372286	6.50254	2.9184	0.0875745	0.437984
ENSBTAG00000003098	MTDH	protein LYRIC [Source:RefSeq peptide;Acc:NP_001039503]	protein_coding	68799572	68853740	-1	14	509788	0.128131	7.70527	0.669752	0.413138	0.999986	-0.175064	7.70527	1.25154	0.263259	0.686001
ENSBTAG00000003100	SMTN	smoothelin [Source:RefSeq peptide;Acc:NP_001070347]	protein_coding	72041477	72064312	1	17	528013	0.553236	3.36754	3.47849	0.0621716	0.764232	0.252736	3.36754	0.735016	0.391262	0.77498
ENSBTAG00000003102	GCC1	GRIP and coiled-coil domain-containing protein 1 [Source:RefSeq peptide;Acc:NP_001192673]	protein_coding	92617109	92620507	-1	4	539985	0.60137	4.1872	5.54651	0.0185176	0.411181	-0.136526	4.1872	0.290948	0.589614	0.876445
ENSBTAG00000003109	ITM2B	integral membrane protein 2B [Source:RefSeq peptide;Acc:NP_001030265]	protein_coding	18114553	18139506	1	12	100296890, 510575	-0.0763778	8.37024	0.375023	0.540279	0.999986	-0.0579807	8.37024	0.216359	0.641829	0.892096
ENSBTAG00000003111	ATM	serine-protein kinase ATM [Source:RefSeq peptide;Acc:NP_001192864]	protein_coding	18119201	18265060	1	15	526824	-0.268998	3.92416	1.02749	0.31075	0.999986	-0.172319	3.92416	0.426362	0.513779	0.845892
ENSBTAG00000003112	BT.22029	THUMP domain-containing protein 3 [Source:RefSeq peptide;Acc:NP_001033151]	protein_coding	17264153	17283523	-1	22	508940	0.0934092	5.11236	0.301248	0.583101	0.999986	0.260499	5.11236	2.37103	0.123606	0.510789
ENSBTAG00000003113	RNF125	E3 ubiquitin-protein ligase RNF125 [Source:RefSeq peptide;Acc:NP_001192788]	protein_coding	25452969	25496186	-1	24	519541	0.205389	5.03613	1.40097	0.236562	0.999986	0.2149	5.03613	1.53954	0.214686	0.637528
ENSBTAG00000003114	AVL9	Uncharacterized protein [Source:UniProtKB/TrEMBL;Acc:F1N025]	protein_coding	64353894	64387651	-1	4	534141	-0.111022	3.53764	0.251281	0.616175	0.999986	-0.111758	3.53764	0.265062	0.606664	0.881896
ENSBTAG00000003115	KBTBD2	kelch repeat and BTB domain-containing protein 2 [Source:RefSeq peptide;Acc:NP_001095483]	protein_coding	64321838	64324408	1	4	514920	0.227104	5.63181	1.40468	0.235942	0.999986	0.0226085	5.63181	0.0137601	0.90662	0.975778
ENSBTAG00000003116	MTMR6	myotubularin-related protein 6 [Source:RefSeq peptide;Acc:NP_001179679]	protein_coding	34177965	34197920	1	12	540589	-0.0639151	5.34176	0.168297	0.68163	0.999986	-0.0166435	5.34176	0.0114737	0.914698	0.978123
ENSBTAG00000003124	HIATL1	Hippocampus abundant transcript-like protein 1 [Source:UniProtKB/Swiss-Prot;Acc:A4IF94]	protein_coding	30529	228065	1	8	510635	-0.138951	6.76304	0.956389	0.328098	0.999986	0.0728576	6.76304	0.262829	0.608183	0.881896
ENSBTAG00000003126	PEX16	Peroxisomal membrane protein PEX16 [Source:UniProtKB/Swiss-Prot;Acc:Q2KII7]	protein_coding	76816893	76822547	-1	15	NA	0.0121409	5.02365	0.00342987	0.953299	0.999986	0.0448101	5.02365	0.0461738	0.82986	0.957963
ENSBTAG00000003128	BT.42861	spermatogenesis-associated protein 6 precursor [Source:RefSeq peptide;Acc:NP_001039836]	protein_coding	98370383	98536867	1	3	534169	-0.322432	3.0487	1.00703	0.315616	0.999986	-0.298114	3.0487	0.856449	0.354734	0.756133
ENSBTAG00000003143	BT.18678	TBCC domain-containing protein 1 [Source:RefSeq peptide;Acc:NP_001077199]	protein_coding	81256663	81279171	1	1	538314	-0.226168	3.36121	0.757679	0.384056	0.999986	-0.0975452	3.36121	0.150048	0.69849	0.916259
ENSBTAG00000003144	KIAA0825	Uncharacterized protein [Source:UniProtKB/TrEMBL;Acc:F1MS51]	protein_coding	96124692	96354407	-1	7	617013	-0.428716	-0.267489	0.517595	0.471869	0.999986	-0.171925	-0.267489	0.0724954	0.787738	0.947226
ENSBTAG00000003147	BT.67031	tyrosine-protein kinase JAK1 [Source:RefSeq peptide;Acc:NP_001193463]	protein_coding	80861479	80915019	1	3	537201	0.0507649	8.5955	0.134192	0.714124	0.999986	0.270526	8.5955	3.80275	0.0511686	0.341114
ENSBTAG00000003148	MCM3AP	80 kDa MCM3-associated protein [Source:RefSeq peptide;Acc:NP_001179732]	protein_coding	147665788	147706423	-1	1	534293	0.0249239	6.81307	0.0489928	0.824825	0.999986	0.133119	6.81307	1.40781	0.23542	0.660046
ENSBTAG00000003151	DNAJB11	DnaJ homolog subfamily B member 11 [Source:UniProtKB/Swiss-Prot;Acc:Q3ZBA6]	protein_coding	81234018	81252216	-1	1	506316	0.278026	6.27592	3.77974	0.0518767	0.715911	-0.00788155	6.27592	0.00306275	0.955866	0.986946
ENSBTAG00000003152	BT.46545	interferon alpha-inducible protein 27 [Source:RefSeq peptide;Acc:NP_001033139]	protein_coding	59330563	59336752	1	21	507138	-0.697887	0.897657	0.598812	0.439032	0.999986	-0.499083	0.897657	0.232761	0.629484	0.887411
ENSBTAG00000003155	IFI27L2	Interferon alpha-inducible protein 27-like protein 2 [Source:UniProtKB/Swiss-Prot;Acc:Q24JY7]	protein_coding	59346453	59348581	-1	21	535465	-0.421911	2.06264	1.82471	0.176754	0.999986	0.187675	2.06264	0.34705	0.555788	0.861568
ENSBTAG00000003160	BT.91105	leucine-rich repeat and calponin homology domain-containing protein 4 [Source:RefSeq peptide;Acc:NP_001076919]	protein_coding	36507967	36518507	1	25	527134	-0.0421345	6.65952	0.0491712	0.824512	0.999986	-0.320827	6.65952	2.83851	0.0920294	0.447734
ENSBTAG00000003161	YBEY	rRNA maturation factor homolog [Source:RefSeq peptide;Acc:NP_001070588]	protein_coding	147707850	147712115	1	1	768063	-0.202626	4.43773	1.28198	0.257532	0.999986	0.158484	4.43773	0.791297	0.373708	0.763774
ENSBTAG00000003162	CRYZ	Zeta-crystallin [Source:UniProtKB/Swiss-Prot;Acc:O97764]	protein_coding	70246971	70275573	1	3	281093	-0.146648	4.3063	0.606384	0.436153	0.999986	-0.0304162	4.3063	0.0260841	0.871695	0.968047
ENSBTAG00000003166	AXL	Uncharacterized protein [Source:UniProtKB/TrEMBL;Acc:F1N0D3]	protein_coding	50677199	50709510	1	18	NA	-0.104777	6.23592	0.135085	0.713217	0.999986	-0.598598	6.23592	4.32803	0.0374895	0.289911
ENSBTAG00000003168	HNRNPUL1	heterogeneous nuclear ribonucleoprotein U-like protein 1 [Source:RefSeq peptide;Acc:NP_001076935]	protein_coding	50718845	50752307	1	18	533197	0.0229896	8.52373	0.0154821	0.900977	0.999986	-0.377915	8.52373	4.13268	0.0420627	0.307017
ENSBTAG00000003169	FBXO24	Uncharacterized protein [Source:UniProtKB/TrEMBL;Acc:F1N0D2]	protein_coding	36496907	36505662	-1	25	512170	-0.0579501	0.251651	0.00482071	0.944646	0.999986	0.498165	0.251651	0.364039	0.546272	0.857955
ENSBTAG00000003174	NDUFAF4	NADH dehydrogenase [ubiquinone] 1 alpha subcomplex assembly factor 4 [Source:UniProtKB/Swiss-Prot;Acc:A4FUH5]	protein_coding	53673441	53682097	1	9	615440	0.447342	1.6787	0.674138	0.411613	0.999986	0.535521	1.6787	1.0528	0.304864	0.721426
ENSBTAG00000003176	JAM3	junctional adhesion molecule C precursor [Source:RefSeq peptide;Acc:NP_001098834]	protein_coding	33546279	33577319	-1	29	513412	-0.0815093	7.3407	0.162082	0.687247	0.999986	-0.535163	7.3407	6.93446	0.00845506	0.11641
ENSBTAG00000003177	SLC25A33	Solute carrier family 25 member 33 [Source:UniProtKB/Swiss-Prot;Acc:Q1LZB3]	protein_coding	44801770	44831904	-1	16	533794	-0.508398	4.29632	4.39792	0.0359828	0.600916	0.547146	4.29632	5.03906	0.024782	0.225713
ENSBTAG00000003178	ATE1	Arginyl-tRNA--protein transferase 1 [Source:UniProtKB/TrEMBL;Acc:E1BI60]	protein_coding	42041629	42198853	-1	26	534601	-0.144778	3.80356	0.632175	0.426559	0.999986	-0.031804	3.80356	0.0306346	0.861058	0.965295
ENSBTAG00000003180	BT.58035	transmembrane protein 201 [Source:RefSeq peptide;Acc:NP_001032528]	protein_coding	44775432	44797198	-1	16	507444	-0.614367	5.26628	5.26221	0.0217933	0.45485	-0.5987	5.26628	4.86266	0.0274441	0.242118
ENSBTAG00000003183	NTN4	netrin-4 precursor [Source:RefSeq peptide;Acc:NP_001095673]	protein_coding	60372425	60502966	-1	5	537455	0.0408014	0.742631	0.00695375	0.933542	0.999986	0.343372	0.742631	0.420029	0.516923	0.847492
ENSBTAG00000003185	BT.36811	arf-GAP with SH3 domain, ANK repeat and PH domain-containing protein 1 [Source:RefSeq peptide;Acc:NP_787015]	protein_coding	11327981	11696284	1	14	327705	-0.0220096	7.19886	0.0103829	0.918839	0.999986	-0.613457	7.19886	7.91758	0.00489567	0.0834551
ENSBTAG00000003186	FAM105B	protein FAM105B [Source:RefSeq peptide;Acc:NP_001093798]	protein_coding	58563065	58596022	-1	20	508963	-0.117125	5.88323	0.700866	0.402493	0.999986	-0.110181	5.88323	0.623161	0.429875	0.801258
ENSBTAG00000003189	CCDC6	Uncharacterized protein [Source:UniProtKB/TrEMBL;Acc:F1N091]	protein_coding	15582654	15636803	-1	28	522998	-0.196557	6.02232	0.545485	0.460168	0.999986	-0.924128	6.02232	11.6236	0.000651206	0.019981
ENSBTAG00000003191	FSCN1	fascin [Source:RefSeq peptide;Acc:NP_001030217]	protein_coding	39292721	39302192	-1	25	507342	1.97666	7.3531	29.7769	4.85e-08	9.54e-06	2.78692	7.3531	56.4313	5.82e-14	5.29e-11
ENSBTAG00000003192	TBC1D16	TBC1 domain family member 16 [Source:RefSeq peptide;Acc:NP_001193200]	protein_coding	53181379	53245548	1	19	512099	-1.05528	1.60679	5.49164	0.0191076	0.417656	1.90404	1.60679	17.3584	3.1e-05	0.00181909
ENSBTAG00000003193	RPUSD2	Uncharacterized protein [Source:UniProtKB/TrEMBL;Acc:F1N088]	protein_coding	36280971	36284979	1	10	506936	-0.365019	4.10626	4.12542	0.0422436	0.661187	-0.100479	4.10626	0.315445	0.574358	0.869873
ENSBTAG00000003196	PAPSS2	bifunctional 3'-phosphoadenosine 5'-phosphosulfate synthase 2 [Source:RefSeq peptide;Acc:NP_001069543]	protein_coding	9365644	9402403	1	26	536409	0.131065	6.33771	0.642449	0.422825	0.999986	0.221623	6.33771	1.83655	0.175356	0.590217
ENSBTAG00000003197			processed_pseudogene	102100648	102101142	-1	5	NA	0.156213	4.84796	0.856094	0.354834	0.999986	0.165598	4.84796	0.944075	0.331232	0.740663
ENSBTAG00000003199	SLC35C1	GDP-fucose transporter 1 [Source:UniProtKB/Swiss-Prot;Acc:A6QM03]	protein_coding	76725870	76731444	1	15	540413	-0.649296	4.21343	8.58544	0.00338862	0.129546	0.180493	4.21343	0.670645	0.412827	0.791722
ENSBTAG00000003200	BT.44027	Uncharacterized protein [Source:UniProtKB/TrEMBL;Acc:F1N084]	protein_coding	24233178	24292919	1	20	530348	-0.198112	3.74213	0.776901	0.378091	0.999986	0.0779838	3.74213	0.120191	0.728828	0.927194
ENSBTAG00000003201	FNTA	protein farnesyltransferase/geranylgeranyltransferase type-1 subunit alpha [Source:RefSeq peptide;Acc:NP_803464]	protein_coding	37391496	37415386	1	27	281169	0.0689199	5.65615	0.184632	0.667423	0.999986	0.245041	5.65615	2.35171	0.125146	0.512942
ENSBTAG00000003202	OPRD1	Uncharacterized protein [Source:UniProtKB/TrEMBL;Acc:F1N083]	protein_coding	125213837	125255802	-1	2	NA	-0.213988	0.418314	0.0423165	0.837018	0.999986	-3.21056	0.418314	9.6534	0.00189001	0.0419817
ENSBTAG00000003205	RPL35	60S ribosomal protein L35 [Source:UniProtKB/Swiss-Prot;Acc:Q3MHM7]	protein_coding	95850116	95854734	-1	11	515534	0.438352	5.29089	4.35444	0.0369126	0.60731	-0.0470479	5.29089	0.0499679	0.823119	0.956003
ENSBTAG00000003208	RAB33B	ras-related protein Rab-33B [Source:RefSeq peptide;Acc:NP_001076909]	protein_coding	18553787	18573502	-1	17	519982	-0.0335619	3.66825	0.0162921	0.898433	0.999986	0.633397	3.66825	5.96112	0.0146247	0.162985
ENSBTAG00000003209	BLCAP	Bladder cancer-associated protein [Source:UniProtKB/Swiss-Prot;Acc:P62954]	protein_coding	67114713	67125217	-1	13	281649	0.0352547	5.96774	0.0581689	0.809414	0.999986	0.16793	5.96774	1.32296	0.250062	0.673834
ENSBTAG00000003212	NNAT	Neuronatin [Source:UniProtKB/Swiss-Prot;Acc:Q3ZBS9]	protein_coding	67118490	67120879	1	13	353114	0.615868	-0.248515	0.849607	0.356664	0.999986	-0.619011	-0.248515	0.828668	0.362658	0.759049
ENSBTAG00000003215	BT.69259	kinesin-like protein KIF3B [Source:RefSeq peptide;Acc:NP_001104258]	protein_coding	62290758	62331052	1	13	508404	0.220749	4.66688	1.71049	0.190922	0.999986	0.0717378	4.66688	0.177415	0.673605	0.907439
ENSBTAG00000003218	RAB28	Ras-related protein Rab-28 [Source:UniProtKB/Swiss-Prot;Acc:Q3SWY9]	protein_coding	113469762	113567507	-1	6	536021	0.16046	4.29427	0.963247	0.32637	0.999986	0.00930951	4.29427	0.00320532	0.954851	0.98656
ENSBTAG00000003221	ATF7IP	Uncharacterized protein [Source:UniProtKB/TrEMBL;Acc:F6Q7P1]	protein_coding	95800988	95858963	-1	5	NA	-0.235297	4.88555	1.26399	0.260897	0.999986	-0.0486887	4.88555	0.0553465	0.814008	0.953744
ENSBTAG00000003222	ASNS	Asparagine synthetase [glutamine-hydrolyzing] [Source:UniProtKB/Swiss-Prot;Acc:Q1LZA3]	protein_coding	15035754	15183208	-1	4	514209	-0.0720183	3.33483	0.0793923	0.778123	0.999986	-0.147542	3.33483	0.34501	0.556952	0.861725
ENSBTAG00000003225	IMP4	U3 small nucleolar ribonucleoprotein protein IMP4 [Source:UniProtKB/Swiss-Prot;Acc:Q0VD01]	protein_coding	1247984	1252957	1	2	513405	-0.0142383	5.19048	0.00584655	0.939051	0.999986	0.158208	5.19048	0.7197	0.396242	0.779945
ENSBTAG00000003228	RPL3	60S ribosomal protein L3 [Source:UniProtKB/Swiss-Prot;Acc:P39872]	protein_coding	111261438	111267705	-1	5	282688	-0.0189232	8.20264	0.0211187	0.884456	0.999986	-0.0297131	8.20264	0.0520179	0.819589	0.954456
ENSBTAG00000003229	RPL23	60S ribosomal protein L23 [Source:UniProtKB/Swiss-Prot;Acc:Q3T057]	protein_coding	40075000	40079360	-1	19	504876	0.15184	8.83874	0.803249	0.370124	0.999986	-0.0537685	8.83874	0.0994672	0.75247	0.935728
ENSBTAG00000003232	RAB7L1	ras-related protein Rab-7L1 [Source:RefSeq peptide;Acc:NP_001092564]	protein_coding	3344086	3351233	-1	16	539000	0.0751656	4.15156	0.12959	0.718857	0.999986	0.293534	4.15156	2.08074	0.149168	0.549974
ENSBTAG00000003235	DHDDS	dehydrodolichyl diphosphate synthase isoform a [Source:RefSeq peptide;Acc:NP_001030423]	protein_coding	127266788	127295155	-1	2	523264	-0.212359	3.48488	0.834711	0.360914	0.999986	0.290642	3.48488	1.53378	0.215546	0.638957
ENSBTAG00000003237	IQSEC1	IQ motif and SEC7 domain-containing protein 1 [Source:RefSeq peptide;Acc:NP_001193743]	protein_coding	59460406	59549010	1	22	521541	0.0787491	4.10896	0.0556796	0.81346	0.999986	0.0527063	4.10896	0.0255996	0.872882	0.968047
ENSBTAG00000003239	UTP20	Uncharacterized protein [Source:UniProtKB/TrEMBL;Acc:E1BGE2]	protein_coding	65522973	65609012	1	5	510487	0.0964828	4.44887	0.157249	0.691702	0.999986	0.12325	4.44887	0.255099	0.613507	0.882748
ENSBTAG00000003242	ACAD9	acyl-CoA dehydrogenase family member 9, mitochondrial [Source:RefSeq peptide;Acc:NP_001071544]	protein_coding	59573116	59609270	1	22	617428	-0.289676	3.92459	1.63665	0.200786	0.999986	-0.393488	3.92459	2.97836	0.0843848	0.431158
ENSBTAG00000003245	BCAR3	Breast cancer anti-estrogen resistance protein 3 [Source:UniProtKB/Swiss-Prot;Acc:Q58DL5]	protein_coding	49850609	50069722	1	3	506231	0.14965	5.21647	0.346347	0.556188	0.999986	0.0113702	5.21647	0.00197165	0.964583	0.989093
ENSBTAG00000003255	CD4	T-cell surface glycoprotein CD4 precursor [Source:RefSeq peptide;Acc:NP_001096695]	protein_coding	103995316	104017746	-1	5	407098	0.3975	1.1007	0.408583	0.52269	0.999986	0.0457941	1.1007	0.00571691	0.939729	0.983967
ENSBTAG00000003256	TOMM34	mitochondrial import receptor subunit TOM34 [Source:RefSeq peptide;Acc:NP_001179938]	protein_coding	74068198	74088187	-1	13	508142	0.0791548	4.18726	0.135041	0.713262	0.999986	-0.0136583	4.18726	0.0040246	0.949416	0.98656
ENSBTAG00000003257	STK4	Serine/threonine-protein kinase 4 Serine/threonine-protein kinase 4 37kDa subunit Serine/threonine-protein kinase 4 18kDa subunit [Source:UniProtKB/Swiss-Prot;Acc:Q5E9L6]	protein_coding	74092649	74179111	1	13	514886	-0.127807	6.21759	0.495961	0.48128	0.999986	-0.161368	6.21759	0.792033	0.373486	0.763452
ENSBTAG00000003258			pseudogene	90900125	90900797	1	7	NA	-0.415713	0.144237	0.194471	0.659221	0.999986	-0.300442	0.144237	0.108496	0.741863	0.932685
ENSBTAG00000003259	TCERG1	Uncharacterized protein [Source:UniProtKB/TrEMBL;Acc:F1MKU9]	protein_coding	59633829	59684718	1	7	540964	0.00599012	5.89133	0.000770596	0.977854	0.999986	-0.250989	5.89133	1.33039	0.248736	0.672452
ENSBTAG00000003261	BT.44020	aurora kinase C [Source:RefSeq peptide;Acc:NP_001180124]	protein_coding	64598202	64602281	1	18	618599	0.137334	2.8873	0.124215	0.724507	0.999986	-0.473371	2.8873	1.45059	0.228433	0.651747
ENSBTAG00000003263	TBCA	Tubulin-specific chaperone A [Source:UniProtKB/Swiss-Prot;Acc:P48427]	protein_coding	8737160	8822375	-1	10	327683	0.377583	4.38629	3.83286	0.0502572	0.706772	0.122756	4.38629	0.408047	0.522962	0.84976
ENSBTAG00000003264	BT.44371	oxysterols receptor LXR-beta [Source:RefSeq peptide;Acc:NP_001014883]	protein_coding	56998860	57005507	1	18	509622	0.0866306	6.94599	0.259703	0.610324	0.999986	-0.149306	6.94599	0.776976	0.378068	0.765482
ENSBTAG00000003265	ADD3	gamma-adducin [Source:RefSeq peptide;Acc:NP_001068662]	protein_coding	30840113	30971458	1	26	505225	0.230451	4.94972	1.4301	0.231748	0.999986	0.44973	4.94972	5.39956	0.0201418	0.196889
ENSBTAG00000003267	ZNF132	Uncharacterized protein [Source:UniProtKB/TrEMBL;Acc:F1MY83]	protein_coding	65878289	65880106	-1	18	100141141	-0.279122	2.97085	0.653614	0.418824	0.999986	-0.242507	2.97085	0.474621	0.490869	0.835867
ENSBTAG00000003268	PELO	Protein pelota homolog [Source:UniProtKB/Swiss-Prot;Acc:Q58DV0]	protein_coding	26278617	26280571	-1	20	528728	-0.290022	5.1451	2.64631	0.10379	0.928755	0.103625	5.1451	0.344379	0.557312	0.862032
ENSBTAG00000003276	BT.22013	protein kinase C eta type [Source:RefSeq peptide;Acc:NP_001070331]	protein_coding	73694668	73927120	1	10	518542	0.122465	6.53399	0.564232	0.45256	0.999986	-0.0665873	6.53399	0.166718	0.683045	0.909825
ENSBTAG00000003279	NDUFA10	NADH dehydrogenase [ubiquinone] 1 alpha subcomplex subunit 10, mitochondrial [Source:UniProtKB/Swiss-Prot;Acc:P34942]	protein_coding	119779215	119794481	-1	3	338060	-0.0300895	5.7891	0.0480343	0.82652	0.999986	0.0141975	5.7891	0.0107525	0.917412	0.97855
ENSBTAG00000003288	CCZ1	Vacuolar fusion protein CCZ1 homolog [Source:UniProtKB/Swiss-Prot;Acc:Q0VD30]	protein_coding	38509855	38525800	1	25	511088	0.110954	4.38983	0.285166	0.593335	0.999986	-0.082069	4.38983	0.156897	0.692029	0.914134
ENSBTAG00000003290	SLC9A7	Sodium/hydrogen exchanger [Source:UniProtKB/TrEMBL;Acc:G5E545]	protein_coding	90182201	90265892	-1	X	522505	-0.854283	-0.0690262	1.72181	0.18946	0.999986	-0.0145542	-0.0690262	0.00087244	0.976436	0.992695
ENSBTAG00000003294	MRPL43	39S ribosomal protein L43, mitochondrial precursor [Source:RefSeq peptide;Acc:NP_776988]	protein_coding	21685254	21692758	-1	26	282277	-0.0713152	3.86015	0.0821111	0.774457	0.999986	-0.0332138	3.86015	0.0178393	0.893747	0.97344
ENSBTAG00000003295	BT.18123	RAB6-interacting golgin [Source:RefSeq peptide;Acc:NP_001161369]	protein_coding	38902323	38924937	1	16	614920	0.31718	2.2751	0.908624	0.34048	0.999986	0.269608	2.2751	0.638461	0.424269	0.797668
ENSBTAG00000003296	C26H10ORF2	twinkle protein, mitochondrial [Source:RefSeq peptide;Acc:NP_001091933]	protein_coding	21692833	21698205	1	26	538467	-0.233463	3.46462	0.881557	0.347776	0.999986	0.256176	3.46462	1.10912	0.292272	0.70983
ENSBTAG00000003297	BT.27720	59 kDa 2'-5'-oligoadenylate synthase-like protein [Source:RefSeq peptide;Acc:NP_001075128]	protein_coding	65446987	65463409	-1	17	408021	-0.0406275	0.561079	0.00325816	0.954481	0.999986	-0.71197	0.561079	1.05013	0.305477	0.721728
ENSBTAG00000003298	LZTS2	leucine zipper putative tumor suppressor 2 [Source:RefSeq peptide;Acc:NP_001092332]	protein_coding	21703370	21710503	1	26	504411	-0.354147	5.81809	3.16717	0.0751326	0.82793	-0.274209	5.81809	1.91218	0.166721	0.576038
ENSBTAG00000003300	MFGE8	lactadherin [Source:RefSeq peptide;Acc:NP_788783]	protein_coding	20889913	20904968	-1	21	281913	0.10626	6.29733	0.395497	0.529424	0.999986	0.0529833	6.29733	0.0988469	0.753218	0.935936
ENSBTAG00000003303	ICT1	Peptidyl-tRNA hydrolase ICT1, mitochondrial [Source:UniProtKB/Swiss-Prot;Acc:Q3T116]	protein_coding	57040855	57047924	-1	19	515465	0.108011	4.97227	0.389152	0.532745	0.999986	-0.0623649	4.97227	0.131206	0.717185	0.923489
ENSBTAG00000003305	NCF1	Neutrophil cytosol factor 1 [Source:UniProtKB/Swiss-Prot;Acc:O77774]	protein_coding	33267458	33282335	-1	25	281345	0.965404	8.2255	19.9698	7.87e-06	0.000876799	1.36857	8.2255	39.3294	3.58e-10	1.24e-07
ENSBTAG00000003307	IMMT	mitochondrial inner membrane protein [Source:RefSeq peptide;Acc:NP_001039480]	protein_coding	48543873	48586544	1	11	508853	0.0197978	6.6553	0.0218387	0.882517	0.999986	-0.116618	6.6553	0.758841	0.383692	0.769772
ENSBTAG00000003312	CHST15	Uncharacterized protein [Source:UniProtKB/TrEMBL;Acc:E1BFV8]	protein_coding	44047737	44081511	-1	26	534506	-0.322313	6.56135	1.61105	0.204344	0.999986	-0.463423	6.56135	3.33591	0.0677828	0.391581
ENSBTAG00000003314	SKA3	Spindle and kinetochore-associated protein 3 [Source:UniProtKB/Swiss-Prot;Acc:A8PUI7]	protein_coding	35841563	35854986	1	12	509921	0.0669376	3.39025	0.0732797	0.78662	0.999986	-0.197476	3.39025	0.648133	0.420781	0.796597
ENSBTAG00000003315	MRP63	Ribosomal protein 63, mitochondrial [Source:UniProtKB/Swiss-Prot;Acc:Q3ZC04]	protein_coding	35840400	35841483	-1	12	615666	0.0339505	2.90399	0.0106238	0.917906	0.999986	-0.292239	2.90399	0.767374	0.381031	0.768307
ENSBTAG00000003316	SYAP1	synapse-associated protein 1 [Source:RefSeq peptide;Acc:NP_001029520]	protein_coding	134023363	134039236	-1	X	509355	0.250815	6.53338	1.78856	0.181102	0.999986	-0.0489101	6.53338	0.0677935	0.794577	0.948998
ENSBTAG00000003322	TTLL7	tubulin polyglutamylase TTLL7 [Source:RefSeq peptide;Acc:NP_001179872]	protein_coding	60357482	60449087	1	3	522221	0.150339	2.42343	0.255842	0.612991	0.999986	0.0870853	2.42343	0.0867879	0.768301	0.940317
ENSBTAG00000003323	NOL6	nucleolar protein 6 [Source:RefSeq peptide;Acc:NP_001092655]	protein_coding	76540581	76552661	-1	8	782674	0.165815	4.19178	0.504406	0.477571	0.999986	0.463431	4.19178	3.99416	0.0456583	0.320549
ENSBTAG00000003325	SNRK	Uncharacterized protein [Source:UniProtKB/TrEMBL;Acc:E1BHE7]	protein_coding	15877258	15923665	1	22	536909	-0.224263	3.39656	0.660581	0.416355	0.999986	-0.108	3.39656	0.162252	0.687091	0.911937
ENSBTAG00000003326	NAIP	Uncharacterized protein [Source:UniProtKB/TrEMBL;Acc:E1BEJ9]	protein_coding	10071640	10108491	-1	20	539780	0.996349	6.51747	9.77423	0.00176975	0.0788907	2.31599	6.51747	47.7796	4.77e-12	2.93e-09
ENSBTAG00000003328	BT.25402	Mitochondrial translocator assembly and maintenance protein 41 homolog [Source:UniProtKB/Swiss-Prot;Acc:Q32L81]	protein_coding	56434759	56487000	-1	22	514330	-0.000724618	1.87211	3.97e-06	0.998411	0.999986	0.930964	1.87211	6.79359	0.00914857	0.12184
ENSBTAG00000003330	ATL3	atlastin-3 [Source:RefSeq peptide;Acc:NP_001092448]	protein_coding	42617154	42658661	-1	29	515124	-0.0430501	6.43084	0.0860744	0.769228	0.999986	-0.0916387	6.43084	0.390519	0.532027	0.85419
ENSBTAG00000003332	BT.83862	ribonuclease P protein subunit p40 [Source:RefSeq peptide;Acc:NP_001098872]	protein_coding	49410714	49420475	1	23	531274	-0.4328	2.24338	0.904539	0.341568	0.999986	0.232031	2.24338	0.245146	0.620514	0.884747
ENSBTAG00000003334	ADAP2	arf-GAP with dual PH domain-containing protein 2 [Source:RefSeq peptide;Acc:NP_001179727]	protein_coding	18353810	18388312	-1	19	534106	-0.127266	8.14343	0.581792	0.445611	0.999986	-0.780702	8.14343	21.3831	3.76e-06	0.000321928
ENSBTAG00000003338	LRRCC1	leucine-rich repeat and coiled-coil domain-containing protein 1 [Source:RefSeq peptide;Acc:NP_001193720]	protein_coding	79805242	79848868	-1	14	787651	0.415362	3.99465	2.0896	0.148305	0.995968	-0.0054346	3.99465	0.00034361	0.985211	0.995654
ENSBTAG00000003339	ZBTB10	Uncharacterized protein [Source:UniProtKB/TrEMBL;Acc:F1MZB7]	protein_coding	45826252	45855495	1	14	785123	1.4898	2.96876	10.4946	0.00119725	0.0572598	-0.23243	2.96876	0.25499	0.613583	0.882749
ENSBTAG00000003340	HDDC2	HD domain-containing protein 2 [Source:UniProtKB/Swiss-Prot;Acc:Q0P565]	protein_coding	26285050	26304762	1	9	509282	0.368932	3.8276	3.61974	0.0570977	0.742396	0.1663	3.8276	0.730347	0.392771	0.776536
ENSBTAG00000003341	DOK2	Docking protein 2 [Source:UniProtKB/Swiss-Prot;Acc:A7MBB8]	protein_coding	69724704	69729317	-1	8	514616	-0.549434	8.35783	16.7334	4.3e-05	0.00370915	-0.211091	8.35783	2.49268	0.114377	0.492604
ENSBTAG00000003342	AMD1	S-adenosylmethionine decarboxylase proenzyme S-adenosylmethionine decarboxylase alpha chain S-adenosylmethionine decarboxylase beta chain [Source:UniProtKB/Swiss-Prot;Acc:P50243]	protein_coding	39903108	39924416	-1	9	280997	-0.022644	4.99923	0.00943962	0.922601	0.999986	0.072624	4.99923	0.0982372	0.753955	0.935936
ENSBTAG00000003352	HLA-DQB2	Uncharacterized protein [Source:UniProtKB/TrEMBL;Acc:G5E552]	protein_coding	25423551	25424597	1	23	NA	0.00511788	4.95655	0.000261755	0.987092	0.999986	-0.261001	4.95655	0.640216	0.423633	0.797668
ENSBTAG00000003354	SMCHD1	structural maintenance of chromosomes flexible hinge domain-containing protein 1 [Source:RefSeq peptide;Acc:NP_001193329]	protein_coding	37348582	37467285	1	24	537894	-0.0395769	4.64262	0.0357084	0.850119	0.999986	0.020618	4.64262	0.00960947	0.92191	0.980078
ENSBTAG00000003358	BT.61911	multiple coagulation factor deficiency protein 2 precursor [Source:RefSeq peptide;Acc:NP_001035685]	protein_coding	29200743	29210371	-1	11	616647, 507787	0.132567	4.56617	0.525529	0.468492	0.999986	-0.0547683	4.56617	0.0895077	0.764804	0.938713
ENSBTAG00000003359	ELOVL5	Elongation of very long chain fatty acids protein 5 [Source:UniProtKB/Swiss-Prot;Acc:Q2KJD9]	protein_coding	25155743	25228997	-1	23	617293	-0.291721	7.10037	1.9006	0.168011	0.999986	-0.150216	7.10037	0.498556	0.480135	0.831188
ENSBTAG00000003361	METTL15	Probable methyltransferase-like protein 15 [Source:UniProtKB/Swiss-Prot;Acc:A0JN95]	protein_coding	59585680	59800570	1	15	533987	0.162358	1.93743	0.148901	0.699588	0.999986	0.378328	1.93743	0.799586	0.371217	0.762475
ENSBTAG00000003362	HSP90B1	Endoplasmin [Source:UniProtKB/Swiss-Prot;Acc:Q95M18]	protein_coding	67940792	67959532	1	5	282646	0.211617	9.06154	1.28602	0.256783	0.999986	0.0171702	9.06154	0.00841143	0.926925	0.981291
ENSBTAG00000003365	SMG8	Protein SMG8 [Source:UniProtKB/Swiss-Prot;Acc:A1A4J7]	protein_coding	10390870	10395903	1	19	522040	0.0140119	3.96246	0.00599098	0.938304	0.999986	-0.0464893	3.96246	0.0662786	0.796834	0.949219
ENSBTAG00000003366	DDX58	Uncharacterized protein [Source:UniProtKB/TrEMBL;Acc:F1MKU1]	protein_coding	11428373	11472719	1	8	504760	-0.260587	4.97804	1.48437	0.223091	0.999986	-0.40784	4.97804	3.62103	0.0570536	0.35903
ENSBTAG00000003371	JAMP	JNK1/MAPK8-associated membrane protein [Source:RefSeq peptide;Acc:NP_001073716]	protein_coding	72005597	72027740	1	10	509181	-0.0795441	4.32533	0.0923229	0.761245	0.999986	0.259356	4.32533	0.953345	0.328869	0.739021
ENSBTAG00000003372	SLC35B4	UDP-xylose and UDP-N-acetylglucosamine transporter [Source:RefSeq peptide;Acc:NP_001179870]	protein_coding	98840894	98876172	-1	4	613784	-1.09224	1.61397	6.1065	0.0134686	0.338855	0.0885694	1.61397	0.0432028	0.835344	0.958813
ENSBTAG00000003376	ASB1	ankyrin repeat and SOCS box protein 1 [Source:RefSeq peptide;Acc:NP_001193202]	protein_coding	118353153	118372314	1	3	617358	-0.335085	2.87162	1.27074	0.259629	0.999986	-0.180631	2.87162	0.375549	0.539995	0.856106
ENSBTAG00000003378	ACAP2	arf-GAP with coiled-coil, ANK repeat and PH domain-containing protein 2 [Source:RefSeq peptide;Acc:NP_001098807]	protein_coding	72758744	72926385	1	1	506187	0.0115537	5.42422	0.00343067	0.953293	0.999986	-0.251585	5.42422	1.64245	0.19999	0.61859
ENSBTAG00000003381	PAPD7	DNA polymerase sigma [Source:RefSeq peptide;Acc:NP_001153629]	protein_coding	66568770	66609977	-1	20	523016	-0.209665	6.05335	1.12461	0.288927	0.999986	0.00275282	6.05335	0.00019413	0.988883	0.997176
ENSBTAG00000003383		Uncharacterized protein [Source:UniProtKB/TrEMBL;Acc:G5E666]	protein_coding	70697540	70698145	-1	1	NA	0.482714	2.97631	2.43547	0.118618	0.946027	0.0409824	2.97631	0.0176875	0.894198	0.973653
ENSBTAG00000003384	KIAA1009	protein QN1 homolog [Source:RefSeq peptide;Acc:NP_001193522]	protein_coding	66115462	66210858	1	9	512152	0.085611	3.14219	0.0762543	0.782439	0.999986	-0.122717	3.14219	0.158673	0.690381	0.913574
ENSBTAG00000003386	SUPT4H1	Transcription elongation factor SPT4 [Source:UniProtKB/Swiss-Prot;Acc:Q3SYX6]	protein_coding	9540309	9546074	-1	19	616425	0.0349235	6.18955	0.0532337	0.817529	0.999986	0.258269	6.18955	2.91414	0.0878063	0.438792
ENSBTAG00000003388	BT.20421	dolichol phosphate-mannose biosynthesis regulatory protein [Source:RefSeq peptide;Acc:NP_001039733]	protein_coding	98612580	98615633	-1	11	523737	-0.237903	4.89697	2.2765	0.131348	0.968336	0.262146	4.89697	2.7591	0.0967025	0.457824
ENSBTAG00000003390	SF3A1	Splicing factor 3A subunit 1 [Source:UniProtKB/Swiss-Prot;Acc:A2VDN6]	protein_coding	71497415	71517122	-1	17	504381	-0.0300369	7.6353	0.0258136	0.872356	0.999986	-0.211436	7.6353	1.26722	0.26029	0.682489
ENSBTAG00000003393	CCDC157	coiled-coil domain-containing protein 157 [Source:RefSeq peptide;Acc:NP_001096803]	protein_coding	71517208	71529379	1	17	100125300	-0.449443	0.720239	0.816771	0.366126	0.999986	-0.0596867	0.720239	0.0151382	0.902077	0.97516
ENSBTAG00000003394	RNF215	Uncharacterized protein [Source:UniProtKB/TrEMBL;Acc:E1BCM3]	protein_coding	71531994	71535270	-1	17	530174	-0.247369	3.224	0.408314	0.522826	0.999986	-0.303578	3.224	0.608011	0.435538	0.804382
ENSBTAG00000003395	ZRANB1	Ubiquitin thioesterase ZRANB1 [Source:UniProtKB/Swiss-Prot;Acc:A6QP16]	protein_coding	44841835	44885237	1	26	523338	0.0924156	4.94539	0.216853	0.641448	0.999986	-0.152114	4.94539	0.576979	0.447499	0.813526
ENSBTAG00000003396	BT.59779	Uncharacterized protein [Source:UniProtKB/TrEMBL;Acc:F1N054]	protein_coding	70068210	70069181	-1	13	532376	-0.687476	8.35512	5.8096	0.0159389	0.379035	-0.414992	8.35512	2.02496	0.154733	0.559322
ENSBTAG00000003397	CTBP2	C-terminal-binding protein 2 [Source:UniProtKB/Swiss-Prot;Acc:Q0VCQ1]	protein_coding	44888008	44936346	-1	26	281730	0.0663382	6.06319	0.142848	0.705466	0.999986	-0.15872	6.06319	0.816202	0.366293	0.759451
ENSBTAG00000003399	BT.103096	SWI/SNF-related matrix-associated actin-dependent regulator of chromatin subfamily A member 5 [Source:RefSeq peptide;Acc:NP_001098886]	protein_coding	14546193	14583767	-1	17	537503	0.00207132	7.76407	0.000145747	0.990368	0.999986	-0.265905	7.76407	2.37049	0.123648	0.510789
ENSBTAG00000003401	BT.100842	Actin-related protein 3 [Source:UniProtKB/Swiss-Prot;Acc:P61157]	protein_coding	65892592	65912704	1	2	281597	0.035269	8.31328	0.0544825	0.815439	0.999986	0.203756	8.31328	1.82141	0.177146	0.591303
ENSBTAG00000003403	PADI2	protein-arginine deiminase type-2 [Source:RefSeq peptide;Acc:NP_001098922]	protein_coding	136049644	136103406	1	2	617851	0.238431	6.28775	1.01621	0.313419	0.999986	-0.328907	6.28775	1.93963	0.163709	0.572666
ENSBTAG00000003405	TP53I3	quinone oxidoreductase PIG3 [Source:RefSeq peptide;Acc:NP_001068846]	protein_coding	75033145	75039193	1	11	508875	-0.0545394	1.86835	0.0186366	0.891413	0.999986	-0.448482	1.86835	1.25006	0.263541	0.68603
ENSBTAG00000003407	SF3B14	pre-mRNA branch site protein p14 [Source:RefSeq peptide;Acc:NP_001039482]	protein_coding	75039681	75047800	1	11	508876	0.233307	4.67445	0.991897	0.319279	0.999986	-0.118573	4.67445	0.252856	0.615071	0.883169
ENSBTAG00000003408	IGKC	Uncharacterized protein [Source:UniProtKB/TrEMBL;Acc:F1MH40]	protein_coding	47104435	47174623	1	11	NA	-1.27687	0.26175	0.983014	0.321456	0.999986	-2.23116	0.26175	3.65861	0.0557803	0.355028
ENSBTAG00000003410	EFTUD1	Uncharacterized protein [Source:UniProtKB/TrEMBL;Acc:E1BH79]	protein_coding	24407756	24520671	-1	21	527607	-0.0217567	5.70682	0.0206294	0.885793	0.999986	-0.3909	5.70682	6.72916	0.00948494	0.124495
ENSBTAG00000003415	ESD	S-formylglutathione hydrolase [Source:UniProtKB/Swiss-Prot;Acc:Q08E20]	protein_coding	16771120	16788845	-1	12	535653	-0.264468	5.14819	0.528436	0.467265	0.999986	0.259247	5.14819	0.484687	0.486307	0.833978
ENSBTAG00000003417	PHKG2	Phosphorylase b kinase gamma catalytic chain, testis/liver isoform [Source:UniProtKB/Swiss-Prot;Acc:Q2KJ16]	protein_coding	27126841	27136093	1	25	512670	0.104767	4.99977	0.375722	0.539902	0.999986	0.243469	4.99977	2.04626	0.152581	0.555964
ENSBTAG00000003418	MSN	Moesin [Source:UniProtKB/Swiss-Prot;Acc:Q2HJ49]	protein_coding	100070406	100162454	-1	X	540426	0.0608802	10.5488	0.186094	0.666188	0.999986	0.0878506	10.5488	0.385288	0.534787	0.854591
ENSBTAG00000003419	EAPP	E2F-associated phosphoprotein [Source:RefSeq peptide;Acc:NP_001069268]	protein_coding	45354862	45371985	-1	21	520143	0.237089	4.52171	1.63031	0.20166	0.999986	-0.569992	4.52171	9.42964	0.00213506	0.0454956
ENSBTAG00000003421	RNF40	E3 ubiquitin-protein ligase BRE1B [Source:RefSeq peptide;Acc:NP_001193381]	protein_coding	27140730	27151917	1	25	539901	0.0795238	5.67072	0.304078	0.581337	0.999986	-0.166115	5.67072	1.34526	0.246109	0.669881
ENSBTAG00000003422	SNX5	Sorting nexin-5 [Source:UniProtKB/Swiss-Prot;Acc:Q3ZBM5]	protein_coding	38519143	38543948	-1	13	514423	-0.0581946	7.59365	0.130923	0.717476	0.999986	-0.432671	7.59365	7.14443	0.00751973	0.108595
ENSBTAG00000003423	DDX24	ATP-dependent RNA helicase DDX24 [Source:RefSeq peptide;Acc:NP_001092515]	protein_coding	59256632	59275061	-1	21	529613	0.0759954	7.23236	0.330932	0.565111	0.999986	-0.16256	7.23236	1.51482	0.218405	0.643458
ENSBTAG00000003424	BET1	BET1 homolog [Source:RefSeq peptide;Acc:NP_001092627]	protein_coding	11162355	11176872	-1	4	616526	-0.137738	3.58883	0.327467	0.567155	0.999986	0.54353	3.58883	5.12663	0.0235614	0.218642
ENSBTAG00000003425	BT.23197	uncharacterized protein C20orf72 homolog [Source:RefSeq peptide;Acc:NP_001068713]	protein_coding	38546389	38554838	1	13	506205	0.147294	2.87134	0.187845	0.664716	0.999986	0.141897	2.87134	0.168462	0.681482	0.909825
ENSBTAG00000003436	RHBDF2	Uncharacterized protein [Source:UniProtKB/TrEMBL;Acc:E1BLR4]	protein_coding	55893571	55902692	1	19	517903	-0.415583	6.83645	4.4893	0.0341077	0.582247	0.0743435	6.83645	0.1447	0.703653	0.917109
ENSBTAG00000003438	ZNF297B	zinc finger and BTB domain-containing protein 43 [Source:RefSeq peptide;Acc:NP_001019674]	protein_coding	97582042	97608142	1	11	509462	-0.293368	4.78691	1.98369	0.159003	0.999986	-0.0280128	4.78691	0.0180327	0.893177	0.973169
ENSBTAG00000003439	AKAP10	A-kinase anchor protein 10, mitochondrial [Source:RefSeq peptide;Acc:NP_001091493]	protein_coding	34343306	34386583	1	19	513802	0.00895284	5.73322	0.00334366	0.953889	0.999986	-0.0751984	5.73322	0.23274	0.629499	0.887411
ENSBTAG00000003443	USP46	ubiquitin carboxyl-terminal hydrolase 46 [Source:RefSeq peptide;Acc:NP_001179373]	protein_coding	69952426	70003063	-1	6	516420	0.00526958	5.02736	0.00100646	0.974692	0.999986	-0.0296698	5.02736	0.0312677	0.859645	0.965053
ENSBTAG00000003447	ZNF551	Uncharacterized protein [Source:UniProtKB/TrEMBL;Acc:E1BEJ5]	protein_coding	65291985	65319947	1	18	NA	-0.146184	1.50636	0.07214	0.788246	0.999986	0.123283	1.50636	0.0541415	0.816007	0.954422
ENSBTAG00000003449	BT.106165	Uncharacterized protein [Source:UniProtKB/TrEMBL;Acc:E1B9L4]	protein_coding	93655277	93685724	-1	4	515624	-0.182003	2.50246	0.264105	0.607314	0.999986	0.707721	2.50246	4.23253	0.0396563	0.29894
ENSBTAG00000003450	BT.61946	V-type proton ATPase subunit H [Source:RefSeq peptide;Acc:NP_777129]	protein_coding	23511301	23558678	-1	14	282657	0.0643631	6.77514	0.146601	0.701805	0.999986	0.121185	6.77514	0.517793	0.471784	0.825476
ENSBTAG00000003454	RGS20	Regulator of G-protein signaling 20 [Source:UniProtKB/Swiss-Prot;Acc:P79348]	protein_coding	23561303	23613020	1	14	614441	-0.223008	5.46042	1.09613	0.295117	0.999986	-0.149101	5.46042	0.493191	0.482507	0.831968
ENSBTAG00000003456	ZNF606	Uncharacterized protein [Source:UniProtKB/TrEMBL;Acc:E1BLQ2]	protein_coding	65645367	65667374	-1	18	616329	-0.0428796	2.59313	0.0120982	0.912416	0.999986	0.2074	2.59313	0.275003	0.599995	0.880998
ENSBTAG00000003457	ATF5	cyclic AMP-dependent transcription factor ATF-5 [Source:RefSeq peptide;Acc:NP_001179351]	protein_coding	56725592	56729591	1	18	515654	0.191197	4.53526	0.495137	0.481644	0.999986	-0.116199	4.53526	0.182057	0.669611	0.905798
ENSBTAG00000003458	CDCA7	Cell division cycle-associated protein 7 [Source:UniProtKB/Swiss-Prot;Acc:Q32PH1]	protein_coding	23377568	23390741	-1	2	614893	-0.0715081	0.981548	0.0222433	0.881442	0.999986	-0.68189	0.981548	1.67828	0.195154	0.612799
ENSBTAG00000003460	TCEA1	Transcription elongation factor A protein 1 [Source:UniProtKB/Swiss-Prot;Acc:Q29RL9]	protein_coding	23620858	23637730	-1	14	505722	0.387036	5.68958	3.67763	0.0551471	0.727915	-0.0661833	5.68958	0.107955	0.742484	0.932784
ENSBTAG00000003462	ZNF135	Zinc finger protein 135 [Source:UniProtKB/Swiss-Prot;Acc:Q08DG8]	protein_coding	65676642	65689192	1	18	508062	-0.604444	0.876832	1.56264	0.211279	0.999986	0.490325	0.876832	1.1253	0.28878	0.707033
ENSBTAG00000003465	ZNF329	zinc finger protein 329 [Source:RefSeq peptide;Acc:NP_001193736]	protein_coding	65700279	65701523	-1	18	100138653	-0.336357	2.26135	0.739302	0.389884	0.999986	0.304325	2.26135	0.633579	0.426046	0.798566
ENSBTAG00000003469	CHURC1	Protein Churchill [Source:UniProtKB/Swiss-Prot;Acc:Q2HJG7]	protein_coding	77359722	77378295	1	10	616539	-0.034652	5.5579	0.0411982	0.839156	0.999986	0.166197	5.5579	0.947359	0.330392	0.740473
ENSBTAG00000003470	TTYH1	protein tweety homolog 1 [Source:RefSeq peptide;Acc:NP_001070483]	protein_coding	63090945	63104304	1	18	767943	-0.320658	2.8555	1.73309	0.188017	0.999986	-0.947907	2.8555	14.4038	0.000147507	0.00613557
ENSBTAG00000003476	FEM1A	Protein fem-1 homolog A [Source:UniProtKB/Swiss-Prot;Acc:Q29RM5]	protein_coding	20565301	20568880	-1	7	516550	0.0109132	6.75437	0.00509138	0.943116	0.999986	-0.155549	6.75437	1.03373	0.309284	0.724212
ENSBTAG00000003481	OTUD6B	Uncharacterized protein [Source:UniProtKB/TrEMBL;Acc:F1N0N7]	protein_coding	75658814	75672985	-1	14	100847538, 100851966	0.304023	2.88631	1.75426	0.185342	0.999986	-0.335263	2.88631	2.12017	0.14537	0.545132
ENSBTAG00000003483	NUDT18	Uncharacterized protein [Source:UniProtKB/TrEMBL;Acc:F1N0N5]	protein_coding	69922731	69925053	-1	8	509535	-0.284326	2.32732	0.973441	0.323823	0.999986	0.0912319	2.32732	0.104025	0.747052	0.934547
ENSBTAG00000003484	C3H1ORF123	UPF0587 protein C1orf123 homolog [Source:RefSeq peptide;Acc:NP_001033219]	protein_coding	93583352	93590342	1	3	517857	0.23922	4.48866	1.69183	0.19336	0.999986	0.179482	4.48866	0.939572	0.332388	0.741268
ENSBTAG00000003485	MAGOH	Protein mago nashi homolog [Source:UniProtKB/Swiss-Prot;Acc:Q3ZBV3]	protein_coding	93571582	93580843	1	3	505417	-0.223595	2.2169	0.301228	0.583113	0.999986	-0.0111629	2.2169	0.000743654	0.978244	0.992958
ENSBTAG00000003489	IPCEF1	Uncharacterized protein [Source:UniProtKB/TrEMBL;Acc:F1MW59]	protein_coding	92246499	92318064	-1	9	NA	-0.213136	3.70801	0.606825	0.435986	0.999986	-0.515302	3.70801	3.40015	0.0651903	0.381557
ENSBTAG00000003490	BT.16985	engulfment and cell motility protein 1 isoform 1 [Source:RefSeq peptide;Acc:NP_001106698]	protein_coding	60368439	60838992	1	4	509821	0.000929202	7.18186	4.44e-05	0.994686	0.999986	0.0245374	7.18186	0.0308654	0.860541	0.965295
ENSBTAG00000003491	SLC25A23	Uncharacterized protein [Source:UniProtKB/TrEMBL;Acc:F1MW58]	protein_coding	19235826	19258805	1	7	NA	-0.147258	1.67553	0.131512	0.71687	0.999986	-0.622337	1.67553	2.1321	0.144243	0.543348
ENSBTAG00000003494	C20ORF194	Uncharacterized protein [Source:UniProtKB/TrEMBL;Acc:E1BK28]	protein_coding	52253039	52422570	1	13	519774	-0.207937	3.07864	0.346297	0.556217	0.999986	0.190851	3.07864	0.291459	0.589287	0.876445
ENSBTAG00000003495	JHDM1D	Uncharacterized protein [Source:UniProtKB/TrEMBL;Acc:F1N542]	protein_coding	104370184	104406730	-1	4	521504	-0.0129404	5.40765	0.00225427	0.962131	0.999986	-0.0193357	5.40765	0.00499778	0.94364	0.984998
ENSBTAG00000003496	AIG1	androgen-induced gene 1 protein [Source:RefSeq peptide;Acc:NP_001069794]	protein_coding	81550367	81829531	1	9	614409	-0.100274	3.48557	0.119539	0.729535	0.999986	-0.368597	3.48557	1.58852	0.207537	0.628956
ENSBTAG00000003499	ENPP4	Ectonucleotide pyrophosphatase/phosphodiesterase family member 4 [Source:UniProtKB/Swiss-Prot;Acc:A2VDP5]	protein_coding	19369192	19384102	1	23	538583	-0.0194876	3.77592	0.00651803	0.935653	0.999986	-0.0386252	3.77592	0.0260164	0.87186	0.968047
ENSBTAG00000003500	WDR68	DDB1- and CUL4-associated factor 7 [Source:RefSeq peptide;Acc:NP_001033214]	protein_coding	48516498	48543240	1	19	516678	-0.0796718	5.13758	0.229576	0.631838	0.999986	-0.152137	5.13758	0.851937	0.356005	0.757013
ENSBTAG00000003501	SACM1L	Phosphatidylinositide phosphatase SAC1 [Source:UniProtKB/Swiss-Prot;Acc:A6QL88]	protein_coding	54199066	54252163	-1	22	530577	0.0473744	6.16239	0.0438176	0.834193	0.999986	0.113024	6.16239	0.243752	0.62151	0.88487
ENSBTAG00000003503	C18H16orf87	UPF0547 protein C16orf87 homolog [Source:UniProtKB/Swiss-Prot;Acc:Q32KT0]	protein_coding	15186660	15219204	-1	18	614339	-0.649595	1.64073	2.16768	0.140938	0.985823	-0.207857	1.64073	0.235471	0.627497	0.887314
ENSBTAG00000003504	GSS	Glutathione synthetase [Source:UniProtKB/Swiss-Prot;Acc:Q5EAC2]	protein_coding	64842138	64867355	-1	13	525059	0.1263	4.64431	0.611407	0.434259	0.999986	0.37122	4.64431	5.2102	0.0224547	0.210857
ENSBTAG00000003509	BT.22283	Pleckstrin homology domain-containing family A member 2 [Source:UniProtKB/Swiss-Prot;Acc:Q3ZBA3]	protein_coding	33747818	33776271	1	27	530879	-0.0668786	5.67397	0.113959	0.735681	0.999986	-0.0578602	5.67397	0.0864082	0.768794	0.940529
ENSBTAG00000003510	MMRN2	Uncharacterized protein [Source:UniProtKB/TrEMBL;Acc:E1BJW3]	protein_coding	41886524	41901491	-1	28	512308	0.101271	3.93605	0.136624	0.711661	0.999986	-1.2513	3.93605	19.721	8.96e-06	0.000653449
ENSBTAG00000003511	SLAIN1	Uncharacterized protein [Source:UniProtKB/TrEMBL;Acc:F1MVT5]	protein_coding	53227049	53240147	1	12	538956	0.118013	2.14146	0.0865035	0.76867	0.999986	0.0826548	2.14146	0.0437648	0.834292	0.958625
ENSBTAG00000003514	HSF4	heat shock factor protein 4 [Source:RefSeq peptide;Acc:NP_001178131]	protein_coding	34922999	34927749	1	18	614788	-0.180231	5.42964	1.1178	0.290393	0.999986	-0.250808	5.42964	2.17095	0.14064	0.538982
ENSBTAG00000003516	TM2D2	TM2 domain-containing protein 2 [Source:UniProtKB/Swiss-Prot;Acc:Q2TA35]	protein_coding	33798032	33804113	-1	27	100849576, 507906	0.0489399	4.81486	0.0928774	0.760551	0.999986	-0.0993254	4.81486	0.385947	0.534438	0.854591
ENSBTAG00000003519	NOL3	nucleolar protein 3 [Source:RefSeq peptide;Acc:NP_001077157]	protein_coding	34928332	34931932	1	18	515777	-0.928495	0.957822	2.66312	0.102699	0.928755	-0.110644	0.957822	0.0387626	0.84392	0.960669
ENSBTAG00000003521	KIAA0895L	uncharacterized protein KIAA0895-like homolog [Source:RefSeq peptide;Acc:NP_001192651]	protein_coding	34933328	34937158	-1	18	512420	-0.779907	-0.0882323	1.18153	0.277046	0.999986	-0.610882	-0.0882323	0.693844	0.40486	0.785501
ENSBTAG00000003525	STXBP1	Syntaxin-binding protein 1 [Source:UniProtKB/Swiss-Prot;Acc:P61763]	protein_coding	98325785	98395251	1	11	282378	0.358176	2.07822	0.63285	0.426312	0.999986	0.124798	2.07822	0.0697272	0.791734	0.948219
ENSBTAG00000003526	C14ORF49	nesprin-3 [Source:RefSeq peptide;Acc:NP_001192798]	protein_coding	61855015	61963799	-1	21	520207	0.194256	4.61989	1.03187	0.30972	0.999986	0.0159604	4.61989	0.00705814	0.933046	0.982885
ENSBTAG00000003527	CCDC62	Uncharacterized protein [Source:UniProtKB/TrEMBL;Acc:E1BJU7]	protein_coding	54952889	54994346	-1	17	515631	0.000326792	0.872358	5.94e-07	0.999385	0.999986	0.750701	0.872358	2.4583	0.116905	0.498018
ENSBTAG00000003530	BT.35580	probable ATP-dependent RNA helicase DDX31 [Source:RefSeq peptide;Acc:NP_001095356]	protein_coding	102698014	102771662	-1	11	507640	-0.101007	7.14187	0.524063	0.469114	0.999986	-0.125732	7.14187	0.811516	0.367672	0.760312
ENSBTAG00000003532	BT.44985	transducin-like enhancer protein 4 [Source:RefSeq peptide;Acc:NP_001075052]	protein_coding	55837381	55992436	1	8	508893	0.0844348	6.10471	0.2059	0.65	0.999986	-0.14007	6.10471	0.568506	0.450853	0.81536
ENSBTAG00000003535	DPM3	Dolichol-phosphate mannosyltransferase subunit 3 [Source:UniProtKB/Swiss-Prot;Acc:Q3ZC71]	protein_coding	15517158	15517733	1	3	509745	0.0482752	4.15284	0.028965	0.86486	0.999986	-0.00246803	4.15284	7.27e-05	0.993197	0.997956
ENSBTAG00000003536	2006-03-01	E3 ubiquitin-protein ligase MARCH6 [Source:RefSeq peptide;Acc:NP_001192741]	protein_coding	62940001	62990698	-1	20	540371	0.168775	6.84997	1.25173	0.263223	0.999986	0.299988	6.84997	3.91414	0.0478815	0.329535
ENSBTAG00000003541	ZNF614	Uncharacterized protein [Source:UniProtKB/TrEMBL;Acc:F1MV30]	protein_coding	58180500	58183055	1	18	NA	0.0544933	3.52287	0.04591	0.830339	0.999986	-0.320952	3.52287	1.51636	0.218171	0.643458
ENSBTAG00000003543	KEAP1	kelch-like ECH-associated protein 1 [Source:RefSeq peptide;Acc:NP_001094612]	protein_coding	16235815	16244046	-1	7	532791	0.261884	7.31109	2.03761	0.153451	0.999986	0.320261	7.31109	3.05538	0.0804703	0.421719
ENSBTAG00000003545	TAF1D	TATA box-binding protein-associated factor RNA polymerase I subunit D [Source:UniProtKB/Swiss-Prot;Acc:Q32LB6]	protein_coding	1056627	1062580	1	29	505533	0.00713254	3.95655	0.000859258	0.976615	0.999986	-0.714304	3.95655	8.45229	0.00364584	0.0669802
ENSBTAG00000003546	BT.102328	transcription factor A, mitochondrial precursor [Source:RefSeq peptide;Acc:NP_001029188]	protein_coding	46067523	46079446	-1	28	510059	0.068285	3.52462	0.083361	0.772793	0.999986	-0.827011	3.52462	11.9787	0.000538118	0.0172739
ENSBTAG00000003547	BT.78724	Cleavage stimulation factor subunit 2 [Source:UniProtKB/Swiss-Prot;Acc:Q8HXM1]	protein_coding	54633865	54668205	1	X	282588	0.344242	4.8212	5.60732	0.0178856	0.401677	0.519623	4.8212	12.7419	0.000357559	0.0121027
ENSBTAG00000003548	GSTP1	Glutathione S-transferase P [Source:UniProtKB/Swiss-Prot;Acc:P28801]	protein_coding	46087142	46090005	1	29	281806	-0.0799689	8.34929	0.272041	0.601966	0.999986	0.0779731	8.34929	0.259972	0.61014	0.881896
ENSBTAG00000003550	C29H11orf54	Ester hydrolase C11orf54 homolog [Source:UniProtKB/Swiss-Prot;Acc:Q2HJH3]	protein_coding	1032168	1056464	-1	29	530784	-0.0743967	4.1284	0.0579712	0.809732	0.999986	0.26696	4.1284	0.711058	0.399093	0.782218
ENSBTAG00000003552	MED17	Mediator of RNA polymerase II transcription subunit 17 [Source:UniProtKB/Swiss-Prot;Acc:Q5BIR6]	protein_coding	990201	1019330	-1	29	541303	-0.179859	3.87354	0.720627	0.395938	0.999986	0.321075	3.87354	2.33354	0.126614	0.514986
ENSBTAG00000003553	ZFP36L2	Uncharacterized protein [Source:UniProtKB/TrEMBL;Acc:F1MV20]	protein_coding	25585493	25587785	-1	11	NA	-1.00425	8.38076	15.2898	9.22e-05	0.00707332	-0.591345	8.38076	5.24732	0.0219806	0.207725
ENSBTAG00000003555	THADA	Uncharacterized protein [Source:UniProtKB/TrEMBL;Acc:E1BC85]	protein_coding	25592121	25922803	-1	11	514187	-0.237173	3.83281	1.00475	0.316165	0.999986	0.105837	3.83281	0.196083	0.657902	0.899198
ENSBTAG00000003556	BT.21805	Zinc finger FYVE domain-containing protein 21 [Source:UniProtKB/Swiss-Prot;Acc:Q05B78]	protein_coding	69978023	69980890	1	21	511413	-0.0769674	6.6141	0.105941	0.744813	0.999986	-0.57938	6.6141	6.02231	0.0141262	0.159839
ENSBTAG00000003557	BT.89116	coiled-coil domain-containing protein 117 [Source:RefSeq peptide;Acc:NP_001099104]	protein_coding	70331048	70342078	1	17	615668	0.220849	5.33439	1.10193	0.293842	0.999986	-0.190811	5.33439	0.813481	0.367093	0.760312
ENSBTAG00000003559	PPP1R13B	Uncharacterized protein [Source:UniProtKB/TrEMBL;Acc:E1BHY2]	protein_coding	69982291	70077426	-1	21	511414	-0.0042549	6.90923	0.000608639	0.980318	0.999986	-0.322604	6.90923	3.50046	0.0613517	0.370333
ENSBTAG00000003560	RPL8	60S ribosomal protein L8 [Source:UniProtKB/TrEMBL;Acc:E1BHY4]	protein_coding	18173185	18173958	-1	12	NA	0.388342	5.6332	0.902621	0.34208	0.999986	-0.0381572	5.6332	0.00828876	0.927459	0.981414
ENSBTAG00000003561	BT.40236	serine/threonine-protein kinase 35 [Source:RefSeq peptide;Acc:NP_001107240]	protein_coding	53482007	53494820	-1	13	540979	-0.129096	2.75014	0.215354	0.642603	0.999986	-0.230465	2.75014	0.685609	0.407662	0.787524
ENSBTAG00000003565	TRIM3	tripartite motif-containing protein 3 [Source:RefSeq peptide;Acc:NP_001094627]	protein_coding	47193828	47219561	1	15	534510	0.259837	5.26374	1.50777	0.21948	0.999986	0.412152	5.26374	3.78932	0.0515807	0.342508
ENSBTAG00000003566	ARFIP2	Arfaptin-2 [Source:UniProtKB/Swiss-Prot;Acc:Q3ZCL5]	protein_coding	47186494	47191611	1	15	514938	-0.0751771	4.02624	0.191593	0.661594	0.999986	0.241434	4.02624	1.95005	0.162581	0.570918
ENSBTAG00000003567	FXC1	mitochondrial import inner membrane translocase subunit Tim9 B [Source:RefSeq peptide;Acc:NP_001035620]	protein_coding	47185421	47186287	-1	15	514937	-0.316494	2.11105	0.952321	0.329129	0.999986	0.0675977	2.11105	0.0455184	0.831054	0.958153
ENSBTAG00000003569	DZIP1	zinc finger protein DZIP1 [Source:RefSeq peptide;Acc:NP_001103536]	protein_coding	76867834	76922959	-1	12	506546	-0.403611	0.242079	0.410713	0.521608	0.999986	-0.512914	0.242079	0.652662	0.419163	0.79565
ENSBTAG00000003570	DDX19A	ATP-dependent RNA helicase DDX19A [Source:UniProtKB/Swiss-Prot;Acc:Q3ZBV2]	protein_coding	1772699	1791283	-1	18	529929	0.111467	5.72705	0.448442	0.503076	0.999986	0.181892	5.72705	1.17982	0.277392	0.697871
ENSBTAG00000003572	F11	coagulation factor XI precursor [Source:RefSeq peptide;Acc:NP_001008665]	protein_coding	15350931	15370080	1	27	407998	0.698159	0.969788	0.99074	0.319562	0.999986	2.53428	0.969788	13.7732	0.000206255	0.00805152
ENSBTAG00000003576	POLL	DNA polymerase lambda [Source:RefSeq peptide;Acc:NP_001179488]	protein_coding	22197461	22205845	-1	26	522307	-0.092444	2.89306	0.149202	0.699299	0.999986	0.0139138	2.89306	0.00336062	0.953772	0.98656
ENSBTAG00000003577	BT.22451	eukaryotic peptide chain release factor GTP-binding subunit ERF3A [Source:RefSeq peptide;Acc:NP_001091540]	protein_coding	10622209	10652097	-1	25	532337	0.180801	6.99804	1.36809	0.242141	0.999986	-0.216111	6.99804	1.9545	0.162103	0.569847
ENSBTAG00000003578	DPCD	Protein DPCD [Source:UniProtKB/Swiss-Prot;Acc:Q24K21]	protein_coding	22205907	22227992	1	26	516908	-0.0648199	3.81285	0.06573	0.797658	0.999986	-0.163581	3.81285	0.416469	0.518704	0.847954
ENSBTAG00000003579	FBXW4	F-box/WD repeat-containing protein 4 [Source:RefSeq peptide;Acc:NP_001095455]	protein_coding	22228480	22311346	-1	26	513977	-0.0670844	5.34959	0.166028	0.683666	0.999986	-0.265941	5.34959	2.62298	0.105327	0.474895
ENSBTAG00000003580	PSD	PH and SEC7 domain-containing protein 1 [Source:UniProtKB/TrEMBL;Acc:G5E560]	protein_coding	22898556	22904894	-1	26	NA	-0.0757006	1.59669	0.0300114	0.862464	0.999986	0.00739	1.59669	0.000290726	0.986396	0.995945
ENSBTAG00000003581	SETD7	Uncharacterized protein [Source:UniProtKB/TrEMBL;Acc:F1MUT0]	protein_coding	18463314	18515964	1	17	515928	0.0964782	3.60175	0.0974531	0.754908	0.999986	0.0784806	3.60175	0.0652082	0.798446	0.949853
ENSBTAG00000003585	BT.87076	leukocyte surface antigen CD47 precursor [Source:RefSeq peptide;Acc:NP_777133]	protein_coding	53103996	53169038	-1	1	282661	-0.0273885	7.97983	0.0179944	0.893289	0.999986	0.601365	7.97983	8.54284	0.00346884	0.0646307
ENSBTAG00000003586	MAN1A2	mannosyl-oligosaccharide 1,2-alpha-mannosidase IB [Source:RefSeq peptide;Acc:NP_001193806]	protein_coding	25821124	25969358	-1	3	100849524, 532645	-0.0842231	4.30783	0.125223	0.723437	0.999986	-0.431207	4.30783	3.24748	0.0715332	0.402531
ENSBTAG00000003587	BT.3469	RNA polymerase II elongation factor ELL [Source:RefSeq peptide;Acc:NP_001179027]	protein_coding	4586621	4664265	1	7	506578	0.160726	5.55197	0.847375	0.357296	0.999986	-0.224405	5.55197	1.63098	0.201568	0.620893
ENSBTAG00000003588	ZFAND1	Uncharacterized protein [Source:UniProtKB/TrEMBL;Acc:F1MUK9]	protein_coding	83241747	83267308	1	14	533574	-0.0532495	5.2012	0.0436792	0.834452	0.999986	-0.00351192	5.2012	0.000186984	0.98909	0.997176
ENSBTAG00000003589	BT.49090	COMM domain-containing protein 3 [Source:RefSeq peptide;Acc:NP_001070467]	protein_coding	23741427	23743812	1	13	767926	0.069208	5.41568	0.132625	0.715726	0.999986	-0.188525	5.41568	0.986508	0.320597	0.731688
ENSBTAG00000003598	LEPREL2	Uncharacterized protein [Source:UniProtKB/TrEMBL;Acc:E1BBC6]	protein_coding	103972418	103985413	-1	5	100848839, 100851565	0.795982	-0.0901701	1.34139	0.24679	0.999986	-0.479427	-0.0901701	0.496903	0.480864	0.831365
ENSBTAG00000003602	RBPJ	Recombining binding protein suppressor of hairless [Source:UniProtKB/Swiss-Prot;Acc:Q3SZ41]	protein_coding	47318340	47429147	1	6	767928	0.0106809	5.61484	0.00335774	0.953792	0.999986	0.127118	5.61484	0.470201	0.492895	0.836335
ENSBTAG00000003604	ADAMTSL4	ADAMTS-like protein 4 precursor [Source:RefSeq peptide;Acc:NP_001094531]	protein_coding	20187039	20195550	-1	3	507654	-0.0356239	6.91514	0.0349417	0.851718	0.999986	-0.363407	6.91514	3.67379	0.0552745	0.354398
ENSBTAG00000003606	ZNF696	Uncharacterized protein [Source:UniProtKB/TrEMBL;Acc:E1BHF3]	protein_coding	2512226	2540475	-1	14	NA	-0.676248	2.46422	3.2598	0.0709976	0.811026	-0.45038	2.46422	1.51908	0.217758	0.642748
ENSBTAG00000003607	FAM20C	Uncharacterized protein [Source:UniProtKB/TrEMBL;Acc:F1MXQ3]	protein_coding	42694393	42728472	-1	25	534672	0.000335051	8.13743	3.79e-06	0.998447	0.999986	-0.86733	8.13743	24.6521	6.87e-07	7.8e-05
ENSBTAG00000003608	SYCP2	Uncharacterized protein [Source:UniProtKB/TrEMBL;Acc:F1MV84]	protein_coding	57125794	57197458	1	13	NA	0.324382	-0.0898095	0.185782	0.66645	0.999986	0.643508	-0.0898095	0.620551	0.430843	0.801503
ENSBTAG00000003609	CXORF26	Uncharacterized protein [Source:UniProtKB/TrEMBL;Acc:F1MV85]	protein_coding	80576367	80580439	-1	X	511011	0.0861702	5.90161	0.138087	0.71019	0.999986	-0.274022	5.90161	1.38206	0.239751	0.664208
ENSBTAG00000003610	DENND1A	DENN domain-containing protein 1A [Source:RefSeq peptide;Acc:NP_001179943]	protein_coding	94526960	95055931	-1	11	514134	-0.0404262	4.71192	0.0247017	0.875113	0.999986	-0.867393	4.71192	10.6188	0.00111944	0.0293214
ENSBTAG00000003614	AP4B1	AP-4 complex subunit beta-1 [Source:RefSeq peptide;Acc:NP_001095420]	protein_coding	29624719	29635004	1	3	512078	-0.076991	3.32031	0.0924793	0.761049	0.999986	0.41896	3.32031	2.8329	0.0923516	0.447879
ENSBTAG00000003616	DCLRE1B	Uncharacterized protein [Source:UniProtKB/TrEMBL;Acc:E1BFI5]	protein_coding	29618297	29624169	-1	3	539794	-0.00698784	2.97875	0.000469523	0.982712	0.999986	0.270249	2.97875	0.724396	0.394705	0.778273
ENSBTAG00000003617	ALKBH4	probable alpha-ketoglutarate-dependent dioxygenase ABH4 [Source:RefSeq peptide;Acc:NP_001069021]	protein_coding	35102455	35109898	1	25	512094	-0.227641	4.70004	1.01809	0.312972	0.999986	-0.124557	4.70004	0.302966	0.582029	0.873845
ENSBTAG00000003619	SEC24D	Uncharacterized protein [Source:UniProtKB/TrEMBL;Acc:F1MV07]	protein_coding	7651891	7761965	1	6	504422	-0.0422528	8.31269	0.114415	0.735173	0.999986	-0.551686	8.31269	19.3365	1.1e-05	0.000770578
ENSBTAG00000003622	BT.24488	zinc finger protein 167 [Source:RefSeq peptide;Acc:NP_001193741]	protein_coding	16415882	16442510	1	22	100138050, 539552	-0.57806	1.09287	0.978027	0.322686	0.999986	-0.536069	1.09287	0.823359	0.3642	0.759169
ENSBTAG00000003629	BT.28878	aspartoacylase [Source:RefSeq peptide;Acc:NP_001039498]	protein_coding	24825866	24847108	1	19	509432	0.106771	6.00556	0.117737	0.731502	0.999986	-0.304848	6.00556	0.959558	0.327298	0.737774
ENSBTAG00000003632	CYP39A1	24-hydroxycholesterol 7-alpha-hydroxylase [Source:RefSeq peptide;Acc:NP_001092408]	protein_coding	19776642	19860368	-1	23	511195	-0.470362	1.07328	1.19162	0.275003	0.999986	-1.0078	1.07328	5.52147	0.0187845	0.188523
ENSBTAG00000003634	CISD1	CDGSH iron-sulfur domain-containing protein 1 [Source:UniProtKB/Swiss-Prot;Acc:Q3ZBU2]	protein_coding	742617	760794	-1	26	531444	-0.188867	2.25843	0.234	0.628574	0.999986	0.000411169	2.25843	1.05e-06	0.999183	0.999556
ENSBTAG00000003635	SLC35C2	Uncharacterized protein [Source:UniProtKB/TrEMBL;Acc:F1N141]	protein_coding	75799806	75807162	-1	13	NA	-0.115098	5.25035	0.384787	0.535052	0.999986	0.0716845	5.25035	0.148156	0.700304	0.916743
ENSBTAG00000003636	BT.65903	lysosomal acid lipase/cholesteryl ester hydrolase precursor [Source:RefSeq peptide;Acc:NP_001096793]	protein_coding	10988284	11030717	-1	26	100125267	-0.117031	12.1719	0.31868	0.572402	0.999986	0.193085	12.1719	0.854605	0.355253	0.756456
ENSBTAG00000003639	BT.48490	engulfment and cell motility protein 2 [Source:RefSeq peptide;Acc:NP_001076860]	protein_coding	75812624	75839560	-1	13	508361	0.0129189	6.39427	0.00671351	0.934698	0.999986	0.601736	6.39427	14.6735	0.000127829	0.00547116
ENSBTAG00000003642	PRDX1	Peroxiredoxin-1 [Source:UniProtKB/Swiss-Prot;Acc:Q5E947]	protein_coding	101152892	101166725	1	3	281997	0.308324	10.0517	2.76137	0.0965656	0.916985	1.32783	10.0517	49.724	1.77e-12	1.23e-09
ENSBTAG00000003644	HSPBP1	hsp70-binding protein 1 [Source:RefSeq peptide;Acc:NP_001039596]	protein_coding	62643396	62653550	1	18	512757	-0.0519537	4.37917	0.0545644	0.815303	0.999986	-0.109055	4.37917	0.239284	0.624724	0.885834
ENSBTAG00000003649	BT.52423	protein kinase-like protein SgK196 [Source:RefSeq peptide;Acc:NP_001091496]	protein_coding	37422653	37437162	1	27	514490	-0.126024	4.48551	0.380457	0.537359	0.999986	0.112345	4.48551	0.306612	0.579767	0.872123
ENSBTAG00000003650	NR4A2	Nuclear receptor subfamily 4 group A member 2 [Source:UniProtKB/Swiss-Prot;Acc:Q08E53]	protein_coding	39999717	40017015	1	2	540245	0.176045	2.11272	0.199799	0.654883	0.999986	-0.430085	2.11272	1.15659	0.282174	0.70138
ENSBTAG00000003651	OTOP1	otopetrin-1 [Source:RefSeq peptide;Acc:NP_001193713]	protein_coding	107514923	107547395	1	6	525643	-0.64224	0.333315	0.610876	0.434458	0.999986	-1.73907	0.333315	3.92091	0.0476891	0.328837
ENSBTAG00000003652	TMEM128	Transmembrane protein 128 [Source:UniProtKB/Swiss-Prot;Acc:Q3T0S0]	protein_coding	107477962	107493240	1	6	513824	0.0971154	4.76183	0.168447	0.681495	0.999986	0.0399932	4.76183	0.0281242	0.866817	0.967014
ENSBTAG00000003653	LYAR	cell growth-regulating nucleolar protein [Source:RefSeq peptide;Acc:NP_001026939]	protein_coding	107443252	107463870	1	6	537667	0.184012	3.86184	0.349327	0.554494	0.999986	-0.479327	3.86184	2.2942	0.129858	0.520182
ENSBTAG00000003665	NUP210	nuclear pore membrane glycoprotein 210 precursor [Source:RefSeq peptide;Acc:NP_001178390]	protein_coding	59167799	59244357	1	22	100125264	-0.374007	2.50753	0.791268	0.373717	0.999986	-0.525166	2.50753	1.48079	0.223651	0.646973
ENSBTAG00000003669	BNC2	Uncharacterized protein [Source:UniProtKB/TrEMBL;Acc:F1MUR4]	protein_coding	27974917	27993276	1	8	540746	-0.0929168	2.40699	0.0448178	0.832339	0.999986	-1.17127	2.40699	6.9135	0.00855476	0.117128
ENSBTAG00000003676		Uncharacterized protein [Source:UniProtKB/TrEMBL;Acc:F1N6T9]	protein_coding	125600540	125600953	1	2	NA	-0.87848	0.431097	1.706	0.191505	0.999986	-1.01087	0.431097	2.11141	0.146204	0.545234
ENSBTAG00000003679	PAAF1	Proteasomal ATPase-associated factor 1 [Source:UniProtKB/Swiss-Prot;Acc:Q148I1]	protein_coding	54131056	54171357	1	15	533348	-0.151803	4.15358	0.574028	0.448663	0.999986	0.174683	4.15358	0.755852	0.38463	0.769883
ENSBTAG00000003687	FOXK2	Uncharacterized protein [Source:UniProtKB/TrEMBL;Acc:F1MW83]	protein_coding	50650350	50695396	-1	19	532359	0.293436	6.30731	2.3727	0.123473	0.948587	-0.00636112	6.30731	0.00111362	0.973379	0.99185
ENSBTAG00000003690	NHLRC2	NHL repeat-containing protein 2 [Source:UniProtKB/Swiss-Prot;Acc:A4IF69]	protein_coding	34584585	34640028	1	26	534327	0.07748	4.1776	0.14791	0.700541	0.999986	0.133002	4.1776	0.43023	0.511876	0.844524
ENSBTAG00000003692	UCP2	Mitochondrial uncoupling protein 2 [Source:UniProtKB/Swiss-Prot;Acc:Q3SZI5]	protein_coding	54196170	54202633	-1	15	281562	-0.122732	7.87489	0.638019	0.424429	0.999986	-0.2241	7.87489	2.11354	0.146001	0.545234
ENSBTAG00000003693	UNC84B	SUN domain-containing protein 2 [Source:RefSeq peptide;Acc:NP_001095789]	protein_coding	110872317	110885520	-1	5	618392	0.00942681	7.311	0.00394093	0.949944	0.999986	-0.315202	7.311	4.38688	0.0362165	0.285598
ENSBTAG00000003695	BT.39758	WD repeat domain phosphoinositide-interacting protein 3 [Source:RefSeq peptide;Acc:NP_001068715]	protein_coding	50611870	50635833	1	19	506232	-0.0711002	6.52494	0.230483	0.631166	0.999986	0.00264745	6.52494	0.000321649	0.985691	0.995778
ENSBTAG00000003696	CCDC64	coiled-coil domain containing 64 [Source:HGNC Symbol;Acc:28095]	protein_coding	64643561	64722444	1	17	NA	-0.425023	0.261406	0.51701	0.47212	0.999986	-1.60631	0.261406	8.01223	0.00464624	0.0803355
ENSBTAG00000003697	TARDBP	TAR DNA-binding protein 43 [Source:RefSeq peptide;Acc:NP_001039950]	protein_coding	43475060	43486514	-1	16	540632	-0.34439	4.47527	1.84116	0.174815	0.999986	0.62954	4.47527	6.21682	0.0126542	0.149037
ENSBTAG00000003699	ZFP3	zinc finger protein 3 homolog [Source:RefSeq peptide;Acc:NP_001092559]	protein_coding	26968018	26975114	-1	19	538648	-0.340787	0.121286	0.396998	0.528644	0.999986	0.279875	0.121286	0.305459	0.58048	0.872863
ENSBTAG00000003702	ANGEL2	Protein angel homolog 2 [Source:UniProtKB/Swiss-Prot;Acc:A6H7I3]	protein_coding	72473639	72491699	1	16	540507	0.526558	3.84384	5.61841	0.0177728	0.401434	-0.166806	3.84384	0.572448	0.449288	0.814886
ENSBTAG00000003705	FAM83G	protein FAM83G [Source:RefSeq peptide;Acc:NP_001192445]	protein_coding	34832961	34860869	1	19	100139162	-0.517319	0.585224	0.735852	0.390993	0.999986	0.702463	0.585224	1.37135	0.24158	0.665636
ENSBTAG00000003707	GRAP	GRB2-related adapter protein [Source:UniProtKB/Swiss-Prot;Acc:A6QLK6]	protein_coding	34796322	34817309	1	19	534491	-0.128528	6.61729	0.732981	0.391919	0.999986	-0.507438	6.61729	11.463	0.000709943	0.0210718
ENSBTAG00000003708	BT.69980	Protein transport protein Sec23A [Source:UniProtKB/Swiss-Prot;Acc:A2VDL8]	protein_coding	49489517	49555507	-1	21	533994	-0.323428	4.92312	3.75065	0.0527869	0.719425	0.0105711	4.92312	0.00404873	0.949265	0.98656
ENSBTAG00000003709	ITGB8	integrin beta-8 precursor [Source:RefSeq peptide;Acc:NP_001179804]	protein_coding	29124581	29216280	1	4	536286	-0.0604195	2.97389	0.0227789	0.880033	0.999986	0.0501812	2.97389	0.0158016	0.899966	0.975086
ENSBTAG00000003710	XPO4	exportin-4 [Source:RefSeq peptide;Acc:NP_001092359]	protein_coding	35958357	36046871	1	12	506392	-0.265492	4.95341	2.20855	0.137247	0.978457	0.00430705	4.95341	0.000579148	0.9808	0.993159
ENSBTAG00000003711	EPAS1	endothelial PAS domain-containing protein 1 [Source:RefSeq peptide;Acc:NP_777150]	protein_coding	28576347	28668899	1	11	282711	0.478243	4.65693	2.34738	0.125494	0.955193	2.61215	4.65693	63.4683	1.63e-15	3.21e-12
ENSBTAG00000003712	MGC140823	protein FAM89B [Source:RefSeq peptide;Acc:NP_001068985]	protein_coding	44420406	44422038	1	29	511465	0.0940373	3.53203	0.101978	0.749469	0.999986	0.339599	3.53203	1.36415	0.24282	0.666325
ENSBTAG00000003713	BT.74445	Sjoegren syndrome/scleroderma autoantigen 1 [Source:RefSeq peptide;Acc:NP_001033617]	protein_coding	44418400	44419658	1	29	511466	0.0405787	2.80996	0.0168707	0.896656	0.999986	0.0899079	2.80996	0.0823281	0.774167	0.942255
ENSBTAG00000003718	BT.23353	2-hydroxyacyl-CoA lyase 1 [Source:RefSeq peptide;Acc:NP_001092419]	protein_coding	154337506	154376271	-1	1	512676	-0.301418	3.79305	1.18496	0.276349	0.999986	0.231145	3.79305	0.681716	0.408997	0.788622
ENSBTAG00000003719	TDRD7	Tudor domain-containing protein 7 [Source:UniProtKB/Swiss-Prot;Acc:A6QLE1]	protein_coding	63071039	63173712	1	8	506702	0.133568	5.50208	0.645219	0.421827	0.999986	0.340241	5.50208	4.22583	0.0398133	0.298992
ENSBTAG00000003726	MTMR9	myotubularin-related protein 9 [Source:RefSeq peptide;Acc:NP_001094657]	protein_coding	7831437	7899876	-1	8	539174	-0.0702225	3.41324	0.0809727	0.775984	0.999986	0.187583	3.41324	0.578612	0.446857	0.813112
ENSBTAG00000003727	BT.104277	SH3 domain-containing kinase-binding protein 1 [Source:RefSeq peptide;Acc:NP_001121972]	protein_coding	130459281	130711913	1	X	510489	0.127311	7.68843	0.712189	0.398718	0.999986	-0.607113	7.68843	16.0094	6.3e-05	0.00319555
ENSBTAG00000003728	NDUFS4	NADH dehydrogenase [ubiquinone] iron-sulfur protein 4, mitochondrial [Source:UniProtKB/Swiss-Prot;Acc:Q02375]	protein_coding	25407689	25523382	-1	20	327680	0.117626	4.71951	0.100388	0.751364	0.999986	0.0542436	4.71951	0.0196581	0.888496	0.971643
ENSBTAG00000003733	TM4SF5	Transmembrane 4 L6 family member 5 [Source:UniProtKB/Swiss-Prot;Acc:Q2KIG8]	protein_coding	27210648	27216974	-1	19	511869	-0.783085	1.28996	2.92368	0.0872888	0.881454	0.232013	1.28996	0.262509	0.608401	0.881896
ENSBTAG00000003740	KDM6A	Uncharacterized protein [Source:UniProtKB/TrEMBL;Acc:F1MV76]	protein_coding	104047768	104164066	-1	X	NA	0.199178	5.2134	1.4083	0.235339	0.999986	0.151988	5.2134	0.820572	0.365013	0.759169
ENSBTAG00000003741	NEURL	neuralized-like protein 1A [Source:RefSeq peptide;Acc:NP_001179182]	protein_coding	24330861	24403159	1	26	510334	-0.945079	0.563043	1.76192	0.184385	0.999986	0.356816	0.563043	0.243556	0.621649	0.88487
ENSBTAG00000003743		Uncharacterized protein [Source:UniProtKB/TrEMBL;Acc:F1MV78]	protein_coding	57516043	57517306	1	9	NA	-0.0245688	2.8875	0.00495448	0.943885	0.999986	0.94174	2.8875	6.91307	0.00855681	0.117128
ENSBTAG00000003745	BT.64382	WD repeat-containing protein 48 [Source:RefSeq peptide;Acc:NP_001069992]	protein_coding	12416919	12469477	1	22	618860	-0.0310721	5.71567	0.0377077	0.846031	0.999986	-0.134682	5.71567	0.717298	0.397032	0.780879
ENSBTAG00000003746	SCP2	non-specific lipid-transfer protein [Source:RefSeq peptide;Acc:NP_001029162]	protein_coding	93846489	93968364	-1	3	508918	0.027028	6.68282	0.0176992	0.894163	0.999986	0.0258392	6.68282	0.0159001	0.899656	0.975086
ENSBTAG00000003747	PTGR2	Prostaglandin reductase 2 [Source:UniProtKB/Swiss-Prot;Acc:Q32L99]	protein_coding	85645803	85666323	1	10	506263	-0.193385	3.7701	0.897699	0.3434	0.999986	0.235376	3.7701	1.28302	0.257339	0.679598
ENSBTAG00000003748	BT.30639	CCR4-NOT transcription complex subunit 2 [Source:RefSeq peptide;Acc:NP_001096747]	protein_coding	43361161	43494162	-1	5	533945	-0.174369	6.14445	0.836641	0.360359	0.999986	-0.140622	6.14445	0.544176	0.460707	0.821856
ENSBTAG00000003749	KCNMB4	calcium-activated potassium channel subunit beta-4 [Source:RefSeq peptide;Acc:NP_001179452]	protein_coding	43266425	43347032	-1	5	520448	-0.44635	1.009	0.342809	0.558212	0.999986	-0.665485	1.009	0.662292	0.415752	0.792909
ENSBTAG00000003752	SLC25A24	Calcium-binding mitochondrial carrier protein SCaMC-1 [Source:UniProtKB/Swiss-Prot;Acc:A5PJZ1]	protein_coding	35152469	35210446	1	3	534742	0.00762606	6.11053	0.00140898	0.970057	0.999986	0.15146	6.11053	0.55921	0.454579	0.818579
ENSBTAG00000003754	STARD9	Uncharacterized protein [Source:UniProtKB/TrEMBL;Acc:F1MUY5]	protein_coding	38111923	38135944	1	10	NA	-0.0028037	5.59533	0.000227809	0.987958	0.999986	-0.317435	5.59533	2.85576	0.0910472	0.445543
ENSBTAG00000003757	DNAJA2	DnaJ homolog subfamily A member 2 [Source:UniProtKB/Swiss-Prot;Acc:Q2HJ94]	protein_coding	15431046	15442609	-1	18	360006	0.0941271	4.77679	0.145487	0.702886	0.999986	0.064681	4.77679	0.0677508	0.79464	0.948998
ENSBTAG00000003758	TKT	transketolase [Source:RefSeq peptide;Acc:NP_001003906]	protein_coding	48264511	48288061	1	22	445425	-0.00659847	9.2317	0.00239584	0.960961	0.999986	0.2892	9.2317	4.58899	0.0321779	0.267622
ENSBTAG00000003759	PCNXL3	pecanex-like protein 3 [Source:RefSeq peptide;Acc:NP_001179822]	protein_coding	44462346	44481118	1	29	536942	-0.0658317	7.24817	0.130902	0.717498	0.999986	0.0653391	7.24817	0.129626	0.71882	0.923937
ENSBTAG00000003762	GNB5	guanine nucleotide-binding protein subunit beta-5 [Source:RefSeq peptide;Acc:NP_001092540]	protein_coding	58291303	58324001	1	10	535365	0.320869	4.31929	1.65158	0.198744	0.999986	0.59376	4.31929	5.70646	0.0169026	0.177485
ENSBTAG00000003763	MYO5C	Uncharacterized protein [Source:UniProtKB/TrEMBL;Acc:F1MX93]	protein_coding	58176957	58278067	1	10	NA	0.581061	1.32149	0.548655	0.458868	0.999986	0.95044	1.32149	1.79362	0.180485	0.595735
ENSBTAG00000003764	AKIRIN2	Akirin-2 [Source:UniProtKB/Swiss-Prot;Acc:A8YXY8]	protein_coding	63127339	63150180	1	9	614292	-0.0774691	6.37465	0.254259	0.614092	0.999986	0.281096	6.37465	3.35429	0.0670303	0.388914
ENSBTAG00000003766	CNO	protein cappuccino homolog [Source:RefSeq peptide;Acc:NP_001074200]	protein_coding	118023637	118025125	1	6	518544	-0.172751	4.55367	0.474231	0.491047	0.999986	0.22856	4.55367	0.822097	0.364568	0.759169
ENSBTAG00000003769			processed_pseudogene	26332080	26333873	-1	10	NA	0.103816	3.83137	0.0966451	0.755893	0.999986	-0.300491	3.83137	0.787653	0.374811	0.764362
ENSBTAG00000003770	PTS	6-pyruvoyl tetrahydrobiopterin synthase [Source:RefSeq peptide;Acc:NP_001107009]	protein_coding	22912247	22920397	1	15	506860	-0.317191	1.50965	0.596496	0.439918	0.999986	0.464064	1.50965	1.25088	0.263384	0.686001
ENSBTAG00000003773	SLC25A13	Uncharacterized protein [Source:UniProtKB/TrEMBL;Acc:F1MX88]	protein_coding	13345306	13529584	-1	4	615470	0.213005	5.78474	1.71187	0.190744	0.999986	-0.26599	5.78474	2.65464	0.103248	0.470645
ENSBTAG00000003779	ZC4H2	zinc finger C4H2 domain-containing protein [Source:RefSeq peptide;Acc:NP_001071579]	protein_coding	101028239	101103881	1	X	768236	1.16283	0.49944	3.25696	0.0711211	0.811026	0.0789234	0.49944	0.0158802	0.899719	0.975086
ENSBTAG00000003784	DNAJC2	DnaJ homolog subfamily C member 2 [Source:UniProtKB/Swiss-Prot;Acc:Q1RMH9]	protein_coding	44769575	44803651	-1	4	507897	0.354579	4.45415	2.78056	0.0954148	0.912153	-0.277416	4.45415	1.71317	0.190574	0.608066
ENSBTAG00000003788	RCC1	regulator of chromosome condensation [Source:RefSeq peptide;Acc:NP_001098878]	protein_coding	125468461	125475905	-1	2	534142	-0.153113	4.61207	0.635491	0.425349	0.999986	-0.0623402	4.61207	0.105478	0.745352	0.934003
ENSBTAG00000003789	KIAA1429	protein virilizer homolog [Source:RefSeq peptide;Acc:NP_001192355]	protein_coding	72100497	72163615	1	14	782848	-0.0754405	5.69499	0.229356	0.632002	0.999986	0.103055	5.69499	0.430805	0.511594	0.844524
ENSBTAG00000003793	NGLY1	peptide-N(4)-(N-acetyl-beta-glucosaminyl)asparagine amidase [Source:RefSeq peptide;Acc:NP_001179716]	protein_coding	39876196	39934374	1	27	533736	-0.200944	4.47936	1.00519	0.316059	0.999986	-0.290785	4.47936	2.13443	0.144024	0.543288
ENSBTAG00000003798	BT.20898	autocrine motility factor receptor [Source:RefSeq peptide;Acc:NP_001039439]	protein_coding	24290808	24334739	1	18	507541	-0.100837	7.29727	0.61514	0.432859	0.999986	0.0103619	7.29727	0.00648815	0.935801	0.983092
ENSBTAG00000003799	TARS2	threonyl-tRNA synthetase, mitochondrial [Source:RefSeq peptide;Acc:NP_001095415]	protein_coding	20234451	20246077	-1	3	511740	-0.199248	6.91211	1.7143	0.190428	0.999986	-0.0518782	6.91211	0.116656	0.73269	0.929075
ENSBTAG00000003801	MBD1	methyl-CpG-binding domain protein 1 [Source:RefSeq peptide;Acc:NP_001039946]	protein_coding	50364236	50381415	-1	24	540558	-0.149497	6.65217	1.10506	0.293157	0.999986	-0.204939	6.65217	2.09958	0.14734	0.546608
ENSBTAG00000003804	BT.27130	probable saccharopine dehydrogenase [Source:RefSeq peptide;Acc:NP_001029460]	protein_coding	31338405	31368006	-1	16	507289	0.0155545	4.15931	0.00325645	0.954493	0.999986	-0.053656	4.15931	0.0378882	0.845668	0.961011
ENSBTAG00000003806	ECM1	extracellular matrix protein 1 precursor [Source:RefSeq peptide;Acc:NP_001093176]	protein_coding	20228528	20233933	-1	3	524222	0.152012	8.85342	0.725391	0.394381	0.999986	0.246815	8.85342	1.88556	0.169704	0.581582
ENSBTAG00000003807	RQCD1	Cell differentiation protein RCD1 homolog [Source:UniProtKB/Swiss-Prot;Acc:A7MB47]	protein_coding	107256013	107289222	1	2	536537	0.0490158	6.28226	0.112966	0.736792	0.999986	0.00345894	6.28226	0.000560692	0.981109	0.993216
ENSBTAG00000003808	HDAC9	Uncharacterized protein [Source:UniProtKB/TrEMBL;Acc:F1MWS5]	protein_coding	27174250	27457097	1	4	535415	-0.323086	3.15249	0.706953	0.400457	0.999986	-1.11583	3.15249	7.73737	0.00540895	0.0878961
ENSBTAG00000003813	BCS1L	Mitochondrial chaperone BCS1 [Source:UniProtKB/Swiss-Prot;Acc:Q5E9H5]	protein_coding	107341872	107345830	1	2	539713	0.218904	3.1912	0.519636	0.470997	0.999986	0.340612	3.1912	1.2826	0.257417	0.679598
ENSBTAG00000003815	EDEM2	ER degradation-enhancing alpha-mannosidase-like 2 precursor [Source:RefSeq peptide;Acc:NP_001094555]	protein_coding	64999241	65028233	-1	13	513253	-0.133868	6.09126	0.989619	0.319835	0.999986	0.0687219	6.09126	0.260967	0.609456	0.881896
ENSBTAG00000003817	BT.45858	E3 ubiquitin-protein ligase RNF25 [Source:RefSeq peptide;Acc:NP_001015575]	protein_coding	107346299	107355558	-1	2	511571	-0.084246	4.54095	0.131633	0.716745	0.999986	-0.182534	4.54095	0.611427	0.434251	0.803703
ENSBTAG00000003819	STK36	serine/threonine-protein kinase 36 [Source:RefSeq peptide;Acc:NP_001192565]	protein_coding	107356024	107382298	1	2	508408	-0.145388	2.94348	0.338099	0.560929	0.999986	-0.392519	2.94348	2.4221	0.119634	0.503649
ENSBTAG00000003820	GRAMD1A	Uncharacterized protein [Source:UniProtKB/TrEMBL;Acc:F6QVR0]	protein_coding	45932691	45957028	1	18	507027	0.278408	5.56954	1.24369	0.264761	0.999986	-0.212497	5.56954	0.718553	0.396619	0.780356
ENSBTAG00000003822	CROCC	Uncharacterized protein [Source:UniProtKB/TrEMBL;Acc:E1BBS9]	protein_coding	136193743	136239981	-1	2	530641	-0.0329719	5.14499	0.0135323	0.907392	0.999986	-0.578303	5.14499	4.06822	0.0436973	0.313184
ENSBTAG00000003825	PTPN12	tyrosine-protein phosphatase non-receptor type 12 [Source:RefSeq peptide;Acc:NP_001192920]	protein_coding	43834354	43884954	-1	4	531877	0.148774	5.1997	0.298322	0.584936	0.999986	0.360769	5.1997	1.757	0.184999	0.602036
ENSBTAG00000003826	SCN1B	Sodium channel subunit beta-1 [Source:UniProtKB/Swiss-Prot;Acc:Q17QN4]	protein_coding	45960622	45970522	1	18	618204	-0.30333	-0.148233	0.179552	0.671759	0.999986	-0.115863	-0.148233	0.0245411	0.875516	0.968759
ENSBTAG00000003830	PSMB3	Proteasome subunit beta type-3 [Source:UniProtKB/Swiss-Prot;Acc:P33672]	protein_coding	39980435	39989908	1	19	533874	0.223549	6.44873	1.52665	0.216615	0.999986	0.287606	6.44873	2.49538	0.114181	0.492269
ENSBTAG00000003833	TMEM22	transmembrane protein 22 [Source:RefSeq peptide;Acc:NP_001068992]	protein_coding	133401649	133439465	-1	1	511543	0.153282	1.72747	0.197802	0.656501	0.999986	0.315821	1.72747	0.875545	0.349425	0.752976
ENSBTAG00000003836	BT.44707	disintegrin and metalloproteinase domain-containing protein 19 precursor [Source:RefSeq peptide;Acc:NP_001068943]	protein_coding	71158812	71250704	-1	7	510907	-0.111946	1.35991	0.0385368	0.844369	0.999986	0.154824	1.35991	0.0749216	0.784301	0.94648
ENSBTAG00000003837	BT.27743	R-spondin-1 precursor [Source:RefSeq peptide;Acc:NP_001099091]	protein_coding	108854245	108874912	1	3	511675	-0.347695	0.70161	0.230859	0.630888	0.999986	0.309869	0.70161	0.206207	0.649757	0.896513
ENSBTAG00000003840	GUCY1B1	Guanylate cyclase soluble subunit beta-1 [Source:UniProtKB/Swiss-Prot;Acc:P16068]	protein_coding	44498805	44569575	-1	17	282433	-0.100275	0.328015	0.0318768	0.858298	0.999986	-0.120663	0.328015	0.0437982	0.834229	0.958625
ENSBTAG00000003842	RABGEF1	Rab5 GDP/GTP exchange factor [Source:UniProtKB/Swiss-Prot;Acc:O18973]	protein_coding	28509094	28534880	1	25	282335	0.145398	5.28193	0.584313	0.444627	0.999986	0.0781549	5.28193	0.166515	0.683227	0.909917
[truncated: 10,125 more rows]
