# Supplementary material for: Analysis of the Bovine Monocyte-Derived Macrophage Response to Mycobacterium avium Subspecies Paratuberculosis Infection Using RNA-seq
Source: Front Immunol. 2015 Feb 4;6:23. doi: 10.3389/fimmu.2015.00023 (PMC4316787; doi:10.3389/fimmu.2015.00023)
Supplement: Supplementary file 1 [file Presentation_1.ZIP › Table S3.XLSX]

## Sheet: Sheet1
Table S3: Biological Process GO functions identified using GOseq for DE genes detected using RNA-seq from MAP-infected versus non-infected control MDM at 2 hpi.
category	Over-represented P-value	Under-represented P-value	Number DE genes in category	Number of molecules in category	Term	Ontology	Bonferroni-adjusted P-value	Ratio
GO:0006954	3.9317e-23	1	27	110	inflammatory response	BP	3.08363e-19	0.245455
GO:0006952	9.27848e-22	1	32	192	defense response	BP	7.27711e-18	0.166667
GO:0050896	9.39201e-21	1	66	1159	response to stimulus	BP	7.36616e-17	0.0569456
GO:0006950	1.22477e-17	1	45	568	response to stress	BP	9.6059e-14	0.0792254
GO:0051716	4.73003e-16	1	54	914	cellular response to stimulus	BP	3.70976e-12	0.059081
GO:0002376	7.41886e-16	1	33	317	immune system process	BP	5.81862e-12	0.104101
GO:0070887	1.77029e-15	1	31	283	cellular response to chemical stimulus	BP	1.38844e-11	0.109541
GO:0023052	4.10726e-14	1	45	699	signaling	BP	3.22132e-10	0.0643777
GO:0044700	4.10726e-14	1	45	699	single organism signaling	BP	3.22132e-10	0.0643777
GO:0007165	7.02415e-14	1	43	646	signal transduction	BP	5.50904e-10	0.0665635
GO:0007154	1.09439e-13	1	45	717	cell communication	BP	8.58332e-10	0.0627615
GO:0042221	4.197e-13	1	33	393	response to chemical	BP	3.29171e-09	0.0839695
GO:0006955	8.6288e-13	1	22	164	immune response	BP	6.76757e-09	0.134146
GO:0007166	1.72362e-12	1	29	315	cell surface receptor signaling pathway	BP	1.35184e-08	0.0920635
GO:0009605	3.96895e-12	1	27	280	response to external stimulus	BP	3.11285e-08	0.0964286
GO:0044707	5.96763e-12	1	44	764	single-multicellular organism process	BP	4.68041e-08	0.0575916
GO:0051239	6.44963e-12	1	27	285	regulation of multicellular organismal process	BP	5.05845e-08	0.0947368
GO:0065007	1.12901e-11	1	67	1722	biological regulation	BP	8.85483e-08	0.0389082
GO:0071310	1.18816e-11	1	23	207	cellular response to organic substance	BP	9.31874e-08	0.111111
GO:0032501	1.45725e-11	1	44	784	multicellular organismal process	BP	1.14292e-07	0.0561224
GO:0050789	1.6003e-11	1	65	1633	regulation of biological process	BP	1.25511e-07	0.039804
GO:0071345	4.67085e-11	1	14	67	cellular response to cytokine stimulus	BP	3.66335e-07	0.208955
GO:0071347	5.58654e-11	1	7	9	cellular response to interleukin-1	BP	4.38152e-07	0.777778
GO:0007275	9.43814e-11	1	36	564	multicellular organismal development	BP	7.40233e-07	0.0638298
GO:0048519	1.28924e-10	1	37	596	negative regulation of biological process	BP	1.01115e-06	0.0620805
GO:0040011	1.87755e-10	1	21	194	locomotion	BP	1.47256e-06	0.108247
GO:0048731	2.03887e-10	1	33	486	system development	BP	1.59909e-06	0.0679012
GO:0016477	2.53932e-10	1	19	159	cell migration	BP	1.99159e-06	0.119497
GO:0043207	4.06393e-10	1	17	125	response to external biotic stimulus	BP	3.18734e-06	0.136
GO:0051707	4.06393e-10	1	17	125	response to other organism	BP	3.18734e-06	0.136
GO:0050793	4.20891e-10	1	23	242	regulation of developmental process	BP	3.30105e-06	0.0950413
GO:0034097	4.3451e-10	1	14	78	response to cytokine	BP	3.40786e-06	0.179487
GO:0070555	5.14213e-10	1	7	11	response to interleukin-1	BP	4.03297e-06	0.636364
GO:0009607	5.31095e-10	1	17	127	response to biotic stimulus	BP	4.16538e-06	0.133858
GO:0048523	5.37213e-10	1	34	533	negative regulation of cellular process	BP	4.21336e-06	0.0637899
GO:0072358	9.37193e-10	1	17	134	cardiovascular system development	BP	7.3504e-06	0.126866
GO:0072359	9.37193e-10	1	17	134	circulatory system development	BP	7.3504e-06	0.126866
GO:0048870	9.51717e-10	1	19	171	cell motility	BP	7.46431e-06	0.111111
GO:0051674	9.51717e-10	1	19	171	localization of cell	BP	7.46431e-06	0.111111
GO:0010033	1.29971e-09	1	24	282	response to organic substance	BP	1.01936e-05	0.0851064
GO:0001568	2.20943e-09	1	14	90	blood vessel development	BP	1.73286e-05	0.155556
GO:0050794	2.23019e-09	1	59	1506	regulation of cellular process	BP	1.74914e-05	0.0391766
GO:0048522	2.26307e-09	1	35	587	positive regulation of cellular process	BP	1.77493e-05	0.0596252
GO:0048518	2.40405e-09	1	37	655	positive regulation of biological process	BP	1.88549e-05	0.0564885
GO:0001944	4.53589e-09	1	14	95	vasculature development	BP	3.5575e-05	0.147368
GO:0006915	4.89143e-09	1	25	320	apoptotic process	BP	3.83635e-05	0.078125
GO:0040012	5.44716e-09	1	14	95	regulation of locomotion	BP	4.27221e-05	0.147368
GO:0051047	6.102e-09	1	10	40	positive regulation of secretion	BP	4.7858e-05	0.25
GO:0051046	7.04401e-09	1	13	81	regulation of secretion	BP	5.52462e-05	0.160494
GO:0012501	7.10563e-09	1	25	326	programmed cell death	BP	5.57294e-05	0.0766871
GO:0060326	7.98849e-09	1	10	41	cell chemotaxis	BP	6.26537e-05	0.243902
GO:0035556	8.54473e-09	1	26	363	intracellular signal transduction	BP	6.70163e-05	0.0716253
GO:0048856	1.03212e-08	1	35	628	anatomical structure development	BP	8.09488e-05	0.0557325
GO:0051094	1.03269e-08	1	14	98	positive regulation of developmental process	BP	8.09936e-05	0.142857
GO:0008219	1.31453e-08	1	25	336	cell death	BP	0.000103099	0.0744048
GO:0048583	1.43175e-08	1	30	483	regulation of response to stimulus	BP	0.000112292	0.0621118
GO:0016265	1.48026e-08	1	25	338	death	BP	0.000116097	0.0739645
GO:0023051	1.54986e-08	1	27	398	regulation of signaling	BP	0.000121556	0.0678392
GO:0010646	1.652e-08	1	27	399	regulation of cell communication	BP	0.000129566	0.0676692
GO:0032879	1.73432e-08	1	23	297	regulation of localization	BP	0.000136023	0.0774411
GO:0048513	1.82863e-08	1	25	345	organ development	BP	0.000143419	0.0724638
GO:2000026	2.03721e-08	1	17	158	regulation of multicellular organismal development	BP	0.000159778	0.107595
GO:0010941	2.26268e-08	1	20	223	regulation of cell death	BP	0.000177462	0.0896861
GO:0044767	2.30645e-08	1	37	714	single-organism developmental process	BP	0.000180895	0.0518207
GO:0046903	2.36176e-08	1	15	124	secretion	BP	0.000185233	0.120968
GO:1901700	2.54814e-08	1	16	143	response to oxygen-containing compound	BP	0.00019985	0.111888
GO:0032502	3.19085e-08	1	37	722	developmental process	BP	0.000250258	0.0512465
GO:0022603	3.44383e-08	1	14	108	regulation of anatomical structure morphogenesis	BP	0.000270099	0.12963
GO:0045766	4.06636e-08	1	7	18	positive regulation of angiogenesis	BP	0.000318924	0.388889
GO:0048514	4.36806e-08	1	12	79	blood vessel morphogenesis	BP	0.000342587	0.151899
GO:0009653	4.87235e-08	1	23	312	anatomical structure morphogenesis	BP	0.000382139	0.0737179
GO:0006928	5.22913e-08	1	19	217	cellular component movement	BP	0.000410121	0.0875576
GO:0051704	5.24153e-08	1	20	238	multi-organism process	BP	0.000411094	0.0840336
GO:0042981	5.40401e-08	1	19	211	regulation of apoptotic process	BP	0.000423836	0.0900474
GO:0032940	6.35111e-08	1	14	114	secretion by cell	BP	0.000498117	0.122807
GO:0040017	6.51389e-08	1	10	51	positive regulation of locomotion	BP	0.000510884	0.196078
GO:0043067	7.04629e-08	1	19	215	regulation of programmed cell death	BP	0.00055264	0.0883721
GO:0045765	8.12961e-08	1	8	29	regulation of angiogenesis	BP	0.000637605	0.275862
GO:0071222	1.08902e-07	1	8	30	cellular response to lipopolysaccharide	BP	0.00085412	0.266667
GO:0030334	1.21986e-07	1	12	85	regulation of cell migration	BP	0.000956736	0.141176
GO:0006809	1.27665e-07	1	6	13	nitric oxide biosynthetic process	BP	0.00100127	0.461538
GO:0071219	1.3159e-07	1	8	31	cellular response to molecule of bacterial origin	BP	0.00103206	0.258065
GO:0030155	1.31733e-07	1	9	42	regulation of cell adhesion	BP	0.00103318	0.214286
GO:0009617	1.39294e-07	1	11	70	response to bacterium	BP	0.00109248	0.157143
GO:0019221	1.65642e-07	1	9	43	cytokine-mediated signaling pathway	BP	0.00129913	0.209302
GO:1901342	1.72059e-07	1	8	32	regulation of vasculature development	BP	0.00134946	0.25
GO:0071363	1.7366e-07	1	10	57	cellular response to growth factor stimulus	BP	0.00136201	0.175439
GO:0008283	1.96293e-07	1	19	230	cell proliferation	BP	0.00153952	0.0826087
GO:0050715	2.07768e-07	1	6	14	positive regulation of cytokine secretion	BP	0.00162952	0.428571
GO:0009966	2.11548e-07	1	24	364	regulation of signal transduction	BP	0.00165917	0.0659341
GO:0030335	2.12272e-07	1	9	44	positive regulation of cell migration	BP	0.00166485	0.204545
GO:0046209	2.24762e-07	1	6	14	nitric oxide metabolic process	BP	0.00176281	0.428571
GO:0071216	2.30943e-07	1	8	33	cellular response to biotic stimulus	BP	0.00181128	0.242424
GO:2000145	2.37972e-07	1	12	90	regulation of cell motility	BP	0.00186642	0.133333
GO:0070848	2.51443e-07	1	10	59	response to growth factor	BP	0.00197207	0.169492
GO:0033993	2.65151e-07	1	11	74	response to lipid	BP	0.00207958	0.148649
GO:0030154	2.88736e-07	1	27	454	cell differentiation	BP	0.00226456	0.0594714
GO:0009719	2.96649e-07	1	14	129	response to endogenous stimulus	BP	0.00232662	0.108527
GO:0002237	3.20108e-07	1	9	47	response to molecule of bacterial origin	BP	0.0025106	0.191489
GO:2000147	3.27787e-07	1	9	46	positive regulation of cell motility	BP	0.00257083	0.195652
GO:0050900	3.88368e-07	1	9	47	leukocyte migration	BP	0.00304597	0.191489
GO:0051272	4.73071e-07	1	9	48	positive regulation of cellular component movement	BP	0.0037103	0.1875
GO:0044699	4.73417e-07	1	75	2553	single-organism process	BP	0.00371301	0.0293772
GO:0048585	5.33707e-07	1	16	177	negative regulation of response to stimulus	BP	0.00418586	0.0903955
GO:0044763	6.51755e-07	1	69	2225	single-organism cellular process	BP	0.00511172	0.0310112
GO:0002526	6.59609e-07	1	6	17	acute inflammatory response	BP	0.00517332	0.352941
GO:0051270	7.32666e-07	1	12	100	regulation of cellular component movement	BP	0.0057463	0.12
GO:0043491	7.69197e-07	1	7	26	protein kinase B signaling	BP	0.00603281	0.269231
GO:0002252	7.94246e-07	1	12	101	immune effector process	BP	0.00622927	0.118812
GO:0065009	8.51319e-07	1	24	394	regulation of molecular function	BP	0.0066769	0.0609137
GO:1901701	9.03055e-07	1	12	101	cellular response to oxygen-containing compound	BP	0.00708266	0.118812
GO:0009914	9.05989e-07	1	7	26	hormone transport	BP	0.00710567	0.269231
GO:0046879	9.05989e-07	1	7	26	hormone secretion	BP	0.00710567	0.269231
GO:0045428	9.40895e-07	1	5	10	regulation of nitric oxide biosynthetic process	BP	0.00737944	0.5
GO:0006468	1.05777e-06	1	18	235	protein phosphorylation	BP	0.00829607	0.0765957
GO:0032103	1.08534e-06	1	8	39	positive regulation of response to external stimulus	BP	0.00851234	0.205128
GO:0001525	1.10752e-06	1	10	69	angiogenesis	BP	0.00868625	0.144928
GO:0031649	1.14491e-06	1	4	5	heat generation	BP	0.00897955	0.8
GO:0022409	1.15825e-06	1	4	5	positive regulation of cell-cell adhesion	BP	0.00908413	0.8
GO:0009611	1.2026e-06	1	11	89	response to wounding	BP	0.00943196	0.123596
GO:0051050	1.21371e-06	1	12	104	positive regulation of transport	BP	0.00951913	0.115385
GO:0007155	1.50749e-06	1	13	129	cell adhesion	BP	0.0118232	0.100775
GO:0022610	1.50749e-06	1	13	129	biological adhesion	BP	0.0118232	0.100775
GO:0032496	1.65262e-06	1	8	42	response to lipopolysaccharide	BP	0.0129615	0.190476
GO:0051246	1.65704e-06	1	22	345	regulation of protein metabolic process	BP	0.0129962	0.0637681
GO:0006935	1.73046e-06	1	10	70	chemotaxis	BP	0.013572	0.142857
GO:0042330	1.73046e-06	1	10	70	taxis	BP	0.013572	0.142857
GO:0060341	1.84338e-06	1	14	149	regulation of cellular localization	BP	0.0144576	0.0939597
GO:0023061	1.91594e-06	1	8	41	signal release	BP	0.0150268	0.195122
GO:0044092	2.15941e-06	1	14	151	negative regulation of molecular function	BP	0.0169363	0.0927152
GO:0071396	2.37733e-06	1	8	43	cellular response to lipid	BP	0.0186454	0.186047
GO:0032101	2.65308e-06	1	11	93	regulation of response to external stimulus	BP	0.0208081	0.11828
GO:0048869	2.65432e-06	0.999999	27	508	cellular developmental process	BP	0.0208178	0.0531496
GO:0001816	2.70556e-06	1	11	94	cytokine production	BP	0.0212197	0.117021
GO:0022407	2.99553e-06	1	5	12	regulation of cell-cell adhesion	BP	0.0234939	0.416667
GO:0050714	3.13616e-06	1	6	21	positive regulation of protein secretion	BP	0.0245969	0.285714
GO:0045785	3.33843e-06	1	6	21	positive regulation of cell adhesion	BP	0.0261833	0.285714
GO:0050707	3.40929e-06	1	6	22	regulation of cytokine secretion	BP	0.026739	0.272727
GO:1903036	3.43671e-06	1	6	22	positive regulation of response to wounding	BP	0.0269541	0.272727
GO:0001817	3.58822e-06	1	10	78	regulation of cytokine production	BP	0.0281424	0.128205
GO:0051222	3.66558e-06	1	8	46	positive regulation of protein transport	BP	0.0287491	0.173913
GO:0009888	3.95665e-06	0.999999	16	206	tissue development	BP	0.031032	0.0776699
GO:0051049	4.07681e-06	0.999999	16	207	regulation of transport	BP	0.0319744	0.0772947
GO:0048584	4.48999e-06	0.999999	17	231	positive regulation of response to stimulus	BP	0.035215	0.0735931
GO:0006953	4.77486e-06	1	4	7	acute-phase response	BP	0.0374492	0.571429
GO:0097529	5.59887e-06	1	6	23	myeloid leukocyte migration	BP	0.0439119	0.26087
GO:0002685	5.67616e-06	1	6	23	regulation of leukocyte migration	BP	0.0445181	0.26087
GO:0045595	5.7414e-06	0.999999	14	161	regulation of cell differentiation	BP	0.0450298	0.0869565
GO:0010604	5.83623e-06	0.999999	20	317	positive regulation of macromolecule metabolic process	BP	0.0457736	0.0630915
