# Supplementary material for: Analysis of the Bovine Monocyte-Derived Macrophage Response to Mycobacterium avium Subspecies Paratuberculosis Infection Using RNA-seq
Source: Front Immunol. 2015 Feb 4;6:23. doi: 10.3389/fimmu.2015.00023 (PMC4316787; doi:10.3389/fimmu.2015.00023)
Supplement: Supplementary file 1 [file Presentation_1.ZIP › Table S4.XLSX]

## Sheet: Sheet1
Table S4: Biological Process GO functions identified using GOseq for DE genes detected using RNA-seq from MAP-infected versus non-infected control MDM at 6 hpi.
category	Over-represented P-value	Under-represented P-value	Number DE genes in category	Number of molecules in category	Term	Ontology	Bonferroni-adjusted P-value	Ratio
GO:0002376	1.06504e-12	1	44	317	immune system process	BP	8.35307e-09	0.138801
GO:0023051	1.75316e-11	1	48	398	regulation of signaling	BP	1.375e-07	0.120603
GO:0010646	1.89573e-11	1	48	399	regulation of cell communication	BP	1.48682e-07	0.120301
GO:0006955	3.59274e-11	1	29	164	immune response	BP	2.81779e-07	0.176829
GO:0007154	8.49436e-11	1	67	717	cell communication	BP	6.66213e-07	0.0934449
GO:0048583	2.07439e-10	1	52	483	regulation of response to stimulus	BP	1.62694e-06	0.10766
GO:0023052	3.19548e-10	1	65	699	signaling	BP	2.50621e-06	0.09299
GO:0044700	3.19548e-10	1	65	699	single organism signaling	BP	2.50621e-06	0.09299
GO:0006952	5.38877e-10	1	30	192	defense response	BP	4.22642e-06	0.15625
GO:0009966	7.00106e-10	1	43	364	regulation of signal transduction	BP	5.49093e-06	0.118132
GO:0007165	7.16039e-09	1	59	646	signal transduction	BP	5.6159e-05	0.0913313
GO:0032879	1.30715e-08	1	36	297	regulation of localization	BP	0.00010252	0.121212
GO:0050896	1.70897e-08	1	86	1159	response to stimulus	BP	0.000134035	0.0742019
GO:0009605	2.92462e-08	1	34	280	response to external stimulus	BP	0.000229378	0.121429
GO:0048584	4.49423e-08	1	30	231	positive regulation of response to stimulus	BP	0.000352482	0.12987
GO:0040011	2.35905e-07	1	26	194	locomotion	BP	0.0018502	0.134021
GO:0002252	3.03927e-07	1	18	101	immune effector process	BP	0.0023837	0.178218
GO:0016477	3.3431e-07	1	23	159	cell migration	BP	0.00262199	0.144654
GO:0051239	5.30654e-07	1	32	285	regulation of multicellular organismal process	BP	0.00416192	0.112281
GO:1902531	6.34544e-07	1	28	230	regulation of intracellular signal transduction	BP	0.00497673	0.121739
GO:0044707	6.37268e-07	1	61	764	single-multicellular organism process	BP	0.00499809	0.0798429
GO:0032501	7.03192e-07	1	62	784	multicellular organismal process	BP	0.00551513	0.0790816
GO:0065007	8.03402e-07	1	108	1722	biological regulation	BP	0.00630108	0.0627178
GO:0002443	8.24664e-07	1	11	40	leukocyte mediated immunity	BP	0.00646784	0.275
GO:0048522	1.08697e-06	1	50	587	positive regulation of cellular process	BP	0.00852512	0.0851789
GO:0048518	1.11877e-06	1	54	655	positive regulation of biological process	BP	0.00877452	0.0824427
GO:0006954	1.13208e-06	1	18	110	inflammatory response	BP	0.00887892	0.163636
GO:0048870	1.23624e-06	1	23	171	cell motility	BP	0.00969582	0.134503
GO:0051674	1.23624e-06	1	23	171	localization of cell	BP	0.00969582	0.134503
GO:0046903	1.51403e-06	1	19	124	secretion	BP	0.0118746	0.153226
GO:0001775	1.79762e-06	1	18	115	cell activation	BP	0.0140988	0.156522
GO:0042110	2.34072e-06	1	12	54	T cell activation	BP	0.0183583	0.222222
GO:0009967	2.68476e-06	0.999999	21	155	positive regulation of signal transduction	BP	0.0210566	0.135484
GO:0045087	3.39064e-06	0.999999	15	84	innate immune response	BP	0.0265928	0.178571
GO:0051716	3.43457e-06	0.999998	67	914	cellular response to stimulus	BP	0.0269373	0.0733042
GO:0002682	3.50903e-06	0.999999	21	157	regulation of immune system process	BP	0.0275213	0.133758
GO:0045321	4.39657e-06	0.999999	16	99	leukocyte activation	BP	0.0344823	0.161616
GO:0023056	4.50745e-06	0.999999	21	160	positive regulation of signaling	BP	0.0353519	0.13125
GO:0007166	4.8557e-06	0.999998	32	315	cell surface receptor signaling pathway	BP	0.0380832	0.101587
GO:0010647	4.97824e-06	0.999999	21	161	positive regulation of cell communication	BP	0.0390443	0.130435
