# Supplementary material for: Analysis of the Bovine Monocyte-Derived Macrophage Response to Mycobacterium avium Subspecies Paratuberculosis Infection Using RNA-seq
Source: Front Immunol. 2015 Feb 4;6:23. doi: 10.3389/fimmu.2015.00023 (PMC4316787; doi:10.3389/fimmu.2015.00023)
Supplement: Supplementary file 1 [file Presentation_1.ZIP › Table S5.XLSX]

## Sheet: Sheet0
Table S5: Canonical pathways identified using IPA for DE genes detected using RNA-seq from MAP-infected versus non-infected control MDM at 2 hpi.
IPA Canonical Pathway	FDR-adjusted P value	Ratio	Molecules
IL-10 Signaling	1.58489e-17	0.205	MAP2K4, SOCS3, CCR5, JAK1, MAPK1, ARG2, MAPK13, IKBKB, IKBKG, NFKBIB, IL1RAP, MAP3K14, IL4R, BLVRA, TYK2, IL36A, BLVRB, NFKB2, STAT3, MAPK12, TRAF6, IL18, IL1RN, IL10RA, CD14, MAP2K3, TNF, MAP2K6, RELA, IL1A, NFKBIE, FCGR2B, NFKB1, MAPK11, HMOX1, JUN, NFKBIA, SP1, MAP3K7, CHUK, CCR1, IL10, MAPK8, IKBKE, IL1R1, FOS, MAPK14, IL10RB, IL1B, ELK1
TNFR2 Signaling	3.16228e-15	0.333	MAP2K4, RELA, NFKBIE, TNFAIP3, NFKB1, TANK, IKBKB, IKBKG, JUN, NFKBIA, CHUK, TNFRSF1B, NFKBIB, BIRC3, TRAF1, MAP3K14, MAP3K1, MAPK8, IKBKE, TBK1, NFKB2, NAIP, XIAP, FOS, TRAF2, TNF
Role of Macrophages, Fibroblasts and Endothelial Cells in Rheumatoid Arthritis	3.16228e-14	0.0714	RAF1, SOCS1, AXIN1, PIK3R1, LTB, HRAS, KRAS, TLR10, PIK3CG, TRAF4, ATF4, TRAF5, PLCL1, NFKBIB, PRKD3, ATM, PIK3C2B, AKT2, PRKCQ, RRAS, CREBBP, CREB3, PLCL2, STAT3, TCF3, TLR9, IL7, ATF2, TRAF6, PLCG2, PIK3R6, MAP2K3, PIK3CD, PDGFD, TNF, CAMK2G, MAP2K6, PIK3CA, ICAM1, PDIA3, LRP6, CEBPD, FZD1, JAK2, CCL5, EP300, PLCD1, TRADD, JUN, CCL2, PIK3C3, CREB1, TLR7, PRKCE, TLR3, PIK3R2, CTNNB1, TNFRSF1B, P…
CD40 Signaling	1.25893e-13	0.186	MAP2K4, TRAF3, MAPK1, PIK3R1, MAPK13, PIK3R4, IKBKB, IKBKG, MAP2K2, PIK3CG, MAPK3, TRAF5, NFKBIB, ATM, PIK3C2B, MAP3K14, NFKB2, STAT3, MAPK12, PIK3R3, TRAF6, CD40, PIK3R6, PIK3CD, MAP2K3, MAP2K5, MAP2K6, RELA, PIK3CA, ICAM1, NFKBIE, PIK3R5, TNFAIP3, NFKB1, MAPK11, TANK, NFKBIA, JUN, MAP3K7, PIK3C3, PIK3R2, CHUK, MAPKAPK2, MAP2K1, TRAF1, FCER2, PIK3C2A, ATF1, MAPK8, IKBKE, FOS, TRAF2, MAPK14, PIK3…
Role of IL-17A in Arthritis	3.98107e-13	0.19	MAP2K6, MAP2K4, RELA, PIK3CA, MAPK1, PIK3R1, NFKBIE, PIK3R5, CCL20, CCL5, MAPK13, CXCL5, PIK3R4, NFKB1, IL17RA, MAPK11, NFKBIA, CCL2, MAP2K2, MAPK3, PIK3CG, PIK3C3, PIK3R2, MAPKAPK2, NFKBIB, NOS2, MAP2K1, ATM, IL8, PIK3C2B, PIK3C2A, MAPK8, NFKB2, MAPK12, ATF2, PIK3R3, MAPK14, PIK3R6, PIK3CB, MAP2K3, PIK3CD, PTGS2, RPS6KA1
Dendritic Cell Maturation	7.94328e-13	0.0861	HLA-DOA, PIK3R1, LTB, HLA-DMB, HLA-DQB1, MAPK13, PIK3CG, ATF4, PLCL1, NFKBIB, ATM, PIK3C2B, AKT2, CREB3, CREBBP, PLCL2, NFKB2, TLR9, DDR1, ATF2, TRAF6, ZBTB12, PLCG2, FSCN1, PIK3R6, CD86, PIK3CD, TNF, IFNAR1, PIK3CA, ICAM1, PDIA3, HLA-A, HLA-DQA1, JAK2, FCGR2B, EP300, PLCD1, PIK3C3, HLA-DRA, CREB1, PIK3R2, TLR3, TNFRSF1B, FCGR3A, TNFRSF1A, MYD88, IL10, TYROBP, IL15, MAPK8, PLCG1, CD58, COL5A3, CD…
IL-6 Signaling	1.99526e-12	0.121	MAP2K4, SOCS1, RAF1, SOCS3, MAPK1, PIK3R1, SOS2, SRF, HRAS, KRAS, MAPK13, PIK3R4, IKBKB, IKBKG, MAP2K2, PIK3CG, MAPK3, MRAS, CSNK2A1, NFKBIB, IL1RAP, ATM, MCL1, PIK3C2B, IL8, MAP3K14, AKT2, TNFAIP6, RRAS, IL6R, IL36A, NFKB2, STAT3, MAPK12, PIK3R3, TRAF6, IL18, PTPN11, IL1RN, PIK3R6, CD14, PIK3CD, MAP2K3, TNF, HSPB1, IL6ST, MAP2K6, RELA, PIK3CA, IL1A, NFKBIE, PIK3R5, JAK2, NFKB1, MAPK11, SHC1, JUN…
Altered T Cell and B Cell Signaling in Rheumatoid Arthritis	7.94328e-12	0.141	RELA, TRAF3, IL1A, HLA-DOA, SLAMF1, TLR8, HLA-DQA1, LTB, HLA-DMB, HLA-DQB1, NFKB1, FAS, CD79A, TLR10, TGFB1, HLA-DRA, TLR7, TLR3, CHUK, IL23A, TNFSF13B, HLA-DMA, MAP3K14, SPP1, CD79B, IL10, RELB, IL15, IL36A, NFKB2, TLR9, TLR2, TLR4, IL18, CD80, TLR5, CD40, CSF1, IL1RN, TNFSF13, TLR6, FCER1G, HLA-DOB, CD86, IL1B, TNF
PPAR Signaling	2.51189e-11	0.124	PPARA, RAF1, MAPK1, SOS2, HRAS, KRAS, IKBKB, IKBKG, MAP2K2, MAPK3, MRAS, NFKBIB, IL1RAP, MAP3K14, STAT5A, RRAS, MED1, CREBBP, IL36A, NR1H3, NFKB2, PDGFB, TRAF6, IL18, IL1RN, NCOA1, HSP90AA1, INSR, PDGFD, RXRA, TNF, RELA, IL1A, PDGFA, NFKBIE, NFKB1, EP300, SHC1, HSP90B1, NFKBIA, JUN, HSP90AB1, MAP3K7, SOS1, NCOR1, CHUK, TNFRSF1B, STAT5B, MAP2K1, CITED2, PPARG, SRA1, NRAS, PPARD, GRB2, TNFRSF1A, IK…
TREM1 Signaling	3.16228e-11	0.155	SIGIRR, RELA, TREM1, ICAM1, MAPK1, TLR8, LAT2, CD83, JAK2, FCGR2B, NFKB1, IRAK1, TLR10, CCL2, MAPK3, TLR7, AKT3, TLR3, STAT5B, ITGB1, STAT5A, IL8, AKT2, MYD88, IL10, GRB2, TYROBP, PLCG1, ITGA5, STAT3, NFKB2, TLR9, TLR2, TLR4, NOD2, IL18, TLR5, CD40, PLCG2, TLR6, CD86, IL1B, TNF
NF-κB Signaling	3.16228e-11	0.092	TGFBR1, TGFBR3, PIK3R1, TAB2, HRAS, KRAS, LCK, TLR10, PIK3CG, CSNK2A1, TDP2, TRAF5, NFKBIB, ATM, PIK3C2B, AKT2, PRKCQ, RRAS, CREBBP, TBK1, NFKB2, TLR9, DDR1, TRAF6, PLCG2, PIK3R6, PRKACA, PIK3CD, TNF, MAP2K6, SIGIRR, AZI2, PIK3CA, BMPR2, EP300, TANK, PIK3C3, IGF1R, TLR7, CSNK2B, PIK3R2, TLR3, TNFRSF1B, CASP8, TNFRSF1A, MYD88, MAPK8, IRAK3, IGF2R, TRAF2, BCL10, FCER1G, BTRC, MAP3K8, TIRAP, MAP3K3,…
Acute Phase Response Signaling	5.01187e-11	0.0889	SOCS1, RAF1, FTL, PIK3R1, NOLC1, SOS2, HRAS, KRAS, MAPK13, SOD2, PIK3CG, OSMR, SERPINE1, NFKBIB, AKT2, RRAS, STAT3, NFKB2, TCF3, HMOX2, TRAF6, PIK3CD, MAP2K3, TNF, ECSIT, MAP2K6, PIK3CA, JAK2, MAP3K5, TRADD, MTOR, JUN, SOS1, PIK3R2, TNFRSF1B, TNFRSF1A, GRB2, MYD88, MAPK8, SERPINF1, FOS, HP, TRAF2, MAP2K4, SOCS3, MAPK1, Saa3, PDPK1, IKBKB, IKBKG, MAP2K2, MAPK3, MRAS, OSM, IL1RAP, MAP3K14, TTR, C3,…
TWEAK Signaling	5.01187e-11	0.237	RELA, TRAF3, NFKBIE, NFKB1, TNFRSF12A, TRADD, CASP6, IKBKB, IKBKG, CASP9, NFKBIA, TNFSF12, BID, CHUK, CASP8, NFKBIB, BIRC3, TRAF1, MAP3K14, CASP3, APAF1, IKBKE, NFKB2, NAIP, XIAP, BAG4, FADD, TRAF2, RIPK1, CYCS, CASP7
TNFR1 Signaling	6.30957e-11	0.192	MAP2K4, RELA, NFKBIE, TNFAIP3, CDC42, NFKB1, TANK, CASP6, IKBKB, TRADD, IKBKG, PAK1, NFKBIA, CASP9, MADD, JUN, BID, CHUK, NFKBIB, CASP8, BIRC3, MAP4K2, MAP3K14, PAK4, PAK2, PAK6, CASP3, TNFRSF1A, MAP3K1, APAF1, MAPK8, IKBKE, NFKB2, NAIP, XIAP, FADD, FOS, TRAF2, RIPK1, CASP2, CYCS, TNF, CASP7
Granulocyte Adhesion and Diapedesis	6.30957e-11	0.0899	SELL, CCL20, SDC4, MMP24, ITGB3, CXCL10, HRH1, EZR, PPBP, CCL16, IL1RAP, ITGA4, IL8, HRH2, CXCL9, PF4, RDX, ITGA6, IL36A, ITGA5, MMP2, CSF3, IL18, ITGAM, CCL4, CLDN12, JAM3, IL1RN, PECAM1, TNF, HSPB1, CD99, IL1A, ICAM1, MMP14, CCL24, CCL22, SDC3, CXCL5, CCL5, MMP25, CCL8, CCL2, SDC2, TNFRSF1B, MMP19, ITGB1, VCAM1, SDC1, CXCR4, TNFRSF1A, GNAI1, IL1R1, ITGAL, SELPLG, GLG1, GNAI2, GNAI3, ITGB2, CXCL…
Differential Regulation of Cytokine Production in Intestinal Epithelial Cells by IL-17A and IL-17F	6.30957e-11	0.348	IL1A, CCL4, CCL2, IL10, IL1B, CCL5, CSF3, TNF
IL-17A Signaling in Fibroblasts	1e-10	0.225	RELA, MAPK1, NFKBIE, CEBPD, MAPK13, CXCL5, NFKB1, IL17RA, MAPK11, IKBKB, IKBKG, NFKBIA, TRAF3IP2, JUN, CCL2, MAP3K7, MAPK3, GSK3B, CHUK, NFKBIB, IKBKE, NFKB2, MAPK12, NFKBIZ, TRAF6, FOS, NFKBID, MAPK14
Production of Nitric Oxide and Reactive Oxygen Species in Macrophages	1.09648e-10	0.0758	MAP3K15, PPP2CA, PIK3R1, MAPK13, MAP3K4, SPI1, PIK3CG, CYBA, NFKBIB, PRKD3, ATM, RND2, MAP3K9, PIK3C2B, AKT2, APOM, PRKCQ, CREBBP, PCYOX1, NFKB2, RAP1A, IRF1, MAP3K12, NCF1, PPP2R4, PLCG2, NCF2, PIK3R6, PIK3CD, TNF, RAP1B, APOE, PIK3CA, APOA4, PPP2R2A, PPP1R3C, RHOT2, JAK2, MAP3K5, LYZ, JUN, PIK3C3, RHOU, PRKCE, PIK3R2, TNFRSF1B, TNFRSF1A, RHOC, PPP2R5D, MAPK8, IFNGR2, PLCG1, PPP2R5A, FOS, MAP3K8…
Type I Diabetes Mellitus Signaling	1.58489e-10	0.108	CD247, MAP2K4, SOCS1, SOCS3, HLA-DOA, JAK1, MAPK1, CD3E, HLA-DMB, HLA-DQB1, MAPK13, IKBKB, PRF1, IKBKG, CASP9, NFKBIB, IL1RAP, MAP3K14, CASP3, ICA1, IFNGR1, NFKB2, MAPK12, IRF1, TRAF6, CD3G, CD86, MAP2K3, CYCS, SOCS5, TNF, MAP2K6, RELA, HLA-A, NFKBIE, PIAS1, HLA-DQA1, MAP3K5, JAK2, NFKB1, MAPK11, FAS, IRAK1, BCL2, TRADD, NFKBIA, MAP3K7, HLA-DRA, BID, CHUK, TNFRSF1B, CASP8, NOS2, HLA-DMA, MYD88, T…
Agranulocyte Adhesion and Diapedesis	1.65959e-10	0.0847	MYH10, SELL, MYL6, CCL20, SDC4, MMP24, CXCL10, HRH1, EZR, PPBP, ACTG2, CCL16, ACTA1, ITGA4, IL8, CXCL9, MYH14, PF4, RDX, ITGA6, IL36A, ITGA5, MMP2, MADCAM1, MYL9, IL18, PODXL2, CCL4, CLDN12, JAM3, IL1RN, PECAM1, TNF, CD99, IL1A, ICAM1, MYL6B, MMP14, CCL24, CCL22, CCL5, CXCL5, MYH11, ITGB7, MMP25, CCL8, CCL2, MMP19, ITGB1, VCAM1, CXCR4, TNFRSF1A, ACTB, GNAI1, IL1R1, ACTG1, SELPLG, GLG1, GNAI2, GNA…
April Mediated Signaling	2.13796e-10	0.209	MAP2K4, RELA, TRAF3, MAPK1, NFATC3, NFKBIE, MAPK13, NFKB1, MAPK11, NFATC1, IKBKB, IKBKG, NFKBIA, NFAT5, JUN, CHUK, TRAF5, NFKBIB, TRAF1, MAP3K14, MAP3K1, MAPK8, IKBKE, NFKB2, MAPK12, TRAF6, FOS, TRAF2, MAPK14, TNFSF13, NFATC2, ELK1
Role of PKR in Interferon Induction and Antiviral Response	3.46737e-10	0.196	MAP2K6, RELA, TRAF3, NFKBIE, TAB2, EIF2S1, NFKB1, RNASEL, FCGR1A, IKBKB, IKBKG, NFKBIA, CASP9, MAP3K7, BID, TLR3, CHUK, TRAF5, CASP8, NFKBIB, TP53, CASP3, TNFRSF1A, APAF1, IKBKE, NFKB2, IRF1, ATF2, TRAF6, FADD, TRAF2, MAPK14, MAP2K3, EIF2AK2, CYCS, TNF
B Cell Activating Factor Signaling	3.46737e-10	0.2	MAP2K4, RELA, TRAF3, MAPK1, NFATC3, NFKBIE, MAPK13, NFKB1, MAPK11, NFATC1, IKBKB, IKBKG, NFKBIA, JUN, NFAT5, CHUK, TRAF5, NFKBIB, TNFSF13B, TRAF1, MAP3K14, MAP3K1, MAPK8, IKBKE, NFKB2, MAPK12, TRAF6, FOS, TRAF2, MAPK14, NFATC2, IKBKAP, ELK1
Toll-like Receptor Signaling	4.0738e-10	0.161	PPARA, MAP2K4, MAPK1, TICAM2, TAB2, TLR8, MAPK13, IKBKB, TLR10, IKBKG, TRAF4, MAP3K14, NFKB2, TLR9, MAPK12, TRAF6, TLR2, CD14, MAP2K3, ECSIT, MAP2K6, SIGIRR, RELA, TOLLIP, TNFAIP3, NFKB1, MAPK11, IRAK1, JUN, NFKBIA, TICAM1, MAP3K7, TLR7, TLR3, CHUK, TRAF1, MYD88, MAP3K1, MAPK8, IRAK3, TLR4, FOS, LY96, MAPK14, TLR5, TLR6, EIF2AK2, TIRAP, ELK1, IRAK4, IRAK2
Differential Regulation of Cytokine Production in Macrophages and T Helper Cells by IL-17A and IL-17F	4.57088e-10	0.389	CCL4, CCL2, IL10, IL1B, CCL5, CSF3, TNF
Glucocorticoid Receptor Signaling	5.12861e-10	0.0612	RAF1, TGFBR1, PRKAB2, PRKAB1, PIK3R1, SOS2, SMARCD2, KRAS, MNAT1, SUMO1, SERPINE1, SMAD2, AKT2, MED1, CDK7, STAT3, HSPA8, ERCC3, PRKACA, PIK3R6, GTF2H1, PIK3CD, POLR2I, TNF, ICAM1, HSPA6, JAK2, CCL5, HSPA1L, SMARCA4, HSP90AB1, CCL2, PIK3C3, SOS1, GTF2H5, NCOR1, PIK3R2, GTF2H3, SRA1, GRB2, HSPA2, FOS, GTF2H4, GTF2E1, CDKN1A, NRIP1, PRKACB, POLR2D, JAK1, YWHAH, HSPA14, SMAD3, PIK3R4, HSPA5, CD163, …
Role of Hypercytokinemia/hyperchemokinemia in the Pathogenesis of Influenza	8.70964e-10	0.205	CXCL10, CCR1, IL8, IL18, CCR5, IL1A, CCL4, CCL2, IL1RN, IL15, IL36A, IL1B, CCL5, TNF
iNOS Signaling	8.70964e-10	0.17	RELA, JAK1, MAPK1, NFKBIE, JAK2, MAPK13, NFKB1, MAPK11, IRAK1, IKBKB, IKBKG, NFKBIA, JUN, CHUK, NOS2, NFKBIB, MYD88, CREBBP, TYK2, IFNGR2, IFNGR1, IKBKE, NFKB2, IRAK3, HMGA1, MAPK12, IRF1, TRAF6, TLR4, FOS, LY96, MAPK14, CD14, JAK3, IRAK4, IRAK2
CD27 Signaling in Lymphocytes	3.54813e-09	0.158	MAP2K4, MAP2K6, MAP3K15, RELA, MAP3K11, NFKBIE, MAP3K5, MAP3K4, NFKB1, IKBKB, SIVA1, IKBKG, NFKBIA, CASP9, JUN, MAP2K2, MAP3K7, BID, CHUK, TRAF5, NFKBIB, CD27, CASP8, MAP2K1, MAP3K14, MAP3K9, CASP3, MAP3K6, MAP3K13, MAP3K1, APAF1, MAPK8, IKBKE, NFKB2, MAPK12, BCL2L1, MAP3K12, FOS, TRAF2, IKBKAP, MAP3K8, MAP2K3, CYCS, MAP3K3, MAP2K5
Hepatic Cholestasis	3.71535e-09	0.0743	MAP2K4, PRKACB, PPARA, ADCY4, MAP3K4, HSD3B7, ATP8B1, IKBKB, IKBKG, ADCY5, PPRC1, RARA, ABCC1, NFKBIB, IL1RAP, PRKD3, MAP3K14, IL8, PRKCQ, IL36A, NR1H3, NFKB2, MAPK12, TRAF6, ADCY9, IL18, IL1RN, PRKCD, PRKACA, CD14, PRKCH, INSR, RXRA, TNF, RELA, IL1A, SLC4A2, NFKBIE, NFKB1, PRKAG1, IRAK1, NFKBIA, JUN, MAP3K7, PRKCE, CHUK, TNFRSF1B, PRKCA, MAP4K2, ABCB1, GNAS, CYP27A1, MYD88, TNFRSF1A, PRKAR2A, MA…
Communication between Innate and Adaptive Immune Cells	4.0738e-09	0.101	IL1A, HLA-A, CD4, TLR8, CD83, CCL5, CD8A, CD8B, CXCL10, TLR10, HLA-DRA, TLR7, TLR3, TNFSF13B, IL8, IL10, IL15, IL36A, TLR9, TLR2, TLR4, IL18, CCL4, CD80, TLR5, CD40, IL1RN, TNFSF13, TLR6, FCER1G, CD86, IL1B, TNF, CCR7
HMGB1 Signaling	5.12861e-09	0.111	MAP2K4, MAPK1, AGER, PIK3R1, HRAS, KRAS, MAPK13, PIK3R4, RHOG, RHOB, HMGB1, MAP2K2, PIK3CG, MAPK3, MRAS, SERPINE1, KAT2A, ATM, RND2, IL8, PIK3C2B, AKT2, KAT7, RRAS, RAC1, IFNGR1, NFKB2, MAPK12, PIK3R3, RHOQ, RHOA, KAT6A, PIK3R6, PIK3CD, MAP2K3, TNF, FNBP1, MAP2K5, MAP2K6, RELA, IL1A, PIK3CA, ICAM1, RHOT2, RBBP7, PIK3R5, NFKB1, CDC42, RHOH, MAPK11, JUN, KAT2B, SP1, CCL2, RHOT1, PIK3C3, RHOU, AKT3,…
LPS-stimulated MAPK Signaling	6.0256e-09	0.122	MAP2K4, RAF1, MAPK1, PIK3R1, SRF, HRAS, KRAS, MAPK13, PIK3R4, IKBKB, PAK1, IKBKG, MAP2K2, PIK3CG, MAPK3, MRAS, NFKBIB, PRKD3, ATM, PIK3C2B, MAP3K14, PRKCQ, RRAS, RAC1, NFKB2, MAPK12, ATF2, PIK3R3, PRKCD, PIK3R6, CD14, PIK3CD, PRKCH, MAP2K3, MAP2K6, RELA, PIK3CA, NFKBIE, PIK3R5, MAP3K5, NFKB1, CDC42, MAPK11, NFKBIA, JUN, MAP3K7, PIK3C3, CREB1, PRKCE, PIK3R2, CHUK, MAP2K1, PRKCA, NRAS, ATF1, PIK3C2…
Role of Pattern Recognition Receptors in Recognition of Bacteria and Viruses	7.24436e-09	0.104	MAP2K4, MAPK1, PIK3R1, TLR8, C1QA, C1QC, C1QB, PIK3R4, IFIH1, MAPK3, PIK3CG, NOD1, PRKD3, RIPK2, ATM, PTX3, PIK3C2B, C3, PRKCQ, NFKB2, MAPK12, TLR9, TLR2, PIK3R3, TRAF6, IRF7, NOD2, PLCG2, PRKCD, SYK, DDX58, PIK3R6, PIK3CD, PRKCH, C3AR1, TNF, RELA, PIK3CA, PIK3R5, IRF3, CCL5, NFKB1, EIF2S1, RNASEL, TICAM1, PIK3C3, CREB1, TLR7, PRKCE, CLEC6A, PIK3R2, TLR3, NLRC4, PRKCA, OAS1, NLRP3, OAS2, PIK3C2A,…
Death Receptor Signaling	1.14815e-08	0.141	MAP2K4, RELA, NFKBIE, TNFSF10, MAP3K5, NFKB1, FAS, BCL2, TANK, CASP6, IKBKB, TRADD, IKBKG, NFKBIA, CASP9, TNFSF12, BID, TNFSF15, HTRA2, CHUK, NFKBIB, TNFRSF1B, CASP8, BIRC3, TNFRSF21, MAP3K14, CASP3, TNFRSF1A, APAF1, MAPK8, IKBKE, TBK1, NFKB2, NAIP, XIAP, FADD, DAXX, TRAF2, RIPK1, CASP2, CFLAR, CYCS, DIABLO, TNF, CASP7, HSPB1
MIF Regulation of Innate Immunity	1.14815e-08	0.16	TP53, MAP2K4, RELA, MIF, MAPK1, NFKBIE, MAPK8, NFKB2, MAPK12, NFKB1, FOS, TLR4, PLA2G6, PLA2G4A, LY96, PLA2G4D, JUN, NFKBIA, MAPK3, PLA2G4B, CD14, PLA2G4F, PTGS2, NFKBIB, NOS2, PLA2G12A
Induction of Apoptosis by HIV1	1.34896e-08	0.138	MAP2K4, RELA, NFKBIE, MAP3K5, NFKB1, SLC25A5, FAS, DFFA, BCL2, TRADD, IKBKB, IKBKG, NFKBIA, CASP9, SLC25A6, BID, HTRA2, CHUK, TNFRSF1B, CASP8, NFKBIB, BIRC3, TRAF1, TP53, MAP3K14, SLC25A13, SLC25A4, CASP3, TNFRSF1A, CXCR4, MAPK8, APAF1, SLC25A3, IKBKE, NFKB2, MAPK12, NAIP, BAK1, XIAP, FADD, BCL2L1, DAXX, TRAF2, RIPK1, DFFB, IKBKAP, CYCS, DIABLO, TNF
Role of Osteoblasts, Osteoclasts and Chondrocytes in Rheumatoid Arthritis	1.65959e-08	0.0625	AXIN1, PIK3R1, TAB2, ITGB3, PIK3CG, TRAF5, NFKBIB, ATM, PIK3C2B, AKT2, ITGA5, TCF3, IL7, TRAF6, PIK3R6, PIK3CD, MAP2K3, TNF, MAP2K6, PIK3CA, ADAM17, PTK2B, LRP6, BMPR2, MAP3K5, FZD1, TRADD, JUN, IGF1, PIK3C3, PIK3R2, TNFRSF1B, CTNNB1, PPP3CA, BMP1, ITGB1, CTSK, TNFRSF1A, IL10, MAPK8, NAIP, FOS, TRAF2, CSF1, LRP1, FZD7, MAP2K4, BAD, MAPK1, NFATC3, FZD3, CSNK1A1, ACP5, PIK3R4, TCF7, IKBKB, IKBKG, C…
Activation of IRF by Cytosolic Pattern Recognition Receptors	2.45471e-08	0.125	MAP2K4, RELA, TRAF3, PPIB, NFKBIE, ZBP1, IRF3, NFKB1, IFIH1, TANK, IKBKB, IKBKG, NFKBIA, JUN, SIKE1, CHUK, NFKBIB, DHX58, IL10, CREBBP, MAPK8, TBK1, IRF9, IKBKE, NFKB2, MAPK12, ISG15, ATF2, TRAF6, FADD, IRF7, RIPK1, CD40, DDX58, MAVS, IKBKAP, STAT2, PIN1, IFIT2, TNF, IFNAR1
4-1BB Signaling in T Lymphocytes	3.31131e-08	0.194	MAP2K4, RELA, MAPK1, NFKBIE, MAP3K5, MAPK13, NFKB1, MAPK11, IKBKB, IKBKG, JUN, NFKBIA, MAP2K2, MAPK3, CHUK, NFKBIB, MAP2K1, TRAF1, MAP3K14, MAPK8, IKBKE, NFKB2, MAPK12, ATF2, TRAF2, MAPK14, IKBKAP
Hepatic Fibrosis / Hepatic Stellate Cell Activation	3.71535e-08	0.0822	MYH10, CCR5, TGFBR1, CTGF, MYL6, SMAD3, TGFBR2, TGFB1, Vegfb, SERPINE1, IL1RAP, TIMP2, SMAD2, IL8, IL4R, CXCL9, MYH14, IL6R, VEGFC, MMP2, IFNGR1, NFKB2, IFNAR2, PDGFB, MYL9, CD40, IL10RA, CD14, TNF, CCR7, IFNAR1, RELA, IGFBP4, IL1A, ICAM1, MYL6B, PDGFA, CXCR3, MYH11, CCL5, NFKB1, FAS, BCL2, CCL2, IGF1, TIMP1, HGF, IGF1R, SMAD4, ECE1, TNFRSF1B, VCAM1, EDNRB, IL10, TNFRSF1A, IFNGR2, SMAD7, IL1R1, F…
IL-1 Signaling	6.60693e-08	0.0917	MAP2K4, PRKACB, MAPK1, ADCY4, GNB2L1, TAB2, GNB5, MAPK13, GNB1, GNB4, IKBKB, IKBKG, GNA15, ADCY5, MRAS, GNA13, NFKBIB, IL1RAP, GNG12, MAP3K14, GNG2, NFKB2, MAPK12, GNG10, TRAF6, ADCY9, PRKACA, GNB2, MAP2K3, GNAL, MAP2K6, ECSIT, RELA, IL1A, TOLLIP, NFKBIE, GNA11, NFKB1, MAPK11, GNG7, PRKAG1, IRAK1, NFKBIA, JUN, MAP3K7, CHUK, GNB1L, GNG4, GNAS, MYD88, GNA12, MAP3K1, PRKAR2A, GNAI1, MAPK8, GNAQ, IKB…
Small Cell Lung Cancer Signaling	7.07946e-08	0.101	TRAF3, SUV39H1, PIK3R1, PIK3R4, PTEN, MYC, PTK2, IKBKB, RB1, IKBKG, CASP9, PIK3CG, TRAF4, TRAF5, NFKBIB, ATM, TP53, PIK3C2B, AKT2, CCNE2, TFDP1, CDK6, NFKB2, TRAF6, PIK3R3, BCL2L1, MAX, E2F1, PIK3R6, PIK3CD, CYCS, RXRA, CDK2, RELA, PIK3CA, PA2G4, NFKBIE, ABL1, PIK3R5, CDK4, NFKB1, CDKN2B, BCL2, NFKBIA, PIK3C3, AKT3, BID, CHUK, PIK3R2, RXRB, TRAF1, FHIT, PIK3C2A, APAF1, IKBKE, SIN3A, PIAS3, TRAF2,…
Atherosclerosis Signaling	8.31764e-08	0.0803	PLA2R1, PLA2G7, LCAT, TGFB1, LPL, PLA2G4F, CCR2, ITGA4, PLA2G12A, IL8, APOM, IL36A, NFKB2, PCYOX1, PDGFB, PLA2G6, IL18, CD40, IL1RN, PLA2G4B, PDGFD, ALOX5, TNF, RBP4, RELA, APOE, IL1A, APOA4, ICAM1, MSR1, PDGFA, ALOX12, NFKB1, PRDX6, TNFRSF12A, LYZ, CCL2, TNFSF12, PLB1, S100A8, PLA2G16, PNPLA8, VCAM1, CXCR4, CD36, F3, GLG1, SELPLG, PLA2G4A, ITGB2, COL5A3, PLA2G4D, CSF1, IL1B, TNFSF14, MMP9
Lymphotoxin β Receptor Signaling	1.12202e-07	0.131	RELA, PIK3CA, TRAF3, MAPK1, PIK3R1, PIK3R5, PDPK1, LTB, NFKB1, PIK3R4, EP300, IKBKB, IKBKG, NFKBIA, CASP9, PIK3C3, MAPK3, PIK3CG, TRAF4, AKT3, CHUK, PIK3R2, TRAF5, LTBR, TRAF1, ATM, MAP3K14, PIK3C2B, VCAM1, AKT2, PIK3C2A, CASP3, RELB, CREBBP, APAF1, IKBKE, NFKB2, TRAF6, PIK3R3, NFKBID, BCL2L1, TRAF2, PIK3R6, PIK3CB, IKBKAP, PIK3CD, DIABLO, CYCS, TNFSF14
Cholecystokinin/Gastrin-mediated Signaling	1.44544e-07	0.0943	MAP2K4, RAF1, PLCB2, MAPK1, SOS2, SRF, HRAS, KRAS, PTK2, ROCK2, RHOG, MAP2K2, RHOB, MAPK3, MRAS, GNA13, PRKD3, RND2, PRKCQ, ITPR2, RRAS, IL36A, ITPR1, MAPK12, ATF2, MEF2B, IL18, RHOQ, IL1RN, RHOA, PRKCD, ITPR3, CREM, PLCB3, PRKCH, MAP2K3, MAPK7, TNF, FNBP1, MAP2K5, MAP2K6, IL1A, PTK2B, RHOT2, RHOH, BCAR1, SHC1, JUN, RHOT1, SOS1, RHOU, PRKCE, RHOF, MAP2K1, PRKCA, SRC, PXN, NRAS, GRB2, RHOC, GNA12,…
IL-17A Signaling in Gastric Cells	2.23872e-07	0.24	MAP2K4, RELA, IL8, MAPK1, MAPK8, CCL20, MAPK13, CCL5, NFKB1, IL17RA, MAPK12, MAPK11, CXCL10, FOS, MAPK14, JUN, MAPK3, TNF
IL-12 Signaling and Production in Macrophages	2.34423e-07	0.0705	MAP2K4, MAPK1, IL12RB1, PIK3R1, MST1, MAPK13, PIK3R4, SPI1, IKBKB, JMJD6, IKBKG, MAP2K2, TGFB1, PIK3CG, MAPK3, IL23A, NFKBIB, PRKD3, ATM, STAT6, PIK3C2B, AKT2, PRKCQ, APOM, IFNGR1, NFKB2, PCYOX1, MAPK12, IRF1, PIK3R3, TRAF6, TLR2, IL18, CD40, PRKCD, PIK3R6, NCOA1, PIK3CD, PRKCH, IRF8, REL, RXRA, TNF, RBP4, RELA, APOE, PIK3CA, APOA4, PIK3R5, ALOX12, NFKB1, MAPK11, EP300, LYZ, JUN, PIK3C3, AKT3, PR…
RANK Signaling in Osteoclasts	4.2658e-07	0.0947	MAP2K4, MAP3K15, RAF1, MAP3K11, MAPK1, PIK3R1, TAB2, MAP3K4, MAPK13, PIK3R4, IKBKB, IKBKG, MAP2K2, PIK3CG, MAPK3, PPP3R1, TRAF5, NFKBIB, BIRC3, ATM, PIK3C2B, MAP3K14, MAP3K9, AKT2, MITF, MAP3K13, NFKB2, PPP3CC, MAPK12, GSN, PIK3R3, TRAF6, MAP3K12, CBL, PIK3R6, PIK3CD, MAP2K6, RELA, PIK3CA, PTK2B, NFKBIE, PIK3R5, MAP3K5, NFKB1, MAPK11, NFATC1, NFKBIA, JUN, PPP3CB, MAP3K7, PIK3C3, AKT3, PIK3R2, CHU…
Apoptosis Signaling	4.67735e-07	0.0947	MAP2K4, RAF1, MAPK1, BAD, HRAS, KRAS, DFFA, ACIN1, IKBKB, IKBKG, CASP9, MAP2K2, MAPK3, MRAS, HTRA2, NFKBIB, BIRC3, MCL1, CAPN5, TP53, MAP3K14, PRKCQ, CASP3, RRAS, BIRC6, LMNA, NFKB2, BCL2L1, CAPN1, CASP2, PLCG2, CAPN2, RPS6KA1, CAPN7, SPTAN1, BCL2A1, DIABLO, CYCS, TNF, CAPN3, RELA, CAPN11, NFKBIE, MAP3K5, NFKB1, FAS, BCL2, CASP6, NFKBIA, PRKCE, BID, CHUK, CASP8, TNFRSF1B, MAP2K1, PRKCA, AIFM1, EN…
Role of IL-17F in Allergic Inflammatory Airway Diseases	5.01187e-07	0.146	RELA, RAF1, MAPK1, RPS6KA3, CXCL5, NFKB1, IL17RA, EP300, CXCL10, TRAF3IP2, CCL2, MAP2K2, IGF1, MAPK3, CREB1, ATF4, RPS6KA2, MAP2K1, IL8, CREBBP, CREB3, RPS6KA5, CREB3L4, NFKB2, ATF2, TRAF6, CCL4, IL1B, RPS6KA4, RPS6KA1
Erythropoietin Signaling	6.16595e-07	0.103	SOCS1, RAF1, SOCS3, MAPK1, PIK3R1, SOS2, HRAS, PDPK1, KRAS, PIK3R4, MAP2K2, MAPK3, PIK3CG, MRAS, NFKBIB, PRKD3, ATM, PIK3C2B, RPS6KB1, STAT5A, PTPN6, AKT2, PRKCQ, EPOR, RRAS, NFKB2, PIK3R3, CBL, PRKCD, PLCG2, PIK3R6, PIK3CD, PRKCH, RELA, PIK3CA, NFKBIE, PIK3R5, JAK2, NFKB1, SHC1, NFKBIA, JUN, PIK3C3, SOS1, AKT3, PRKCE, PIK3R2, STAT5B, MAP2K1, PRKCA, SRC, NRAS, PIK3C2A, GRB2, PLCG1, FOS, RRAS2, PR…
LXR/RXR Activation	7.94328e-07	0.0735	ARG2, ABCA1, FDFT1, LCAT, FASN, LPL, IL1RAP, TTR, MLXIPL, APOM, C3, IL36A, NR1H3, NFKB2, PCYOX1, IL18, IL1RN, CD14, ACACA, PLTP, RXRA, TNF, RBP4, RELA, APOE, SCD, IL1A, APOA4, MSR1, IRF3, NFKB1, LYZ, CCL2, NCOR1, S100A8, TLR3, NOS2, RXRB, TNFRSF1B, CYP51A1, ECHS1, TNFRSF1A, SERPINF1, CD36, IL1R1, TLR4, LY96, LDLR, NR1H2, SREBF1, MYLIP, IL1B, PTGS2, NCOR2, HMGCR, HADH, MMP9
Molecular Mechanisms of Cancer	1e-06	0.042	RAF1, RAC2, TGFBR1, AXIN1, ADCY4, PIK3R1, SOS2, TAB2, GSK3A, KRAS, RB1, CCND3, GNA15, GNA13, TP53, SMAD2, AKT2, CCNE2, PRKCQ, STK36, NFKB2, TCF3, RAP1A, DAXX, CDH1, APH1A, ARHGEF6, PRKACA, PIK3R6, PIK3CD, ARHGEF18, CFLAR, RAP2A, GNA11, RHOT2, CDK4, PSEN2, JAK2, CDC42, CASP6, PIK3C3, SOS1, PIK3R2, CASP8, PRKDC, PAK2, RHOC, GRB2, GNA12, BAK1, FOS, CDKN2D, CCNE1, CDKN1A, CASP7, PSEN1, PRKACB, JAK1, …
MIF-mediated Glucocorticoid Regulation	1.31826e-06	0.143	RELA, MIF, MAPK1, NFKBIE, NFKB2, NFKB1, NR3C1, TLR4, PLA2G6, PLA2G4A, LY96, PLA2G4D, NFKBIA, MAPK3, PLA2G4B, CD14, PLA2G4F, PTGS2, NFKBIB, PLA2G12A
NF-κB Activation by Viruses	1.34896e-06	0.0964	RAF1, CCR5, MAPK1, CD4, PIK3R1, HRAS, KRAS, PIK3R4, ITGB3, IKBKB, LCK, IKBKG, MAPK3, PIK3CG, ITGAV, MRAS, NFKBIB, PRKD3, ITGB5, CR2, ITGA4, ATM, PIK3C2B, MAP3K14, AKT2, PRKCQ, RRAS, ITGA6, TBP, ITGA5, NFKB2, PIK3R3, PRKCD, PIK3R6, PIK3CD, PRKCH, RELA, PIK3CA, NFKBIE, PIK3R5, NFKB1, NFKBIA, PIK3C3, AKT3, PRKCE, CHUK, PIK3R2, PRKCA, ITGB1, NRAS, PIK3C2A, MAP3K1, IKBKE, ITGAL, ITGB2, TRAF2, RRAS2, P…
Role of Cytokines in Mediating Communication between Immune Cells	2.04174e-06	0.127	IL8, IL18, IL1A, TGFB1, IL1RN, IL10, IL15, IL36A, IL1B, IL27, IL23A, CSF3, TNF
Type II Diabetes Mellitus Signaling	4.7863e-06	0.0559	MAP2K4, SOCS1, SOCS3, MAPK1, PRKAB2, PRKAB1, PIK3R1, PDPK1, PIK3R4, ADIPOR1, SLC27A4, IKBKB, IKBKG, SMPD4, PIK3CG, MAPK3, ACSL5, PRKAA1, NFKBIB, PRKD3, NSMAF, ATM, MAP3K14, PIK3C2B, ACSL3, AKT2, PRKCQ, ACSL6, NFKB2, MAPK12, SMPD2, PIK3R3, PRKCD, IRS1, PIK3R6, PIK3CD, PRKCH, SLC27A1, INSR, ADIPOR2, SOCS5, TNF, RELA, PIK3CA, PKLR, NFKBIE, PKM, PIK3R5, SMPD1, MAP3K5, NFKB1, PRKAG1, TRADD, MTOR, NFKB…
PKCθ Signaling in T Lymphocytes	4.7863e-06	0.0629	CD247, MAP2K4, MAP3K15, RAC2, HLA-DOA, MAP3K11, MAPK1, CD3E, NFATC3, CD4, PIK3R1, SOS2, HRAS, KRAS, HLA-DMB, HLA-DQB1, MAP3K4, PIK3R4, IKBKB, LCK, IKBKG, CAMK2D, MAPK3, PPP3R1, PIK3CG, MRAS, NFKBIB, ATM, PIK3C2B, MAP3K14, MAP3K9, PRKCQ, RRAS, MAP3K13, RAC1, NFKB2, MALT1, PPP3CC, RAC3, PIK3R3, MAP3K12, CD3G, POU2F1, CARD11, PLCG2, ZAP70, LAT, PIK3R6, CD86, PIK3CD, LCP2, CAMK2G, FYN, RELA, PIK3CA, …
p38 MAPK Signaling	5.49541e-06	0.0763	MAP2K4, TGFBR1, TAB2, SRF, MAPK13, MYC, TGFBR2, TGFB1, ATF4, PLA2G4F, MAP4K1, IL1RAP, PLA2G12A, TP53, RPS6KB1, CREB3, CREBBP, IL36A, MAPKAPK5, CREB3L4, MAPK12, MEF2B, ATF2, TRAF6, DAXX, PLA2G6, IL18, MAX, DUSP1, IL1RN, MAPT, PLA2G4B, MAP2K3, RPS6KA1, TNF, HSPB1, MAP2K6, Gm6749, IL1A, TIFA, DDIT3, HMGN1, RPS6KA3, MAP3K5, MAPK11, FAS, IRAK1, EP300, CDC25B, TRADD, MAP3K7, DUSP10, MKNK1, CREB1, RPS6K…
ILK Signaling	6.30957e-06	0.0567	MYH10, MYL6, PPP2CA, PIK3R1, GSK3A, RICTOR, ITGB3, NCK2, PIK3CG, ATF4, ITGB4, TESK1, ITGB5, ATM, RND2, PIK3C2B, AKT2, CFL1, CREBBP, SNAI1, FERMT2, CREB3, NFKB2, ATF2, MYL9, DOCK1, CDH1, PPP2R4, IRS1, ARHGEF6, PIK3R6, RSU1, PIK3CD, ITGB6, TNF, MAP2K6, FLNB, PIK3CA, PPP2R2A, RHOT2, Actn3, ILK, MYH11, ITGB8, CDC42, ITGB7, EP300, MTOR, JUN, PIK3C3, PPAP2B, CREB1, RHOU, PIK3R2, CTNNB1, ITGB1, LIMS2, R…
Angiopoietin Signaling	6.45654e-06	0.0946	BAD, PIK3R1, HRAS, KRAS, NCK1, PIK3R4, PTK2, IKBKB, IKBKG, TNIP1, PAK1, CASP9, PIK3CG, MRAS, ANGPT4, NFKBIB, RASA1, TEK, ATM, STAT5A, PIK3C2B, AKT2, RRAS, DOK2, NFKB2, PIK3R3, PTPN11, PIK3R6, PIK3CD, RELA, PIK3CA, NFKBIE, PIK3R5, CRK, NFKB1, NFKBIA, PIK3C3, SOS1, AKT3, PIK3R2, CHUK, STAT5B, PAK4, NRAS, PAK2, PIK3C2A, PAK6, GRB2, IKBKE, BIRC5, RRAS2, FOXO1, PIK3CB, IKBKAP
Role of RIG1-like Receptors in Antiviral Innate Immunity	7.58578e-06	0.122	DHX58, RELA, TRAF3, NFKBIE, CREBBP, TBK1, IKBKE, NFKB2, IRF3, NFKB1, EP300, TRAF6, FADD, IFIH1, TANK, IKBKB, TRAF2, IRF7, IKBKG, RIPK1, NFKBIA, DDX58, MAVS, CHUK, NFKBIB, CASP8, TRIM25
B Cell Receptor Signaling	9.33254e-06	0.0585	RAC2, RAF1, MAP3K15, PIK3R1, SOS2, HRAS, KRAS, GSK3A, MAPK13, MAP3K4, PTPRC, PIK3CG, ATF4, NFKBIB, ATM, ETS1, MAP3K9, PIK3C2B, CD19, AKT2, PRKCQ, RRAS, CREBBP, CREB3, NFKB2, TCF3, ATF2, SYNJ2, MAP3K12, GAB1, SYK, PLCG2, PIK3R6, MAP2K3, PIK3CD, BCL2A1, CAMK2G, MAP2K6, PIK3CA, MAP3K5, CDC42, FCGR2B, OCRL, EP300, MTOR, JUN, PIK3C3, INPP5B, CREB1, SOS1, PIK3R2, PPP3CA, CD79B, GRB2, CSK, EGR1, MAPK8, …
PEDF Signaling	1.1749e-05	0.0897	RAF1, MAPK1, PIK3R1, SRF, HRAS, KRAS, MAPK13, PIK3R4, TCF7, ROCK2, IKBKB, IKBKG, SOD2, MAPK3, PIK3CG, MRAS, NFKBIB, ATM, TP53, PIK3C2B, AKT2, RRAS, RAC1, ZEB1, NFKB2, MAPK12, PIK3R3, BCL2L1, RHOA, PIK3R6, PIK3CD, CFLAR, WASF2, RELA, PIK3CA, NFKBIE, PIK3R5, NFKB1, MAPK11, FAS, BCL2, TCF12, NFKBIA, PIK3C3, AKT3, CHUK, PIK3R2, CASP8, PPARG, ARHGAP22, NRAS, PIK3C2A, SERPINF1, IKBKE, PNPLA2, ROCK1, RR…
IL-17 Signaling	1.28825e-05	0.0946	MAP2K4, JAK1, MAPK1, PIK3R1, HRAS, KRAS, MAPK13, PIK3R4, CXCL10, TRAF3IP2, MAP2K2, MAPK3, PIK3CG, MRAS, GSK3B, ATM, PIK3C2B, MAP3K14, IL8, AKT2, RRAS, MAPK12, ATF2, TRAF6, PIK3R3, PIK3R6, PIK3CD, MAP2K3, MAP2K6, RELA, PIK3CA, PIK3R5, CXCL5, JAK2, IL17RA, NFKB1, MAPK11, JUN, CCL2, MAP3K7, TIMP1, PIK3C3, AKT3, PIK3R2, MAPKAPK2, NOS2, MAP2K1, NRAS, PIK3C2A, MAPK8, RRAS2, MAPK14, PIK3CB, PTGS2, ELK1
Xenobiotic Metabolism Signaling	1.54882e-05	0.0433	RAF1, MAP3K15, FTL, CAMK1, PPP2CA, PIK3R1, GCLC, HRAS, KRAS, MAPK13, MAP3K4, ARNT, CHST2, KEAP1, SUMO1, PIK3CG, PRKD3, AHR, ALDH6A1, ALDH7A1, GSTK1, ATM, PIK3C2B, MAP3K9, PRKCQ, MED1, RRAS, CREBBP, NFKB2, MAP3K12, PPP2R4, PIK3R6, MAP2K3, PIK3CD, MAPK7, RXRA, ALDH16A1, TNF, NDST1, GSTP1, CAMK2G, MAP2K6, ALDH4A1, PIK3CA, PPP2R2A, NQO2, HS2ST1, MAP3K5, EP300, ANKRA2, GSTT1, HSP90AB1, PIK3C3, CHST3, …
Regulation of IL-2 Expression in Activated and Anergic T Lymphocytes	2.34423e-05	0.0787	CD247, MAP2K4, RAF1, TGFBR1, MAPK1, CD3E, NFATC3, SMAD3, SOS2, HRAS, KRAS, TGFBR2, IKBKB, IKBKG, MAP2K2, TGFB1, MAPK3, PPP3R1, MRAS, NFKBIB, SMAD2, RRAS, RAC1, PPP3CC, MALT1, NFKB2, MAPK12, CD3G, CARD11, PLCG2, ZAP70, LAT, RELA, FYN, NFKBIE, NFKB1, NFATC1, NFKBIA, JUN, NFAT5, PPP3CB, SOS1, SMAD4, CHUK, MAP2K1, PPP3CA, VAV2, NRAS, GRB2, MAP3K1, CHP1, MAPK8, TOB1, PLCG1, IKBKE, CD3D, FOS, RRAS2, CD…
G-Protein Coupled Receptor Signaling	2.5704e-05	0.0436	HCAR3, RAF1, PIK3R1, ADCY4, SOS2, HRAS, KRAS, HRH1, LTB4R, GNA15, HTR1E, PIK3CG, HTR7, RGS10, TDP2, ATF4, ADORA2B, NFKBIB, APEX1, ATM, GRK4, ADORA3, PIK3C2B, AKT2, PDE2A, RRAS, CREB3, CREBBP, NFKB2, STAT3, RAP1A, ATF2, PDE8A, PDE1B, PIK3R6, PRKACA, DUSP4, PIK3CD, PTGER2, RPS6KA1, GNAL, CAMK2G, PDE6D, FYN, PIK3CA, PDE7A, PTK2B, DUSP6, GNA11, Htr5b, MPPE1, EP300, SYNGAP1, ADRB1, PDE3B, PIK3C3, CREB…
Prostate Cancer Signaling	3.23594e-05	0.0707	RAF1, MAPK1, BAD, SUV39H1, PIK3R1, SOS2, HRAS, PDPK1, KRAS, PIK3R4, PTEN, RB1, CASP9, MAP2K2, MAPK3, PIK3CG, MRAS, ATF4, GSK3B, NFKBIB, ATM, TP53, PIK3C2B, CCNE2, AKT2, TFDP1, RRAS, CREBBP, CREB3, CREB3L4, NFKB2, ATF2, PIK3R3, E2F1, PIK3R6, HSP90AA1, PIK3CD, LEF1, CDK2, GSTP1, RELA, PIK3CA, PA2G4, SRD5A1, NFKBIE, ABL1, PIK3R5, NFKB1, EP300, BCL2, MTOR, HSP90B1, NFKBIA, HSP90AB1, PIK3C3, SOS1, CRE…
IL-8 Signaling	3.80189e-05	0.0481	RAC2, RAF1, PLD2, PIK3R1, HRAS, KRAS, ITGB3, GNB1, GNB4, CCND3, PIK3CG, GNA13, NFKBIB, PRKD3, ITGB5, GNG12, ATM, CR2, RND2, PIK3C2B, AKT2, PLD3, PRKCQ, RRAS, HBEGF, MMP2, PLD1, GNG10, TRAF6, MYL9, CDH1, CCND2, ARAF, NCF2, GNB2, PIK3R6, PIK3CD, NAPEPLD, PIK3CA, ICAM1, PTK2B, RHOT2, GNG7, EIF4EBP1, MTOR, JUN, PIK3C3, RHOU, PRKCE, PIK3R2, GNB1L, GNG4, PAK2, RHOC, GNA12, MAPK8, IRAK3, CSTB, FOS, ITGB…
Crosstalk between Dendritic Cells and Natural Killer Cells	5.49541e-05	0.0729	RELA, HLA-A, LTB, TNFSF10, NCR3, TLN1, CD83, TREM2, NFKB1, FAS, PRF1, CAMK2D, HLA-DRA, TLR7, TLR3, LTBR, ACTG2, TNFRSF1B, ACTA1, IL2RB, IL2RG, TYROBP, ACTB, IL15, NFKB2, TLR9, ACTG1, ITGAL, CSF2RB, TLR4, IL18, CD80, CD40, ICAM3, FSCN1, CD86, TNF, CCR7, CAMK2G
PI3K/AKT Signaling	5.88844e-05	0.0556	RAF1, PPP2CA, PIK3R1, SOS2, HRAS, GSK3A, KRAS, GYS1, PIK3CG, TSC2, NFKBIB, ITGA4, MCL1, THEM4, TP53, RHEB, AKT2, YWHAG, RRAS, ITGA5, NFKB2, MAPK8IP1, SYNJ2, GAB1, PPP2R4, PIK3CD, TSC1, PIK3CA, PPP2R2A, ILK, JAK2, MAP3K5, OCRL, EIF4E, EIF4EBP1, MTOR, HSP90AB1, INPP5B, SOS1, PIK3R2, CTNNB1, ITGB1, GRB2, PPP2R5D, MDM2, PPP2R5A, INPP5D, LIMS1, CDKN1A, MAP3K8, PTGS2, PPP2R5E, JAK3, GAB2, JAK1, BAD, MA…
IL-17A Signaling in Airway Cells	6.76083e-05	0.0822	MAP2K4, RELA, PIK3CA, JAK1, MAPK1, NFKBIE, PIK3R1, PIK3R5, CCL20, JAK2, CXCL5, MAPK13, NFKB1, IL17RA, PIK3R4, MAPK11, PTEN, IKBKB, IKBKG, NFKBIA, TRAF3IP2, MAP2K2, MAP3K7, PIK3C3, PIK3CG, MAPK3, AKT3, CHUK, PIK3R2, GSK3B, NFKBIB, MAP2K1, ATM, PIK3C2B, AKT2, PIK3C2A, TYK2, MAPK8, IKBKE, STAT3, NFKB2, MAPK12, PIK3R3, TRAF6, MAPK14, PIK3R6, PIK3CB, PIK3CD, JAK3
Role of PI3K/AKT Signaling in the Pathogenesis of Influenza	7.24436e-05	0.0811	RELA, PIK3CA, CCR5, MAPK1, PIK3R1, NFKBIE, PIK3R5, CRK, CCL5, IRF3, NFKB1, PIK3R4, MLH1, NFKBIA, CASP9, MAP2K2, MAPK3, PIK3CG, PIK3C3, AKT3, GSK3B, PIK3R2, NFKBIB, MAP2K1, PLAC8, ATM, KPNA3, PIK3C2B, AKT2, PIK3C2A, GNAI1, NFKB2, PIK3R3, GNAI2, GNAI3, PIK3R6, ZNF346, PIK3CB, PIK3CD, IFNAR1
PI3K Signaling in B Lymphocytes	7.76247e-05	0.0571	RAF1, PIK3R1, HRAS, KRAS, PLEKHA4, PLEKHA3, PTPRC, PIK3CG, ATF4, PLCL1, NFKBIB, CR2, CD19, AKT2, IL4R, RRAS, PLCL2, NFKB2, ITPR1, ATF2, SYK, IRS1, PLCG2, ITPR3, PIK3CD, CAMK2G, FYN, PIK3CA, ATF7, PDIA3, FCGR2B, PLCD1, JUN, CREB1, PIK3R2, PPP3CA, CD79B, PLCG1, INPP5D, FOS, DAPP1, BCL10, LYN, PLEKHA1, PRKCB, CD81, PLCB2, MAPK1, NFATC3, PDPK1, PTEN, PLCD3, IKBKB, IKBKG, CAMK2D, MAP2K2, PPP3R1, MAPK3…
GNRH Signaling	8.70964e-05	0.0526	MAP2K4, PRKACB, MAP3K15, RAF1, PLCB2, MAP3K11, MAPK1, ADCY4, SOS2, HRAS, KRAS, MAPK13, MAP3K4, PTK2, PAK1, CAMK2D, MAP2K2, GNA15, ADCY5, MAPK3, MRAS, ATF4, PRKD3, DNM2, MAP3K9, MAP3K14, PRKCQ, RRAS, ITPR2, MAP3K13, CREBBP, CREB3, RAC1, ITPR1, NFKB2, CREB3L4, MAPK12, ATF2, ADCY9, MAP3K12, PRKCD, ITPR3, PRKACA, PLCB3, PRKCH, MAP2K3, MAPK7, CAMK2G, MAP2K6, RELA, GNA11, MAP3K5, CDC42, NFKB1, MAPK11, …
Pathogenesis of Multiple Sclerosis	0.0001	0.333	CXCL10, CCR1, CCR5, CXCL9, CCL4, CXCR3, CCL5
Relaxin Signaling	0.000125893	0.0494	PRKACB, MAPK1, ADCY4, PDE12, PIK3R1, GNB2L1, GNB5, PIK3R4, GNB1, GNB4, GNA15, PDE7B, ADCY5, PIK3CG, MAPK3, MRAS, TDP2, GNA13, NFKBIB, APEX1, GNG12, GUCY1B3, ATM, PIK3C2B, PDE2A, AKT2, GNG2, NFKB2, RAP1A, GNG10, PIK3R3, PDE8A, ADCY9, PDE1B, PRKACA, PIK3R6, GNB2, PIK3CD, NPR2, GNAL, PDE6D, RAP1B, RELA, PIK3CA, PDE7A, NFKBIE, GNA11, PIK3R5, NFKB1, PRKAG1, GNG7, MPPE1, JUN, NFKBIA, PDE3B, PIK3C3, CRE…
Graft-versus-Host Disease Signaling	0.000134896	0.1	HLA-DMA, HLA-DOA, IL1A, HLA-A, IL36A, HLA-DQA1, HLA-DMB, HLA-DQB1, FAS, PRF1, IL18, CD80, IL1RN, HLA-DRA, FCER1G, HLA-DOB, CD86, IL1B, TNF
iCOS-iCOSL Signaling in T Helper Cells	0.000165959	0.0569	CD247, GAB2, HLA-DOA, BAD, CD3E, NFATC3, CD4, PIK3R1, TRAT1, PDPK1, HLA-DMB, HLA-DQB1, PLEKHA4, PLEKHA3, PIK3R4, PTEN, PTPRC, IKBKB, LCK, IKBKG, CAMK2D, PIK3CG, PPP3R1, NFKBIB, ICOSLG, ITK, IL2RB, ATM, PIK3C2B, IL2RG, AKT2, PRKCQ, ITPR2, RAC1, ITPR1, NFKB2, PPP3CC, PIK3R3, CD3G, CD40, ITPR3, ZAP70, LAT, PIK3R6, PIK3CD, LCP2, CAMK2G, RELA, PIK3CA, NFKBIE, PIK3R5, HLA-DQA1, NFKB1, NFATC1, SHC1, NFA…
fMLP Signaling in Neutrophils	0.000186209	0.0538	RAF1, PLCB2, MAPK1, NFATC3, PIK3R1, ARPC5, GNB2L1, GNB5, HRAS, KRAS, PIK3R4, GNB1, GNB4, MAP2K2, PIK3CG, MAPK3, PPP3R1, MRAS, CYBB, NFKBIB, PRKD3, GNG12, ATM, ACTR2, PIK3C2B, PRKCQ, RRAS, ITPR2, GNG2, RAC1, ITPR1, NFKB2, PPP3CC, GNG10, PIK3R3, NCF1, ARPC1A, ARPC2, PRKCD, ITPR3, NCF2, PIK3R6, GNB2, PLCB3, PIK3CD, PRKCH, RELA, PIK3CA, ARPC1B, NFKBIE, PIK3R5, CDC42, NFKB1, GNG7, NFATC1, ACTR3, NFAT5…
Renin-Angiotensin Signaling	0.000186209	0.0556	MAP2K4, PRKACB, RAF1, MAPK1, ADCY4, PIK3R1, SOS2, HRAS, KRAS, MAPK13, PIK3R4, PTK2, PAK1, MAP2K2, ADCY5, PIK3CG, MAPK3, MRAS, PRKD3, ATM, PIK3C2B, PTPN6, PRKCQ, RRAS, ITPR2, RAC1, ITPR1, NFKB2, STAT3, MAPK12, ATF2, PIK3R3, ADCY9, PLCG2, PRKCD, ITPR3, SHC2, PRKACA, PIK3R6, PIK3CD, PRKCH, PTGER2, TNF, RELA, PIK3CA, PTK2B, PIK3R5, JAK2, CCL5, NFKB1, MAPK11, PRKAG1, SHC1, JUN, CCL2, PIK3C3, SOS1, PRK…
Gαq Signaling	0.000213796	0.0473	RAF1, PLD2, PIK3R1, GNB1, GNB4, HRH1, GYS1, GNA15, PIK3CG, NFKBIB, PRKD3, GNG12, ATM, RND2, PIK3C2B, AKT2, PRKCQ, PLD3, NFKB2, ITPR1, PLD1, GNG10, PLCG2, ITPR3, PIK3R6, GNB2, PIK3CD, NAPEPLD, PIK3CA, PTK2B, GNA11, RHOT2, GNG7, PIK3C3, RHOU, PRKCE, PIK3R2, GNB1L, PPP3CA, GNG4, RHOC, CSK, GNAQ, RGS16, PLCG1, GNG5, PRKCB, PLCB2, ADRBK1, MAPK1, NFATC3, GNB2L1, GNB5, PIK3R4, ROCK2, IKBKB, IKBKG, RHOG,…
CD28 Signaling in T Helper Cells	0.000269153	0.053	CD247, MAP2K4, HLA-DOA, CD3E, NFATC3, CD4, PIK3R1, ARPC5, PDPK1, HLA-DMB, HLA-DQB1, PIK3R4, PTPRC, IKBKB, LCK, IKBKG, PAK1, MAP2K2, PIK3CG, PPP3R1, NFKBIB, ATM, ITK, ACTR2, PIK3C2B, PTPN6, AKT2, PRKCQ, ITPR2, RAC1, ITPR1, NFKB2, MALT1, PPP3CC, MAPK12, PIK3R3, CD3G, ARPC1A, PTPN11, CARD11, ARPC2, SYK, ITPR3, ZAP70, LAT, PIK3R6, CD86, PIK3CD, LCP2, FYN, RELA, PIK3CA, ARPC1B, NFKBIE, HLA-DQA1, PIK3R…
Tec Kinase Signaling	0.000301995	0.044	PIK3R1, GNB1, GNB4, PAK1, LCK, GNA15, PIK3CG, GNA13, PRKD3, GNG12, FGR, ATM, ITGA4, TNFRSF21, RND2, STAT6, PIK3C2B, STAT5A, PRKCQ, ITGA5, STAT3, NFKB2, GNG10, PLCG2, PIK3R6, GNB2, PIK3CD, TNF, GNAL, FYN, PIK3CA, PTK2B, GNA11, RHOT2, TNFSF10, JAK2, GNG7, TNFSF12, PIK3C3, RHOU, PRKCE, PIK3R2, GNB1L, GNG4, ITGB1, PAK2, RHOC, GNA12, ACTB, GNAQ, MAPK8, PLCG1, FADD, GNAI3, FOS, LYN, FCER1G, GNG5, JAK3,…
OX40 Signaling Pathway	0.000346737	0.0632	MAP2K4, CD247, RELA, H2-T24, TNFSF4, TRAF3, HLA-DOA, TNFRSF4, CD3E, HLA-A, CD4, NFKBIE, HLA-DQA1, HLA-DMB, HLA-DQB1, NFKB1, BCL2, NFKBIA, JUN, HLA-DRA, TRAF5, NFKBIB, HLA-DMA, MAPK8, NFKB2, MAPK12, CD3D, CD3G, BCL2L1, TRAF2, FCER1G, HLA-DOB, HLA-DQA2
IL-9 Signaling	0.00047863	0.1	RELA, SOCS3, PIK3CA, JAK1, PIK3R1, PIK3R5, PIK3R4, NFKB1, PIK3CG, PIK3C3, CISH, PIK3R2, STAT5B, ATM, PIK3C2B, STAT5A, IL2RG, PIK3C2A, BCL3, STAT3, NFKB2, PIK3R3, IRS1, PIK3R6, PIK3CB, PIK3CD, JAK3, TNF
Antioxidant Action of Vitamin C	0.000616595	0.0556	MAP2K4, PLD2, PLCB2, MAPK1, PLA2R1, MAPK13, PLA2G7, IKBKB, PLCD3, IKBKG, LCAT, MAPK3, PLA2G4F, TXN, NFKBIB, PLCL1, PLA2G12A, SLC2A5, STAT5A, PLD3, SLC2A1, NFKB2, PLCL2, MAPK12, PLD1, TXNRD1, CSF2RB, PLA2G6, PLCG2, PLA2G4B, PLCB3, NXN, TNF, TXNRD2, RELA, NAPEPLD, PDIA3, NFKBIE, JAK2, NFKB1, MAPK11, GLRX, PRDX6, SLC2A3, PLCD1, HMOX1, SLC23A2, NFKBIA, CSF2RA, PLB1, CHUK, STAT5B, PNPLA8, PLA2G16, MAP…
PPARα/RXRα Activation	0.000676083	0.0415	RAF1, TGFBR1, GPD1, PRKAB1, PRKAB2, ADCY4, TGFBR3, SOS2, HRAS, KRAS, ADIPOR1, GNA15, GPD2, PLCL1, NFKBIB, ITGB5, SMAD2, ACAA1, MED1, RRAS, CREBBP, PLCL2, NFKB2, MED12, TRAF6, IRS1, PLCG2, PRKACA, MAP2K3, SLC27A1, RXRA, ADIPOR2, MAP2K6, PDIA3, GNA11, BMPR2, JAK2, ACVR2B, GK, EP300, PLCD1, JUN, HSP90AB1, SOS1, NCOR1, GRB2, ACOX1, GNAQ, MAPK8, PLCG1, TGS1, AIP, NCOR2, ACVR2A, PRKCB, PPARA, PRKACB, M…
Pyridoxal 5'-phosphate Salvage Pathway	0.000691831	0.0667	MAP2K4, MAPK1, SGK1, CSNK1A1, LIMK2, LIMK1, PAK1, CDK8, MAP2K2, PIM1, MAPK3, PRPF4B, PRKAA1, HIPK1, GRK4, MAP3K9, DAPK1, AKT2, PRKCQ, CDK7, CDK6, CSNK1D, GRK5, PKN1, ARAF, PRKCD, GRK6, PRKCH, MAP2K3, MAPK7, CDK2, MAP2K6, FAM20B, CDK4, IRAK1, PRKX, NEK2, PNPO, CDK5, PRKCE, MAP2K1, PDXK, PAK2, MAP3K6, MAPK8, PLK1, CDK1, MAP3K8, EIF2AK2, ACVR2A, DYRK1A
Sertoli Cell-Sertoli Cell Junction Signaling	0.000707946	0.0408	MAP3K15, RAF1, AXIN1, TGFBR3, HRAS, MLLT4, KRAS, GSK3A, MAP3K4, MAPK13, KEAP1, SPTB, GUCY1B3, ITGA4, MAP3K9, AKT2, RRAS, TUBB2A, ITGA5, ATF2, MAP3K12, CDH1, CLDN12, ZAK, PRKACA, MAP2K3, TNF, SPTBN1, Actn3, CTNNA1, ILK, SYMPK, MAP3K5, CDC42, TUBB2B, JUN, PPAP2B, TUBB4A, PVRL1, CTNNB1, ITGB1, TUBB1, TNFRSF1A, TUBB4B, TJP1, ACTN2, ACTB, MAPK8, CLDN5, TUBA1A, TUBB8, MAP3K8, MAP3K3, PRKACB, MAP2K4, MA…
Hypoxia Signaling in the Cardiovascular System	0.00074131	0.0746	UBE2D2, UBE2V2, PTEN, ARNT, UBE2B, SUMO1, UBE2D4, ATF4, UBE2E3, NFKBIB, ATM, TP53, P4HB, UBE2Q1, COPS5, CREBBP, CREB3, CSNK1D, BIRC6, UBE2S, CREB3L4, ATF2, UBE2G2, UBE2L3, UBE2H, UBE2G1, HIF1AN, HSP90AA1, LDHA, VHL, UBE2C, UBE2J2, UBE2I, NFKBIE, HIF1A, UBE2F, EP300, HSP90B1, JUN, NFKBIA, HSP90AB1, CREB1, UBE2V1, UBE2M, UBE2R2, NQO1, MDM2, UBE2D1, UBE2L6, UBE2J1, UBE2E2, CDC34
NRF2-mediated Oxidative Stress Response	0.000794328	0.0417	RAF1, FTL, DNAJB4, PIK3R1, GCLC, DNAJC3, HRAS, KRAS, SOD2, PIK3CG, ABCC1, KEAP1, ATF4, DNAJA3, FOSL1, TXN, PRKD3, DNAJC16, GSTK1, ATM, PIK3C2B, DNAJB12, PRKCQ, DNAJC9, RRAS, CREBBP, JUNB, MAFF, STIP1, PIK3R6, DNAJC14, MAP2K3, PIK3CD, SQSTM1, MAPK7, PTPLAD1, ENC1, GSTP1, EPHX1, FTH1, MAP2K6, PIK3CA, PRDX1, NQO2, DNAJA4, DNAJC13, MAP3K5, DNAJA1, MAFG, EP300, GSTT1, JUN, PIK3C3, UBE2K, PRKCE, PIK3R2…
Role of MAPK Signaling in the Pathogenesis of Influenza	0.000794328	0.0714	MAP2K4, MAP2K6, RAF1, MAPK1, PLA2R1, HRAS, KRAS, MAPK13, MAP3K5, CCL5, PLA2G7, MAPK11, PRDX6, BCL2, CXCL10, LCAT, CCL2, MAP2K2, MAPK3, PLB1, MRAS, AKT3, PLA2G4F, MAP2K1, PRKCA, PLA2G12A, PNPLA8, PLA2G16, AKT2, NRAS, CASP3, RRAS, MAPK8, MAPK12, RABGEF1, ATF2, PLA2G4A, PLA2G6, PLA2G4D, MAPK14, RRAS2, PLA2G4B, MAP2K3, PTGS2, TNF
Protein Kinase A Signaling	0.000933254	0.0299	MYH10, RAF1, TGFBR1, PTPLA, ADCY4, GSK3A, PTPRC, GNB1, GYS1, DUSP11, ATF4, DUSP7, GNA13, CDC16, PLCL1, GNG12, PRKCQ, YWHAG, PTPN18, NFKB2, TCF3, RAP1A, PTP4A1, ATF2, GNG10, MYL9, ITPR3, EYA3, ANAPC5, PRKACA, HIST1H1D, DUSP4, PTPRA, PDE6D, ANAPC2, FLNB, PTPN2, AKAP8, PTPN9, MYLK3, DUSP2, GNG7, MPPE1, CDKN3, PTPN4, DUSP5, MTMR3, GNG5, DUSP18, CDC27, AKAP1, PRKACB, BAD, YWHAH, SMAD3, PHKG2, PDE12, G…
NGF Signaling	0.00109648	0.0504	MAP2K4, MAP3K15, RAF1, MAP3K11, MAPK1, PIK3R1, SOS2, HRAS, PDPK1, KRAS, MAP3K4, PIK3R4, ROCK2, IKBKB, IKBKG, RHOG, MAP2K2, SMPD4, PIK3CG, MAPK3, TRAF4, MRAS, ATF4, ATM, TP53, PIK3C2B, MAP3K14, RPS6KB1, MAP3K9, AKT2, RRAS, MAP3K13, CREBBP, CREB3, RAC1, NFKB2, CREB3L4, MAPK12, RAP1A, SMPD2, ATF2, PIK3R3, TRAF6, MAP3K12, GAB1, PTPN11, PRKCD, RHOA, PLCG2, PIK3R6, PIK3CD, MAPK7, RPS6KA1, RAP1B, RELA, …
Colorectal Cancer Metastasis Signaling	0.00131826	0.0344	TGFBR1, AXIN1, PIK3R1, ADCY4, SOS2, HRAS, KRAS, MMP24, GNB1, GNB4, TLR10, PIK3CG, GNG12, ATM, TP53, RND2, SMAD2, PIK3C2B, AKT2, RRAS, ADRBK2, MMP2, NFKB2, STAT3, TCF3, TLR9, GNG10, CDH1, PIK3R6, GNB2, PRKACA, PIK3CD, PTGER2, TNF, SIAH1, PIK3CA, RHOT2, LRP6, JAK2, FZD1, GNG7, APPL1, ARRB1, JUN, MMP25, PIK3C3, SOS1, RHOU, TLR7, TLR3, PIK3R2, CTNNB1, GNB1L, GNG4, RHOC, TNFRSF1A, GRB2, MAPK8, FOS, MS…
Germ Cell-Sertoli Cell Junction Signaling	0.00158489	0.0424	RAC2, MAP3K15, TGFBR1, AXIN1, PIK3R1, MLLT4, HRAS, KRAS, MAP3K4, PAK1, KEAP1, PIK3CG, ATM, RND2, MAP3K9, PIK3C2B, RRAS, TUBB2A, ITGA6, MAP3K12, CDH1, PIK3R6, ZYX, MAP2K3, PIK3CD, TNF, MAP2K6, PIK3CA, RHOT2, Actn3, CTNNA1, ILK, MAP3K5, CDC42, TUBB2B, PPAP2B, PIK3C3, RHOU, TUBB4A, PIK3R2, CTNNB1, ITGB1, TUBB1, PAK2, TUBB4B, TJP1, TNFRSF1A, RHOC, ACTB, ACTN2, MAPK8, TUBA1A, TUBB8, FER, MAP3K8, MAP3K…
Role of JAK1, JAK2 and TYK2 in Interferon Signaling	0.00213796	0.111	RELA, SOCS1, RAF1, PTPN6, JAK1, PTPN2, TYK2, IFNGR2, IFNGR1, NFKB2, CGA, STAT3, JAK2, IFNAR2, NFKB1, STAT2, IFNAR1
Hematopoiesis from Pluripotent Stem Cells	0.00223872	0.0635	CD247, IL8, IL1A, CD3E, IL10, CD4, CD8A, CSF3, IL7, CD3D, CD8B, CD3G, CSF1, FCER1G
Salvage Pathways of Pyrimidine Ribonucleotides	0.00229087	0.0485	MAP2K4, MAPK1, SGK1, CSNK1A1, LIMK2, CDA, LIMK1, NME6, PAK1, CDK8, MAP2K2, PIM1, PRPF4B, MAPK3, PRKAA1, HIPK1, PYCRL, MAP3K9, GRK4, AKT2, DAPK1, PRKCQ, CDK7, CSNK1D, CDK6, GRK5, PKN1, NME3, ARAF, PRKCD, GRK6, UCK1, PRKCH, MAP2K3, MAPK7, CDK2, UPRT, MAP2K6, NME1, FAM20B, CDK4, NME7, IRAK1, APOBEC3A, PRKX, NEK2, CDK5, PRKCE, CMPK1, MAP2K1, PAK2, MAP3K6, UPP1, MAPK8, PLK1, CDK1, MAP3K8, UCK2, EIF2AK…
Role of NFAT in Regulation of the Immune Response	0.00263027	0.0352	RAF1, HLA-DOA, PIK3R1, SOS2, HRAS, KRAS, HLA-DMB, GSK3A, HLA-DQB1, CABIN1, GNB1, GNB4, LCK, GNA15, PIK3CG, GNA13, NFKBIB, GNG12, ATM, PIK3C2B, AKT2, PRKCQ, RRAS, CSNK1D, NFKB2, ITPR1, GNG10, ATF2, SYK, PLCG2, ITPR3, PIK3R6, GNB2, CD86, RCAN3, PIK3CD, GNAL, LCP2, FYN, PIK3CA, GNA11, HLA-DQA1, FCGR2B, GNG7, JUN, PIK3C3, SOS1, HLA-DRA, PIK3R2, GNB1L, FCGR3A, PPP3CA, ORAI1, GNG4, CD79B, GRB2, CSNK1G3…
RAR Activation	0.00295121	0.0368	RDH10, PIK3R1, ADCY4, SMARCD2, MAPK13, MNAT1, PIK3CG, RARA, CSNK2A1, PRKD3, RDH13, STAT5A, SMAD2, AKT2, PRKCQ, MED1, CDK7, CREBBP, NFKB2, CSF2RB, DHRS9, ERCC3, PRKACA, GTF2H1, PIK3CD, RXRA, PIK3CA, JAK2, MAP3K5, SMARCA4, EP300, KAT2B, JUN, PNRC1, PRKCE, GTF2H5, NCOR1, PIK3R2, CSNK2B, RXRB, CITED2, GTF2H3, SRA1, RDH14, RDH11, CSK, MAPK8, FOS, GTF2H4, NRIP1, NCOR2, PRKCB, MAP2K4, PRKACB, MAPK1, AKR…
IL-15 Production	0.00301995	0.0968	RELA, MAP3K11, TWF1, JAK1, PTK2B, IL15, TYK2, JAK2, NFKB2, IRF3, NFKB1, IRF1, PTK2, PRKCI, JAK3, PTK7
Systemic Lupus Erythematosus Signaling	0.00301995	0.032	PIK3R1, TXNL4A, SOS2, HRAS, KRAS, PTPRC, SNRNP48, SNRPA, LCK, PIK3CG, PRPF4B, PRPF40A, LSM3, PRPF40B, LSM4, ATM, PIK3C2B, AKT2, RRAS, TLR9, SNRNP35, CD72, PLCG2, SNRNP25, CREM, PIK3R6, CD86, ZCRB1, PIK3CD, TNF, PIK3CA, CD2BP2, PRPF3, HLA-A, PRPF8, HNRNPA2B1, PRPF4, FCGR2B, MTOR, JUN, LSM7, PIK3C3, EFTUD2, SOS1, TLR7, PIK3R2, SNRPD3, PRPF31, FCGR3A, SNRNP40, CD79B, IL10, GRB2, PLCG1, PRPF38B, INPP…
Airway Pathology in Chronic Obstructive Pulmonary Disease	0.00316228	0.222	IL8, CELA2A, MMP2, TNF, MMP9
Signaling by Rho Family GTPases	0.00371535	0.0315	RAF1, MYL6, PIK3R1, ARPC5, ARHGEF1, SLC9A1, CLIP1, GNB1, GNB4, PAK1, GNA15, EZR, PIK3CG, BAIAP2, GNA13, GNG12, ITGA4, ATM, RND2, ACTR2, PIK3C2B, MAP3K9, CFL1, SEPT7, ITGA5, NFKB2, KIAA1804, PLD1, GNG10, MYL9, MAP3K12, CDH1, MYL12A, ARPC1A, PIP5K1C, ARPC2, ARHGEF6, NCF2, GNB2, PIK3R6, ARHGEF18, PIK3CD, PIP4K2A, PIP4K2C, GNAL, PIK3CA, PPP1R12C, PTK2B, ARPC1B, GNA11, WASF3, RHOT2, CDC42, Sept9, GNG7…
Phospholipase C Signaling	0.0040738	0.0304	RAF1, PLD2, MYL6, ADCY4, SOS2, HRAS, KRAS, ARHGEF1, GNB1, GNB4, LCK, HDAC7, ATF4, PLA2G4F, GNA13, PRKD3, GNG12, PLA2G12A, ITGA4, RND2, PLD3, PRKCQ, RRAS, RALB, CREB3, CREBBP, ITGA5, NFKB2, ITPR1, RAP1A, PLD1, GNG10, ATF2, MYL9, PLA2G6, MYL12A, SYK, PLCG2, ARHGEF6, ITPR3, GNB2, ARHGEF18, LCP2, RAP1B, FYN, NAPEPLD, RALA, RHOT2, FCGR2B, GNG7, EP300, TGM2, CREB1, SOS1, RHOU, PRKCE, ARHGEF3, GNB1L, PP…
Aryl Hydrocarbon Receptor Signaling	0.0042658	0.037	TRIP11, MAPK1, TP73, POLA1, RARG, ARNT, MYC, RB1, CTSD, ALDH1A1, CCND3, TGFB1, ALDH3A2, MAPK3, RARA, ALDH6A1, AHR, ATM, GSTK1, ALDH7A1, TP53, CCNE2, MGST1, TFDP1, MED1, CDK6, NFKB2, ALDH9A1, NCOA3, CCND2, E2F1, HSP90AA1, ALDH18A1, ALDH3B1, DHFR, RXRA, ALDH16A1, TNF, MGST3, CDK2, GSTP1, HSPB1, RELA, ALDH4A1, IL1A, NQO2, CDK4, NFKB1, PTGES3, FAS, SMARCA4, CHEK1, EP300, TGM2, CCNA2, GSTT1, HSP90B1, …
HGF Signaling	0.00467735	0.0472	MAP2K4, MAP3K15, RAF1, MAP3K11, MAPK1, PIK3R1, SOS2, HRAS, KRAS, MAP3K4, PIK3R4, PTK2, PAK1, MAP2K2, ETS2, PIK3CG, MAPK3, MRAS, PRKD3, ATM, ETS1, MAP3K14, MAP3K9, PIK3C2B, AKT2, PRKCQ, RRAS, MAP3K13, RAC1, STAT3, MAPK12, RAP1A, ATF2, ELF1, PIK3R3, MAP3K12, DOCK1, GAB1, PTPN11, PLCG2, PRKCD, PIK3R6, PIK3CD, PRKCH, ELK3, CDK2, RAP1B, PIK3CA, PIK3R5, MAP3K5, CDC42, ELF4, JUN, MAP3K7, PIK3C3, HGF, SO…
Estrogen-Dependent Breast Cancer Signaling	0.00489779	0.0548	HSD17B10, RELA, PIK3CA, MAPK1, PIK3R1, PIK3R5, HRAS, KRAS, NFKB1, PIK3R4, EP300, HSD17B8, JUN, SP1, IGF1, PIK3C3, MAPK3, PIK3CG, CREB1, IGF1R, MRAS, AKT3, HSD17B12, ATF4, PIK3R2, STAT5B, HSD17B4, HSD17B1, ATM, SRC, PIK3C2B, STAT5A, AKT2, NRAS, PIK3C2A, RRAS, CREB3, CREBBP, HSD17B7, CREB3L4, NFKB2, ATF2, PIK3R3, FOS, RRAS2, PIK3R6, PIK3CB, PIK3CD, ELK1, HSD17B14
Thrombin Signaling	0.00489779	0.0337	RAF1, CAMK1, F2R, MYL6, PIK3R1, ADCY4, HRAS, KRAS, ARHGEF1, MAPK13, GNB1, GNB4, GNA15, PIK3CG, GNA13, PLCL1, PRKD3, GNG12, ATM, RND2, PIK3C2B, AKT2, PRKCQ, RRAS, NFKB2, PLCL2, ITPR1, GNG10, MYL9, MYL12A, PLCG2, ARHGEF6, ITPR3, PIK3R6, GNB2, PIK3CD, GNAL, CAMK2G, PIK3CA, F2RL2, PDIA3, RHOT2, GNA11, GNG7, PLCD1, PIK3C3, SOS1, CREB1, RHOU, CAMK1G, PRKCE, ARHGEF3, PIK3R2, GNB1L, GNG4, RHOC, GRB2, GNA…
B Cell Development	0.00489779	0.0909	HLA-DMA, HLA-DOA, CD19, SPN, CD79B, HLA-DQA1, HLA-DMB, HLA-DQB1, IL7, CD79A, IL7R, PTPRC, CD80, CD40, HLA-DRA, HLA-DOB, CD86
ERK5 Signaling	0.00512861	0.0606	IL6ST, YWHAH, BAD, SGK1, RPS6KA3, HRAS, KRAS, EP300, MYC, YWHAQ, FOXO3, CREB1, RPS6KB2, MRAS, ATF4, FOSL1, RPS6KA2, GNA13, SH2D2A, SRC, RPS6KB1, NRAS, YWHAG, YWHAE, RRAS, YWHAB, GNA12, CREB3, CREBBP, GNAQ, MEF2A, RPS6KA5, CREB3L4, MEF2B, ATF2, FOS, RRAS2, PTPN11, GAB1, MEF2D, MEF2C, RPS6KA4, MAP3K8, RPS6KA1, MAPK7, WNK1, MAP3K3, ELK4, MAP2K5
Leukocyte Extravasation Signaling	0.00588844	0.0338	RAC2, MYL6, PIK3R1, MLLT4, MAPK13, MAP3K4, MMP24, ITGB3, PIK3CG, EZR, CYBA, ARHGAP12, PRKD3, ITGA4, TIMP2, ATM, PIK3C2B, PRKCQ, ITGA6, ITGA5, MMP2, RAP1A, NCF1, TIMP4, CLDN12, ICAM3, PLCG2, NCF2, PIK3R6, ARHGAP35, PIK3CD, ARHGAP1, RAP1B, CD99, PIK3CA, ICAM1, PTK2B, CTNNA1, Actn3, CRK, CDC42, MMP25, PIK3C3, PRKCE, PIK3R2, VCL, RASSF5, CTNNB1, ITGB1, ARHGAP6, ACTB, ACTN2, ARHGAP4, MAPK8, PLCG1, SEL…
Cell Cycle Regulation by BTG Family Proteins	0.00630957	0.0833	PPP2CA, PPP2R2A, PPP2R5B, CDK4, E2F3, E2F6, RB1, PPM1L, E2F5, PPP2R2C, E2F2, CCNE2, E2F4, PPP2R5D, BTG1, PPP2R5A, CCRN4L, PRMT1, PPP2CB, PPP2R1A, CCNE1, CNOT7, PPP2R4, BTG2, E2F1, HOXB9, PPP2R5E, PPP2R1B, CDK2
Tight Junction Signaling	0.00645654	0.0373	PRKACB, MYH10, TGFBR1, MYL6, PPP2CA, PPP2R5B, JAM2, MLLT4, PTEN, TGFBR2, MPDZ, CPSF6, TGFB1, PPM1L, SAFB, ACTG2, ACTA1, AKT2, TIAM1, CSTF1, HSF1, RAB13, MYH14, RAC1, NFKB2, MYL9, PPP2CB, PPP2R1A, CLDN12, MPP5, JAM3, PPP2R4, RHOA, PRKACA, SPTAN1, TNF, CPSF2, RELA, F2RL2, MYL6B, PPP2R2A, VAPA, MARK2, CPSF1, CDK4, CTNNA1, SYMPK, MYH11, CDC42, NFKB1, CPSF4, PRKAG1, JUN, LLGL1, AKT3, PPP2R2C, ARHGEF2,…
T Helper Cell Differentiation	0.00676083	0.0556	IL6ST, HLA-DOA, TGFBR1, IL12RB1, IL21R, HLA-DQA1, HLA-DMB, HLA-DQB1, TBX21, BCL6, TGFBR2, TGFB1, HLA-DRA, TNFRSF1B, ICOSLG, HLA-DMA, STAT6, IL4R, IL2RG, TNFRSF1A, IL10, IL6R, IFNGR2, IFNGR1, STAT3, IL18, CD80, CD40, IL10RB, IL10RA, FCER1G, HLA-DOB, CD86, IL2RA, CXCR5, GATA3, TNF
Chemokine Signaling	0.00676083	0.0548	RAF1, PLCB2, CCR5, MPRIP, CAMK1, CAMK1D, MAPK1, HRAS, KRAS, LIMK2, MAPK13, LIMK1, PTK2, ROCK2, CAMK2D, MAP2K2, MAPK3, PIK3CG, MRAS, CFL1, RRAS, MAPK12, CCL4, PLCG2, RHOA, PLCB3, CAMK2G, PTK2B, PPP1CB, CCL24, CCL5, MAPK11, JUN, CCL2, CAMK1G, MAP2K1, PRKCA, SRC, NRAS, CXCR4, GNAQ, MAPK8, GNAI1, PLCG1, GNAI2, GNAI3, FOS, PLCB4, RRAS2, MAPK14, PRKCB
CCR5 Signaling in Macrophages	0.00707946	0.0417	MAP2K4, CD247, CCR5, CD3E, MAPK1, PTK2B, CD4, GNB2L1, GNB5, MAPK13, CCL5, MAPK11, FAS, GNG7, GNB1, GNB4, JUN, MRAS, PRKCE, GNB1L, PRKD3, GNG12, PRKCA, GNG4, PRKCQ, GNAS, GNG2, GNAI1, MAPK8, PLCG1, MAPK12, CD3D, GNG10, GNAI2, GNAI3, CD3G, FOS, PRKCI, MAPK14, CCL4, PRKCD, PLCG2, GNB2, FCER1G, GNG5, PRKCH, PRKCB
Corticotropin Releasing Hormone Signaling	0.00776247	0.0362	PRKACB, RAF1, MAPK1, ADCY4, ARPC5, POMC, MAPK13, MAP2K2, ADCY5, MAPK3, ATF4, PRKD3, GUCY1B3, PRKCQ, ITPR2, CREB3, PTCH1, CREBBP, ITPR1, CREB3L4, MAPK12, RAP1A, MEF2B, ATF2, ADCY9, PRKCD, PLCG2, ITPR3, PRKACA, PRKCH, NPR2, RAP1B, MAPK11, PRKAG1, EP300, JUN, CREB1, PRKCE, NOS2, MAP2K1, PRKCA, GNAS, GNAQ, GNAI1, PRKAR2A, MEF2A, PLCG1, GNAI2, GNAI3, FOS, PRKAR2B, MAPK14, PRKCI, MEF2D, NR4A1, MEF2C, P…
Prolactin Signaling	0.00812831	0.05	SOCS1, RAF1, SOCS3, MAPK1, PIK3R1, SOS2, HRAS, PDPK1, KRAS, PIK3R4, TCF7, MYC, MAP2K2, MAPK3, PIK3CG, MRAS, PRKD3, ATM, PIK3C2B, STAT5A, PRKCQ, RRAS, CREBBP, STAT3, IRF1, PIK3R3, PTPN11, PRKCD, IRS1, PLCG2, PIK3R6, PIK3CD, PRKCH, SOCS5, FYN, PIK3CA, PIK3R5, JAK2, NR3C1, EP300, SHC1, JUN, SP1, PIK3C3, SOS1, PRKCE, PIK3R2, STAT5B, MAP2K1, PRKCA, NRAS, PIK3C2A, GRB2, PLCG1, SOCS4, FOS, RRAS2, PRKCI,…
Role of IL-17A in Psoriasis	0.00851138	0.154	IL8, S100A9, CCL20, S100A8, CXCL5, IL17RA
BMP signaling pathway	0.00891251	0.0482	MAP2K4, PRKACB, RAF1, RELA, MAGED1, MAPK1, BMPR2, HRAS, KRAS, MAPK13, SMAD5, NFKB1, MAPK11, PRKAG1, JUN, MAP2K2, RUNX2, MAP3K7, BMPR1A, MAPK3, SOS1, CREB1, MRAS, SMAD4, SMAD1, MAP2K1, BMP1, NRAS, GRB2, RRAS, CREBBP, MAPK8, SMAD7, PRKAR2A, SMAD6, NFKB2, MAPK12, XIAP, ATF2, MAPK14, PRKAR2B, RRAS2, PRKACA, PRKAR1A
Gα12/13 Signaling	0.00933254	0.0394	MAP2K4, RAF1, MYL6, MAPK1, F2R, PIK3R1, HRAS, ARHGEF1, KRAS, PIK3R4, PTK2, ROCK2, IKBKB, IKBKG, LPAR2, MAP2K2, PIK3CG, MAPK3, MRAS, GNA13, NFKBIB, RASA1, ATM, PIK3C2B, AKT2, RRAS, NFKB2, MAPK12, MEF2B, MYL9, PIK3R3, MYL12A, CDH1, MYL12B, RHOA, PIK3R6, PIK3CD, MAPK7, RELA, F2RL2, PIK3CA, PTK2B, MYL6B, NFKBIE, PIK3R5, MAP3K5, NFKB1, CDC42, JUN, NFKBIA, CDH3, PIK3C3, AKT3, PIK3R2, CHUK, CTNNB1, MAP2…
Chondroitin Sulfate Degradation (Metazoa)	0.00977237	0.087	HYAL2, MGEA5, GM2A, HYAL1, CD44, HEXB, HEXA, GALNS, ARSB
Superpathway of Citrulline Metabolism	0.00977237	0.0526	PRODH, GLS, ASS1, OAT, ARG2, ALDH18A1, NOS2, ASL
Acute Myeloid Leukemia Signaling	0.00977237	0.0488	MAP2K4, RAF1, MAPK1, BAD, PIK3R1, SOS2, HRAS, KRAS, PIK3R4, SPI1, TCF7, MYC, MAP2K2, PIM1, MAPK3, PIK3CG, RARA, MRAS, JUP, ATM, PIK3C2B, RPS6KB1, STAT5A, AKT2, RRAS, STAT3, NFKB2, TCF3, PIK3R3, CSF2RB, ARAF, PIK3R6, PIK3CD, LEF1, MAP2K3, MAP2K5, RUNX1, MAP2K6, RELA, PIK3CA, PIK3R5, NFKB1, EIF4EBP1, MTOR, CSF2RA, PIK3C3, SOS1, RPS6KB2, AKT3, KIT, PIK3R2, STAT5B, MAP2K1, NRAS, PIK3C2A, GRB2, CSF1R,…
VDR/RXR Activation	0.0102329	0.0494	SERPINB1, CYP24A1, CCNC, PDGFA, CCL5, PSMC5, EP300, CXCL10, GTF2B, YY1, NCOA2, GADD45A, SP1, RUNX2, MXD1, CSNK2A1, PRKCE, NCOR1, CYP27B1, VDR, RXRB, PRKD3, PRKCA, IGFBP6, LRP5, SPP1, PRKCQ, MED1, PPARD, THBD, KLF4, NCOA3, PRKCI, FOXO1, PRKCD, CDKN1A, NCOA1, CD14, PRKCH, NCOR2, CDKN1B, RXRA, PRKCB
P2Y Purigenic Receptor Signaling Pathway	0.0107152	0.0355	PRKACB, RAF1, PLCB2, MAPK1, PIK3R1, ADCY4, GNB2L1, GNB5, HRAS, KRAS, PIK3R4, ITGB3, GNB1, MYC, PLCD3, GNB4, MAP2K2, ADCY5, PIK3CG, MAPK3, MRAS, ATF4, PLCL1, PRKD3, GNG12, ATM, PIK3C2B, AKT2, PRKCQ, RRAS, CREBBP, CREB3, GNG2, NFKB2, PLCL2, CREB3L4, ATF2, GNG10, PIK3R3, ADCY9, PLCG2, PRKCD, PRKACA, PIK3R6, GNB2, PLCB3, P2RY1, PIK3CD, PRKCH, RELA, ITGA2B, PIK3CA, PDIA3, P2RY11, PIK3R5, NFKB1, GNG7, …
Ceramide Signaling	0.0112202	0.0449	MAP2K4, RAF1, BAD, PPP2CA, PIK3R1, PPP2R5B, HRAS, KRAS, PIK3R4, CTSD, SPHK2, SMPD4, MAPK3, PIK3CG, PPM1L, MRAS, NSMAF, ATM, PIK3C2B, AKT2, RRAS, NFKB2, SMPD2, S1PR4, PIK3R3, PPP2CB, PPP2R1A, PPP2R4, PIK3R6, PIK3CD, DIABLO, CYCS, TNF, RELA, PIK3CA, PPP2R2A, PIK3R5, SMPD1, NFKB1, BCL2, JUN, PIK3C3, SPHK1, AKT3, PPP2R2C, PIK3R2, TNFRSF1B, SMPD3, MAP2K1, S1PR2, NRAS, PIK3C2A, TNFRSF1A, PPP2R5D, MAP3K…
Dermatan Sulfate Degradation (Metazoa)	0.0112202	0.087	HYAL2, MGEA5, IDUA, IDS, GM2A, HYAL1, CD44, HEXB, HEXA, FGFRL1
Allograft Rejection Signaling	0.0125893	0.0417	HLA-DMA, HLA-DOA, H2-T24, IL10, HLA-A, HLA-DQA1, HLA-DMB, HLA-DQB1, FAS, PRF1, CD40, CD80, HLA-DRA, FCER1G, HLA-DOB, CD86, HLA-DQA2, TNF
MSP-RON Signaling Pathway	0.0128825	0.06	F12, KLK1, PIK3CA, PIK3R1, PIK3R5, MST1, JAK2, PIK3R4, F11, CCL2, PIK3C3, PIK3CG, PIK3R2, ACTG2, NOS2, CCR2, ACTA1, ATM, PIK3C2B, PIK3C2A, ACTB, ACTG1, PIK3R3, TLR2, CSF2RB, ITGB2, TLR4, ITGAM, CSF1, PIK3R6, PIK3CB, PIK3CD, TNF
FXR/RXR Activation	0.0141254	0.0396	MAP2K4, PPARA, APOE, IL1A, SLC4A2, PKLR, G6PC3, SCARB1, PCK2, FASN, RARA, AKT3, PPARG, MLXIPL, AKT2, SDC1, CYP27A1, CREBBP, IL36A, MAPK8, NR1H3, MAPK12, VLDLR, IL18, FOXO1, IL1RN, SREBF1, FBP1, IL1B, PLTP, RXRA, TNF
Autoimmune Thyroid Disease Signaling	0.0144544	0.0492	HLA-DMA, HLA-DOA, IL10, HLA-A, HLA-DQA1, HLA-DMB, CGA, HLA-DQB1, FAS, PRF1, CD40, CD80, HLA-DRA, FCER1G, HLA-DOB, CD86, TG
ERK/MAPK Signaling	0.0169824	0.0288	RAC2, RAF1, PPP2CA, PIK3R1, SOS2, SRF, HRAS, KRAS, PAK1, PIK3CG, ATF4, PLA2G4F, PLA2G12A, ITGA4, ATM, ETS1, PIK3C2B, YWHAG, RRAS, VRK2, CREBBP, CREB3, ITGA5, STAT3, RAP1A, ATF2, PLA2G6, DOCK1, ARAF, PPP2R4, PLCG2, PIK3R6, PRKACA, DUSP4, PIK3CD, RPS6KA1, RAP1B, FYN, PIK3CA, PTK2B, PPP2R2A, DUSP6, PPP1R3C, CRK, EIF4E, DUSP2, EP300, EIF4EBP1, ELF4, PIK3C3, CREB1, SOS1, PRKCE, PIK3R2, ITGB1, PAK2, GR…
Semaphorin Signaling in Neurons	0.0186209	0.0577	DPYSL2, FYN, RND1, MAPK1, RHOT2, LIMK2, RHOH, LIMK1, ROCK2, PTK2, PAK1, RHOG, RHOB, CDK5, CFL2, RHOT1, MAPK3, RHOU, PLXNB1, RHOF, ITGB1, RND2, PLXNA1, PAK4, PAK2, PAK6, FES, CFL1, RHOC, RAC1, ROCK1, SEMA3A, RHOQ, RHOA, ARHGAP1, FNBP1, NRP1, SEMA7A
T Cell Receptor Signaling	0.0213796	0.0367	CD247, MAP2K4, RAF1, MAPK1, CD3E, NFATC3, CD4, PIK3R1, SOS2, HRAS, KRAS, CD8A, PIK3R4, CD8B, PTPRC, IKBKB, LCK, IKBKG, MAP2K2, PIK3CG, MAPK3, PPP3R1, MRAS, RASA1, ITK, ATM, PIK3C2B, PRKCQ, RRAS, RAC1, NFKB2, MALT1, PPP3CC, PIK3R3, CD3G, PTPRH, CBL, CARD11, ZAP70, LAT, PIK3R6, PIK3CD, LCP2, RELA, FYN, PIK3CA, PIK3R5, NFKB1, NFATC1, JUN, NFAT5, NFKBIA, PPP3CB, PIK3C3, SOS1, PIK3R2, CHUK, MAP2K1, PP…
Actin Nucleation by ARP-WASP Complex	0.0229087	0.0455	PPP1R12C, ARPC1B, ARPC5, SOS2, RHOT2, HRAS, KRAS, NCK1, CDC42, RHOH, NCK2, ROCK2, WASL, ACTR3, RHOG, RHOB, RHOT1, BAIAP2, SOS1, RHOU, MRAS, ARPC3, RHOF, VASP, ITGA4, RND2, ITGB1, ACTR2, NRAS, ARPC5L, GRB2, RRAS, RHOC, GNA12, RAC1, ITGA5, ROCK1, WIPF1, RRAS2, ARPC1A, RHOQ, ARPC2, RHOA, FNBP1, ARPC4
Pancreatic Adenocarcinoma Signaling	0.0295121	0.0333	MAP2K4, RAF1, PLD2, TGFBR1, JAK1, MAPK1, BAD, SUV39H1, SMAD3, PIK3R1, KRAS, PIK3R4, TGFBR2, RB1, E2F6, CASP9, MAP2K2, TGFB1, PIK3CG, MAPK3, Vegfb, E2F2, ATM, TP53, PIK3C2B, SMAD2, AKT2, E2F4, PLD3, TFDP1, TYK2, RAC1, HBEGF, VEGFC, NFKB2, STAT3, MAPK12, RALBP1, PLD1, PIK3R3, BCL2L1, E2F1, PIK3R6, PIK3CD, NOTCH1, CDK2, RELA, NAPEPLD, PIK3CA, RALA, PA2G4, PIK3R5, CDK4, ABL1, JAK2, E2F3, CDC42, NFKB1…
Role of JAK family kinases in IL-6-type Cytokine Signaling	0.0295121	0.0741	IL6ST, MAP2K4, STAT5A, SOCS1, SOCS3, JAK1, MAPK1, TYK2, IL6R, MAPK8, MAPK13, JAK2, STAT3, MAPK12, MAPK11, MAPK14, PTPN11, MAPK3, OSM, OSMR, STAT5B
Glutathione Biosynthesis	0.0323594	0.0909	GCLC, GCLM, GSS
Tetrahydrobiopterin Biosynthesis I	0.0323594	0.0909	GCH1, PTS, SPR
Tetrahydrobiopterin Biosynthesis II	0.0323594	0.0769	GCH1, PTS, SPR
cAMP-mediated signaling	0.0331131	0.0265	PRKACB, HCAR3, RAF1, CAMK1, MAPK1, ADRBK1, CAMK1D, VIPR2, PDE12, ADCY4, LTB4R, CAMK2D, MAP2K2, PDE7B, ADCY5, HTR1E, MAPK3, PPP3R1, HTR7, RGS10, TDP2, ATF4, RGS14, ADORA2B, APEX1, GRK4, ADORA3, HRH2, PDE2A, CREBBP, CREB3, RAPGEF3, PPP3CC, CREB3L4, STAT3, RAP1A, ATF2, PDE8A, ADCY9, DUSP1, PKIB, PDE1B, CREM, PRKACA, DUSP4, RPS6KA1, PTGER2, GNAL, PDE6D, PKIG, CAMK2G, AKAP12, RGS18, AKAP8, PDE7A, DUSP…
Gαs Signaling	0.0338844	0.0323	PRKACB, HCAR3, MAPK1, VIPR2, ADCY4, GNB2L1, GNB5, GNB1, GNB4, MAP2K2, ADCY5, MAPK3, HTR7, MRAS, ATF4, ADORA2B, GNG12, HRH2, CREB3, GNG2, CREBBP, RAPGEF3, CREB3L4, RAP1A, ATF2, GNG10, ADCY9, RAPGEF2, PRKACA, GNB2, PTGER2, MSR1, Htr5b, GNG7, PRKAG1, EP300, ADRB1, CREB1, HCK, RYR1, GNB1L, MAP2K1, PTGER4, ADRB2, GNG4, PTGIR, GNAS, PRKAR2A, PRKAR2B, ADD3, GLP1R, PTH1R, ADD1, GNG5, ELK1, ADCY7, ADORA2A…
Cardiac Hypertrophy Signaling	0.0354813	0.0243	RAF1, MAP3K15, TGFBR1, MYL6, PIK3R1, ADCY4, SRF, HRAS, KRAS, MAPK13, MAP3K4, GNB1, GNB4, GNA15, PIK3CG, GNA13, PLCL1, GNG12, ATM, RND2, MAP3K9, PIK3C2B, RRAS, CREBBP, PLCL2, CACNA1A, GNG10, ATF2, MYL9, MAP3K12, MYL12A, IRS1, PLCG2, GNB2, PIK3R6, PRKACA, MAP2K3, PIK3CD, RPS6KA1, GNAL, MAP2K6, PIK3CA, EIF2B4, PDIA3, RHOT2, GNA11, MAP3K5, EIF2B2, EIF4E, GNG7, EP300, PLCD1, MTOR, ADRB1, JUN, IGF1, PI…
JAK/Stat Signaling	0.0363078	0.0429	SOCS1, RAF1, SOCS3, JAK1, PIAS2, MAPK1, PIK3R1, SOS2, HRAS, KRAS, PIK3R4, MAP2K2, MAPK3, PIK3CG, CISH, MRAS, ATM, PIK3C2B, STAT6, STAT5A, PTPN6, AKT2, RRAS, TYK2, STAT3, PIK3R3, BCL2L1, PIAS4, PTPN11, PIK3R6, PIK3CD, STAT2, SOCS5, PIK3CA, PIAS1, PIK3R5, JAK2, SHC1, MTOR, PIK3C3, PTPN1, SOS1, AKT3, PIK3R2, STAT5B, MAP2K1, NRAS, PIK3C2A, GRB2, GNAQ, SOCS4, FOS, PIAS3, RRAS2, CDKN1A, PIK3CB, SOCS7, …
GDNF Family Ligand-Receptor Interactions	0.0380189	0.0411	MAP2K4, RAF1, MAPK1, PIK3R1, SOS2, HRAS, KRAS, NCK1, PIK3R4, MAP2K2, PIK3CG, MAPK3, MRAS, FRS2, RASA1, ATM, PIK3C2B, ITPR2, RRAS, DOK2, RAC1, ITPR1, DOK3, MAPK12, PIK3R3, PDLIM7, GAB1, IRS1, PLCG2, ITPR3, PIK3R6, PIK3CD, DOK1, PIK3CA, PIK3R5, CDC42, SHC1, JUN, PIK3C3, CREB1, SOS1, PIK3R2, MAP2K1, NRAS, PIK3C2A, GRB2, MAPK8, PLCG1, GFRA2, FOS, RRAS2, NRTN, PIK3CB
Neurotrophin/TRK Signaling	0.0380189	0.0395	MAP2K4, RAF1, MAPK1, PIK3R1, SOS2, PDPK1, HRAS, KRAS, PIK3R4, MAP2K2, PIK3CG, MAPK3, MRAS, ATF4, FRS2, ATM, PIK3C2B, RRAS, CREB3, CREBBP, CREB3L4, ATF2, PIK3R3, PTPN11, GAB1, PIK3R6, PIK3CD, MAP2K3, RPS6KA1, MAP2K5, MAP2K6, PIK3CA, PIK3R5, MAP3K5, CDC42, EP300, SHC1, JUN, PIK3C3, CREB1, SOS1, PIK3R2, MAP2K1, NRAS, PIK3C2A, SPRY1, GRB2, MAPK8, PLCG1, FOS, RRAS2, SPRY2, PIK3CB
Growth Hormone Signaling	0.0389045	0.0395	SOCS1, SOCS3, MAPK1, PIK3R1, SRF, PDPK1, PIK3R4, PIK3CG, MAPK3, PRKD3, ATM, STAT5A, PIK3C2B, RPS6KB1, PTPN6, PRKCQ, IGFALS, STAT3, PIK3R3, PLCG2, IRS1, PRKCD, PIK3R6, PIK3CD, PRKCH, RPS6KA1, SOCS5, PIK3CA, PIK3R5, RPS6KA3, JAK2, IGF1, PIK3C3, RPS6KB2, IGF1R, PRKCE, PIK3R2, RPS6KA2, STAT5B, PRKCA, PIK3C2A, PLCG1, RPS6KA5, SOCS4, FOS, PRKCI, RPS6KA4, PIK3CB, ELK1, SOCS7, A2M, PRKCB
Airway Inflammation in Asthma	0.042658	0.167	TNF
Arginine Degradation I (Arginase Pathway)	0.042658	0.0769	ALDH4A1, OAT, ARG2
