# Supplementary material for: Analysis of the Bovine Monocyte-Derived Macrophage Response to Mycobacterium avium Subspecies Paratuberculosis Infection Using RNA-seq
Source: Front Immunol. 2015 Feb 4;6:23. doi: 10.3389/fimmu.2015.00023 (PMC4316787; doi:10.3389/fimmu.2015.00023)
Supplement: Supplementary file 1 [file Presentation_1.ZIP › Table S6.XLSX]

## Sheet: Sheet0
Table S6: Canonical pathways identified using IPA for DE genes detected using RNA-seq from MAP-infected versus non-infected control MDM at 6 hpi.
IPA Canonical Pathway	FDR-adjusted P value	Ratio	Molecules
Molecular Mechanisms of Cancer	8.31764e-08	0.0735	RAF1, RAC2, TGFBR1, AXIN1, ADCY4, PIK3R1, SOS2, TAB2, GSK3A, KRAS, RB1, CCND3, GNA15, GNA13, TP53, SMAD2, AKT2, CCNE2, PRKCQ, STK36, NFKB2, TCF3, RAP1A, DAXX, CDH1, APH1A, ARHGEF6, PRKACA, PIK3R6, PIK3CD, ARHGEF18, CFLAR, RAP2A, GNA11, RHOT2, CDK4, PSEN2, JAK2, CDC42, CASP6, PIK3C3, SOS1, PIK3R2, CASP8, PRKDC, PAK2, RHOC, GRB2, GNA12, BAK1, FOS, CDKN2D, CCNE1, CDKN1A, CASP7, PSEN1, PRKACB, JAK1, …
Interferon Signaling	1.44544e-07	0.25	RELA, SOCS1, IFIT3, OAS1, JAK1, PTPN2, MX1, TYK2, PIAS1, IFNGR2, IFI35, IRF9, IFNGR1, PSMB8, JAK2, IFNAR2, TAP1, MED14, BAK1, IRF1, BCL2, IFIT1, STAT2, IFNAR1
IL-15 Signaling	3.46737e-06	0.149	RAF1, JAK1, MAPK1, PIK3R1, HRAS, KRAS, MAPK13, PIK3R4, PTK2, LCK, MAP2K2, MAPK3, PIK3CG, MRAS, IL2RB, ATM, PIK3C2B, STAT6, STAT5A, AKT2, IL2RG, RRAS, TYK2, STAT3, NFKB2, MAPK12, RAC3, PIK3R3, BCL2L1, SYK, PIK3R6, PIK3CD, RELA, PIK3CA, PIK3R5, JAK2, NFKB1, MAPK11, BCL2, SHC1, PIK3C3, AKT3, PIK3R2, STAT5B, MAP2K1, NRAS, PIK3C2A, IL15, PLCG1, TRAF2, RRAS2, MAPK14, PIK3CB, JAK3
GM-CSF Signaling	4.67735e-06	0.147	RAF1, MAPK1, PIK3R1, GNB2L1, SOS2, HRAS, KRAS, PIK3R4, CAMK2D, MAP2K2, PIM1, MAPK3, PIK3CG, PPP3R1, CISH, MRAS, ATM, ETS1, PIK3C2B, AKT2, RRAS, STAT3, PPP3CC, PIK3R3, BCL2L1, CSF2RB, PTPN11, PIK3R6, PIK3CD, BCL2A1, CAMK2G, RUNX1, PIK3CA, PIK3R5, JAK2, SHC1, PPP3CB, CSF2RA, PIK3C3, SOS1, HCK, AKT3, PIK3R2, STAT5B, MAP2K1, PPP3CA, NRAS, PIK3C2A, GRB2, RRAS2, LYN, PIK3CB, ELK1, PRKCB
Tec Kinase Signaling	1.38038e-05	0.0824	PIK3R1, GNB1, GNB4, PAK1, LCK, GNA15, PIK3CG, GNA13, PRKD3, GNG12, FGR, ATM, ITGA4, TNFRSF21, RND2, STAT6, PIK3C2B, STAT5A, PRKCQ, ITGA5, STAT3, NFKB2, GNG10, PLCG2, PIK3R6, GNB2, PIK3CD, TNF, GNAL, FYN, PIK3CA, PTK2B, GNA11, RHOT2, TNFSF10, JAK2, GNG7, TNFSF12, PIK3C3, RHOU, PRKCE, PIK3R2, GNB1L, GNG4, ITGB1, PAK2, RHOC, GNA12, ACTB, GNAQ, MAPK8, PLCG1, FADD, GNAI3, FOS, LYN, FCER1G, GNG5, JAK3,…
Prolactin Signaling	1.8197e-05	0.125	SOCS1, RAF1, SOCS3, MAPK1, PIK3R1, SOS2, HRAS, PDPK1, KRAS, PIK3R4, TCF7, MYC, MAP2K2, MAPK3, PIK3CG, MRAS, PRKD3, ATM, PIK3C2B, STAT5A, PRKCQ, RRAS, CREBBP, STAT3, IRF1, PIK3R3, PTPN11, PRKCD, IRS1, PLCG2, PIK3R6, PIK3CD, PRKCH, SOCS5, FYN, PIK3CA, PIK3R5, JAK2, NR3C1, EP300, SHC1, JUN, SP1, PIK3C3, SOS1, PRKCE, PIK3R2, STAT5B, MAP2K1, PRKCA, NRAS, PIK3C2A, GRB2, PLCG1, SOCS4, FOS, RRAS2, PRKCI,…
Colorectal Cancer Metastasis Signaling	1.94984e-05	0.0725	TGFBR1, AXIN1, PIK3R1, ADCY4, SOS2, HRAS, KRAS, MMP24, GNB1, GNB4, TLR10, PIK3CG, GNG12, ATM, TP53, RND2, SMAD2, PIK3C2B, AKT2, RRAS, ADRBK2, MMP2, NFKB2, STAT3, TCF3, TLR9, GNG10, CDH1, PIK3R6, GNB2, PRKACA, PIK3CD, PTGER2, TNF, SIAH1, PIK3CA, RHOT2, LRP6, JAK2, FZD1, GNG7, APPL1, ARRB1, JUN, MMP25, PIK3C3, SOS1, RHOU, TLR7, TLR3, PIK3R2, CTNNB1, GNB1L, GNG4, RHOC, TNFRSF1A, GRB2, MAPK8, FOS, MS…
TREM1 Signaling	1.94984e-05	0.127	SIGIRR, RELA, TREM1, ICAM1, MAPK1, TLR8, LAT2, CD83, JAK2, FCGR2B, NFKB1, IRAK1, TLR10, CCL2, MAPK3, TLR7, AKT3, TLR3, STAT5B, ITGB1, STAT5A, IL8, AKT2, MYD88, IL10, GRB2, TYROBP, PLCG1, ITGA5, STAT3, NFKB2, TLR9, TLR2, TLR4, NOD2, IL18, TLR5, CD40, PLCG2, TLR6, CD86, IL1B, TNF
Renin-Angiotensin Signaling	2.5704e-05	0.0952	MAP2K4, PRKACB, RAF1, MAPK1, ADCY4, PIK3R1, SOS2, HRAS, KRAS, MAPK13, PIK3R4, PTK2, PAK1, MAP2K2, ADCY5, PIK3CG, MAPK3, MRAS, PRKD3, ATM, PIK3C2B, PTPN6, PRKCQ, RRAS, ITPR2, RAC1, ITPR1, NFKB2, STAT3, MAPK12, ATF2, PIK3R3, ADCY9, PLCG2, PRKCD, ITPR3, SHC2, PRKACA, PIK3R6, PIK3CD, PRKCH, PTGER2, TNF, RELA, PIK3CA, PTK2B, PIK3R5, JAK2, CCL5, NFKB1, MAPK11, PRKAG1, SHC1, JUN, CCL2, PIK3C3, SOS1, PRK…
PI3K Signaling in B Lymphocytes	2.88403e-05	0.0929	RAF1, PIK3R1, HRAS, KRAS, PLEKHA4, PLEKHA3, PTPRC, PIK3CG, ATF4, PLCL1, NFKBIB, CR2, CD19, AKT2, IL4R, RRAS, PLCL2, NFKB2, ITPR1, ATF2, SYK, IRS1, PLCG2, ITPR3, PIK3CD, CAMK2G, FYN, PIK3CA, ATF7, PDIA3, FCGR2B, PLCD1, JUN, CREB1, PIK3R2, PPP3CA, CD79B, PLCG1, INPP5D, FOS, DAPP1, BCL10, LYN, PLEKHA1, PRKCB, CD81, PLCB2, MAPK1, NFATC3, PDPK1, PTEN, PLCD3, IKBKB, IKBKG, CAMK2D, MAP2K2, PPP3R1, MAPK3…
VDR/RXR Activation	3.23594e-05	0.123	SERPINB1, CYP24A1, CCNC, PDGFA, CCL5, PSMC5, EP300, CXCL10, GTF2B, YY1, NCOA2, GADD45A, SP1, RUNX2, MXD1, CSNK2A1, PRKCE, NCOR1, CYP27B1, VDR, RXRB, PRKD3, PRKCA, IGFBP6, LRP5, SPP1, PRKCQ, MED1, PPARD, THBD, KLF4, NCOA3, PRKCI, FOXO1, PRKCD, CDKN1A, NCOA1, CD14, PRKCH, NCOR2, CDKN1B, RXRA, PRKCB
Melanocyte Development and Pigmentation Signaling	7.58578e-05	0.108	PRKACB, RAF1, MAPK1, ADCY4, PIK3R1, SOS2, HRAS, KRAS, POMC, PIK3R4, MAP2K2, ADCY5, PIK3CG, MAPK3, MRAS, ATF4, ATM, PIK3C2B, RPS6KB1, PTPN6, MITF, RRAS, CREB3, CREBBP, CREB3L4, ATF2, PIK3R3, ADCY9, PTPN11, PLCG2, PRKACA, PIK3R6, PIK3CD, RPS6KA1, PIK3CA, RPS6KA3, PIK3R5, CRK, PRKAG1, BCL2, EP300, SHC1, PIK3C3, CREB1, SOS1, RPS6KB2, KIT, RPS6KA2, PIK3R2, MAP2K1, SRC, NRAS, GNAS, PIK3C2A, GRB2, PRKAR…
Thrombopoietin Signaling	8.12831e-05	0.127	RAF1, GAB2, PIK3CA, MAPK1, PIK3R1, PIK3R5, HRAS, KRAS, JAK2, PIK3R4, MYC, SHC1, JUN, MAP2K2, MAPK3, PIK3C3, PIK3CG, SOS1, MRAS, PRKCE, PIK3R2, STAT5B, MAP2K1, PRKD3, ATM, PRKCA, PIK3C2B, STAT5A, PRKCQ, NRAS, PIK3C2A, GRB2, RRAS, PLCG1, STAT3, PIK3R3, FOS, PRKCI, RRAS2, PTPN11, PRKCD, PLCG2, PIK3R6, PIK3CB, PRKCH, PIK3CD, PRKCB
Virus Entry via Endocytic Pathways	0.000102329	0.101	RAC2, ITSN1, PIK3R1, CLTB, HRAS, KRAS, AP1B1, PIK3R4, AP2A2, ITGB3, PIK3CG, MRAS, ACTG2, ITGB4, PRKD3, ACTA1, ITGB5, DNM2, ATM, ITGA4, PIK3C2B, PRKCQ, RRAS, CLTC, RAC1, ITGA6, ITGA5, RAC3, AP2S1, PIK3R3, ZBTB12, PLCG2, CLTA, PRKCD, PIK3R6, TFRC, PIK3CD, PRKCH, ITGB6, FLNB, FYN, AP2A1, PIK3CA, HLA-A, ABL1, PIK3R5, ITGB8, CDC42, ITGB7, CD55, AP1G2, FLNA, PIK3C3, PRKCE, PIK3R2, PRKCA, ITGB1, SRC, AP…
Fc Epsilon RI Signaling	0.000123027	0.094	MAP2K4, RAF1, RAC2, MAPK1, PIK3R1, SOS2, HRAS, PDPK1, KRAS, MAPK13, PIK3R4, MAP2K2, PIK3CG, MAPK3, MRAS, PLA2G4F, PRKD3, ATM, PLA2G12A, PIK3C2B, AKT2, PRKCQ, RRAS, RAC1, MAPK12, RAC3, PIK3R3, SYNJ2, PLA2G6, GAB1, PTPN11, PLCG2, PRKCD, SYK, PLA2G4B, LAT, PIK3R6, PIK3CD, PRKCH, MAP2K3, INPP5K, TNF, LCP2, MAP2K6, FYN, PIK3CA, PIK3R5, INPPL1, MAPK11, OCRL, INPP5B, PIK3C3, SOS1, AKT3, PRKCE, PIK3R2, M…
Leptin Signaling in Obesity	0.000134896	0.107	PRKACB, SOCS3, PIK3CA, PLCB2, MAPK1, PDIA3, PIK3R1, ADCY4, PIK3R5, POMC, JAK2, PIK3R4, PRKAG1, PLCD1, PLCD3, MAP2K2, PDE3B, ADCY5, PIK3C3, PIK3CG, MAPK3, AKT3, PIK3R2, PLCL1, MAP2K1, ATM, PIK3C2B, AKT2, GNAS, PIK3C2A, GRB2, PRKAR2A, PLCG1, PLCL2, STAT3, PIK3R3, ADCY9, PLCB4, PRKAR2B, FOXO1, PTPN11, PLCG2, PRKACA, PIK3R6, PLCB3, PIK3CB, PIK3CD, ADCY7, PRKAR1A
ErbB4 Signaling	0.000151356	0.119	RAF1, PIK3CA, ADAM17, MAPK1, PIK3R1, SOS2, Nrg1, PIK3R5, NCSTN, PDPK1, HRAS, PSEN2, PSENEN, KRAS, PIK3R4, SHC1, MAP2K2, MAPK3, PIK3C3, PIK3CG, SOS1, MRAS, PRKCE, PIK3R2, PRKD3, MAP2K1, ATM, PRKCA, PIK3C2B, PRKCQ, NRAS, PIK3C2A, GRB2, RRAS, PLCG1, PIK3R3, PRKCI, RRAS2, APH1A, PRKCD, PLCG2, PIK3R6, PIK3CB, PRKCH, PIK3CD, PSEN1, PRKCB
PDGF Signaling	0.000165959	0.106	MAP2K4, RAF1, JAK1, MAPK1, PIK3R1, SOS2, SRF, HRAS, KRAS, PIK3R4, MYC, MAP2K2, SPHK2, PIK3CG, MAPK3, MRAS, CSNK2A1, RASA1, ATM, PIK3C2B, RRAS, TYK2, STAT3, PDGFB, PIK3R3, SYNJ2, PLCG2, PIK3R6, PIK3CD, INPP5K, PDGFD, PIK3CA, PDGFA, ABL1, PIK3R5, CRK, INPPL1, JAK2, OCRL, SHC1, JUN, INPP5B, PIK3C3, SOS1, SPHK1, CSNK2B, PIK3R2, MAP2K1, PRKCA, SRC, NRAS, PIK3C2A, GRB2, MAP3K1, MAPK8, PLCG1, INPP5D, CS…
Role of JAK1 and JAK3 in γc Cytokine Signaling	0.000190546	0.119	BLNK, SOCS1, SOCS3, PIK3CA, JAK1, MAPK1, PTK2B, PIK3R1, IL21R, PIK3R5, HRAS, KRAS, CRLF2, JAK2, PIK3R4, IL7R, SHC1, MAPK3, PIK3CG, PIK3C3, MRAS, PIK3R2, STAT5B, ATM, IL2RB, STAT6, PIK3C2B, STAT5A, IL2RG, IL4R, NRAS, FES, PIK3C2A, GRB2, RRAS, IL15, STAT3, IL7, PIK3R3, RRAS2, PTPN11, SYK, IRS1, PIK3R6, IL2RA, PIK3CB, PIK3CD, JAK3
Role of Pattern Recognition Receptors in Recognition of Bacteria and Viruses	0.000194984	0.0943	MAP2K4, MAPK1, PIK3R1, TLR8, C1QA, C1QC, C1QB, PIK3R4, IFIH1, MAPK3, PIK3CG, NOD1, PRKD3, RIPK2, ATM, PTX3, PIK3C2B, C3, PRKCQ, NFKB2, MAPK12, TLR9, TLR2, PIK3R3, TRAF6, IRF7, NOD2, PLCG2, PRKCD, SYK, DDX58, PIK3R6, PIK3CD, PRKCH, C3AR1, TNF, RELA, PIK3CA, PIK3R5, IRF3, CCL5, NFKB1, EIF2S1, RNASEL, TICAM1, PIK3C3, CREB1, TLR7, PRKCE, CLEC6A, PIK3R2, TLR3, NLRC4, PRKCA, OAS1, NLRP3, OAS2, PIK3C2A,…
Leukocyte Extravasation Signaling	0.000213796	0.0725	RAC2, MYL6, PIK3R1, MLLT4, MAPK13, MAP3K4, MMP24, ITGB3, PIK3CG, EZR, CYBA, ARHGAP12, PRKD3, ITGA4, TIMP2, ATM, PIK3C2B, PRKCQ, ITGA6, ITGA5, MMP2, RAP1A, NCF1, TIMP4, CLDN12, ICAM3, PLCG2, NCF2, PIK3R6, ARHGAP35, PIK3CD, ARHGAP1, RAP1B, CD99, PIK3CA, ICAM1, PTK2B, CTNNA1, Actn3, CRK, CDC42, MMP25, PIK3C3, PRKCE, PIK3R2, VCL, RASSF5, CTNNB1, ITGB1, ARHGAP6, ACTB, ACTN2, ARHGAP4, MAPK8, PLCG1, SEL…
IL-9 Signaling	0.000213796	0.15	RELA, SOCS3, PIK3CA, JAK1, PIK3R1, PIK3R5, PIK3R4, NFKB1, PIK3CG, PIK3C3, CISH, PIK3R2, STAT5B, ATM, PIK3C2B, STAT5A, IL2RG, PIK3C2A, BCL3, STAT3, NFKB2, PIK3R3, IRS1, PIK3R6, PIK3CB, PIK3CD, JAK3, TNF
Oncostatin M Signaling	0.000213796	0.171	IL6ST, RAF1, JAK1, MAPK1, HRAS, KRAS, JAK2, SHC1, MAP2K2, MAPK3, SOS1, MRAS, OSM, OSMR, STAT5B, MAP2K1, TIMP3, STAT5A, EPAS1, NRAS, RRAS, GRB2, TYK2, STAT3, RRAS2, PLAU, CHI3L1, ELK1, JAK3
B Cell Receptor Signaling	0.000263027	0.076	RAC2, RAF1, MAP3K15, PIK3R1, SOS2, HRAS, KRAS, GSK3A, MAPK13, MAP3K4, PTPRC, PIK3CG, ATF4, NFKBIB, ATM, ETS1, MAP3K9, PIK3C2B, CD19, AKT2, PRKCQ, RRAS, CREBBP, CREB3, NFKB2, TCF3, ATF2, SYNJ2, MAP3K12, GAB1, SYK, PLCG2, PIK3R6, MAP2K3, PIK3CD, BCL2A1, CAMK2G, MAP2K6, PIK3CA, MAP3K5, CDC42, FCGR2B, OCRL, EP300, MTOR, JUN, PIK3C3, INPP5B, CREB1, SOS1, PIK3R2, PPP3CA, CD79B, GRB2, CSK, EGR1, MAPK8, …
Fatty Acid Activation	0.000263027	0.211	ACSL3, ACSL6, ACSL5, ACSL4, SLC27A1, SLC27A4, ACSL1
Role of JAK1, JAK2 and TYK2 in Interferon Signaling	0.000323594	0.185	RELA, SOCS1, RAF1, PTPN6, JAK1, PTPN2, TYK2, IFNGR2, IFNGR1, NFKB2, CGA, STAT3, JAK2, IFNAR2, NFKB1, STAT2, IFNAR1
Erythropoietin Signaling	0.000331131	0.103	SOCS1, RAF1, SOCS3, MAPK1, PIK3R1, SOS2, HRAS, PDPK1, KRAS, PIK3R4, MAP2K2, MAPK3, PIK3CG, MRAS, NFKBIB, PRKD3, ATM, PIK3C2B, RPS6KB1, STAT5A, PTPN6, AKT2, PRKCQ, EPOR, RRAS, NFKB2, PIK3R3, CBL, PRKCD, PLCG2, PIK3R6, PIK3CD, PRKCH, RELA, PIK3CA, NFKBIE, PIK3R5, JAK2, NFKB1, SHC1, NFKBIA, JUN, PIK3C3, SOS1, AKT3, PRKCE, PIK3R2, STAT5B, MAP2K1, PRKCA, SRC, NRAS, PIK3C2A, GRB2, PLCG1, FOS, RRAS2, PR…
CNTF Signaling	0.000371535	0.127	IL6ST, RAF1, PIK3CA, JAK1, MAPK1, PIK3R1, PIK3R5, RPS6KA3, HRAS, KRAS, JAK2, PIK3R4, MTOR, MAP2K2, MAPK3, PIK3CG, PIK3C3, SOS1, MRAS, RPS6KB2, RPS6KA2, PIK3R2, MAP2K1, ATM, RPS6KB1, PIK3C2B, NRAS, PIK3C2A, GRB2, RRAS, TYK2, RPS6KA5, STAT3, PIK3R3, RRAS2, PTPN11, PIK3R6, PIK3CB, RPS6KA4, PIK3CD, RPS6KA1
Growth Hormone Signaling	0.00040738	0.105	SOCS1, SOCS3, MAPK1, PIK3R1, SRF, PDPK1, PIK3R4, PIK3CG, MAPK3, PRKD3, ATM, STAT5A, PIK3C2B, RPS6KB1, PTPN6, PRKCQ, IGFALS, STAT3, PIK3R3, PLCG2, IRS1, PRKCD, PIK3R6, PIK3CD, PRKCH, RPS6KA1, SOCS5, PIK3CA, PIK3R5, RPS6KA3, JAK2, IGF1, PIK3C3, RPS6KB2, IGF1R, PRKCE, PIK3R2, RPS6KA2, STAT5B, PRKCA, PIK3C2A, PLCG1, RPS6KA5, SOCS4, FOS, PRKCI, RPS6KA4, PIK3CB, ELK1, SOCS7, A2M, PRKCB
Inhibition of Matrix Metalloproteases	0.000467735	0.15	HSPG2, TIMP3, ADAM17, SDC1, MMP14, MMP2, TFPI2, MMP24, TIMP4, MMP25, TIMP1, SDC2, THBS2, ADAM10, A2M, MMP9, LRP1, MMP19, TIMP2
Pancreatic Adenocarcinoma Signaling	0.000467735	0.0833	MAP2K4, RAF1, PLD2, TGFBR1, JAK1, MAPK1, BAD, SUV39H1, SMAD3, PIK3R1, KRAS, PIK3R4, TGFBR2, RB1, E2F6, CASP9, MAP2K2, TGFB1, PIK3CG, MAPK3, Vegfb, E2F2, ATM, TP53, PIK3C2B, SMAD2, AKT2, E2F4, PLD3, TFDP1, TYK2, RAC1, HBEGF, VEGFC, NFKB2, STAT3, MAPK12, RALBP1, PLD1, PIK3R3, BCL2L1, E2F1, PIK3R6, PIK3CD, NOTCH1, CDK2, RELA, NAPEPLD, PIK3CA, RALA, PA2G4, PIK3R5, CDK4, ABL1, JAK2, E2F3, CDC42, NFKB1…
IL-3 Signaling	0.000489779	0.108	GAB2, RAF1, JAK1, MAPK1, BAD, PIK3R1, HRAS, KRAS, PIK3R4, PAK1, MAP2K2, MAPK3, PIK3CG, PPP3R1, MRAS, PRKD3, ATM, PIK3C2B, STAT6, STAT5A, PTPN6, AKT2, PRKCQ, RRAS, RAC1, PPP3CC, STAT3, PIK3R3, CSF2RB, PRKCD, PIK3R6, PIK3CD, PRKCH, PIK3CA, PIK3R5, JAK2, SHC1, JUN, PPP3CB, PIK3C3, SOS1, AKT3, PRKCE, PIK3R2, STAT5B, MAP2K1, PPP3CA, PRKCA, NRAS, PIK3C2A, GRB2, CHP1, INPP5D, FOS, RRAS2, PRKCI, FOXO1, P…
Endothelin-1 Signaling	0.000537032	0.0688	RAF1, PLD2, PIK3R1, ADCY4, PLA2R1, HRAS, KRAS, MAPK13, LCAT, GNA15, ECE2, PIK3CG, PLA2G4F, GNA13, PLCL1, PRKD3, GUCY1B3, ATM, PLA2G12A, PIK3C2B, PLD3, PRKCQ, RRAS, ITPR1, PLCL2, PLD1, PLA2G6, ARAF, GAB1, PLCG2, ITPR3, PIK3R6, PIK3CD, MAPK7, PTGER2, GNAL, NAPEPLD, PIK3CA, PDIA3, GNA11, CASP4, PLCD1, CASP6, JUN, PIK3C3, SOS1, PRKCE, PIK3R2, CASP8, PNPLA8, PLA2G16, GRB2, GNA12, GNAQ, MAPK8, PLCG1, G…
Sphingosine-1-phosphate Signaling	0.00057544	0.0826	PLCB2, MAPK1, ADCY4, PIK3R1, PIK3R4, PTK2, PLCD3, NAAA, CASP9, RHOG, RHOB, SMPD4, ADCY5, PIK3CG, MAPK3, GNA13, PLCL1, ATM, RND2, PIK3C2B, AKT2, CASP3, RAC1, PLCL2, SMPD2, ASAH1, PDGFB, PIK3R3, S1PR4, ADCY9, RHOQ, RHOA, CASP2, PLCG2, PIK3R6, PLCB3, PIK3CD, PDGFD, FNBP1, PIK3CA, PTK2B, PDIA3, PDGFA, ACER2, RHOT2, PIK3R5, SMPD1, CASP4, RHOH, PLCD1, CASP6, RHOT1, PIK3C3, SPHK1, RHOU, AKT3, PIK3R2, CA…
Role of Tissue Factor in Cancer	0.000630957	0.0862	CTGF, MAPK1, PIK3R1, HRAS, LIMK2, KRAS, MAPK13, PIK3R4, ITGB3, LIMK1, PTEN, LCK, PAK1, CFL2, GNA15, PIK3CG, MAPK3, ITGAV, MRAS, GNA13, FGR, ITGB5, ATM, TP53, STAT5A, PIK3C2B, IL8, RPS6KB1, P4HB, AKT2, CFL1, CASP3, RRAS, RAC1, ITGA6, HBEGF, VEGFC, MAPK12, PIK3R3, BCL2L1, ARRB2, PTPN11, PIK3R6, PIK3CD, RPS6KA1, FYN, PIK3CA, PTK2B, GNA11, PIK3R5, RPS6KA3, JAK2, CDC42, MAPK11, EIF4E, BLK, MTOR, ARRB1…
IL-4 Signaling	0.000645654	0.101	SOCS1, HLA-DOA, JAK1, NFATC3, PIK3R1, SOS2, HRAS, HLA-DMB, KRAS, HLA-DQB1, PIK3R4, PIK3CG, MRAS, ATM, PIK3C2B, RPS6KB1, STAT6, IL4R, AKT2, IL2RG, PTPN6, RRAS, TYK2, HMGA1, SYNJ2, PIK3R3, IRS1, PIK3R6, PIK3CD, INPP5K, PIK3CA, HLA-DQA1, PIK3R5, INPPL1, JAK2, NR3C1, OCRL, NFATC1, SHC1, MTOR, NFAT5, INPP5B, PIK3C3, HLA-DRA, SOS1, RPS6KB2, AKT3, PIK3R2, FCER2, HLA-DMA, NRAS, IRF4, IL13RA1, PIK3C2A, GR…
ErbB2-ErbB3 Signaling	0.000645654	0.117	RAF1, PIK3CA, BAD, MAPK1, PIK3R1, SOS2, Nrg1, PIK3R5, PDPK1, HRAS, KRAS, GSK3A, PIK3R4, PTEN, MYC, SHC1, JUN, SP1, MAP2K2, MAPK3, PIK3CG, PIK3C3, SOS1, MRAS, PIK3R2, GSK3B, STAT5B, MAP2K1, ATM, PIK3C2B, STAT5A, NRAS, PIK3C2A, GRB2, RRAS, TYK2, STAT3, PIK3R3, RRAS2, FOXO1, PIK3R6, PIK3CB, PIK3CD, CDKN1B, ELK1, JAK3
γ-linolenate Biosynthesis II (Animals)	0.000812831	0.167	ACSL3, ACSL6, ACSL5, FADS2, CYB5R3, ACSL4, SLC27A1, SLC27A4, ACSL1, FADS1
Mitochondrial L-carnitine Shuttle Pathway	0.000812831	0.182	ACSL3, CPT1A, CPT1B, ACSL6, ACSL5, CPT2, ACSL4, SLC27A1, SLC27A4, ACSL1
Production of Nitric Oxide and Reactive Oxygen Species in Macrophages	0.000812831	0.0616	MAP3K15, PPP2CA, PIK3R1, MAPK13, MAP3K4, SPI1, PIK3CG, CYBA, NFKBIB, PRKD3, ATM, RND2, MAP3K9, PIK3C2B, AKT2, APOM, PRKCQ, CREBBP, PCYOX1, NFKB2, RAP1A, IRF1, MAP3K12, NCF1, PPP2R4, PLCG2, NCF2, PIK3R6, PIK3CD, TNF, RAP1B, APOE, PIK3CA, APOA4, PPP2R2A, PPP1R3C, RHOT2, JAK2, MAP3K5, LYZ, JUN, PIK3C3, RHOU, PRKCE, PIK3R2, TNFRSF1B, TNFRSF1A, RHOC, PPP2R5D, MAPK8, IFNGR2, PLCG1, PPP2R5A, FOS, MAP3K8…
Fatty Acid β-oxidation I	0.000954993	0.111	HSD17B10, ACSL3, ECHS1, ACAA1, ACSL6, SLC27A4, ACAA2, ECI1, HSD17B8, HADHB, ECI2, ACSL5, ACSL4, SLC27A1, EHHADH, IVD, SDS, HSD17B4, ACADM, HADHA, ACSL1, HADH
G-Protein Coupled Receptor Signaling	0.00120226	0.0582	HCAR3, RAF1, PIK3R1, ADCY4, SOS2, HRAS, KRAS, HRH1, LTB4R, GNA15, HTR1E, PIK3CG, HTR7, RGS10, TDP2, ATF4, ADORA2B, NFKBIB, APEX1, ATM, GRK4, ADORA3, PIK3C2B, AKT2, PDE2A, RRAS, CREB3, CREBBP, NFKB2, STAT3, RAP1A, ATF2, PDE8A, PDE1B, PIK3R6, PRKACA, DUSP4, PIK3CD, PTGER2, RPS6KA1, GNAL, CAMK2G, PDE6D, FYN, PIK3CA, PDE7A, PTK2B, DUSP6, GNA11, Htr5b, MPPE1, EP300, SYNGAP1, ADRB1, PDE3B, PIK3C3, CREB…
ERK/MAPK Signaling	0.00128825	0.0625	RAC2, RAF1, PPP2CA, PIK3R1, SOS2, SRF, HRAS, KRAS, PAK1, PIK3CG, ATF4, PLA2G4F, PLA2G12A, ITGA4, ATM, ETS1, PIK3C2B, YWHAG, RRAS, VRK2, CREBBP, CREB3, ITGA5, STAT3, RAP1A, ATF2, PLA2G6, DOCK1, ARAF, PPP2R4, PLCG2, PIK3R6, PRKACA, DUSP4, PIK3CD, RPS6KA1, RAP1B, FYN, PIK3CA, PTK2B, PPP2R2A, DUSP6, PPP1R3C, CRK, EIF4E, DUSP2, EP300, EIF4EBP1, ELF4, PIK3C3, CREB1, SOS1, PRKCE, PIK3R2, ITGB1, PAK2, GR…
NF-κB Signaling	0.00134896	0.069	TGFBR1, TGFBR3, PIK3R1, TAB2, HRAS, KRAS, LCK, TLR10, PIK3CG, CSNK2A1, TDP2, TRAF5, NFKBIB, ATM, PIK3C2B, AKT2, PRKCQ, RRAS, CREBBP, TBK1, NFKB2, TLR9, DDR1, TRAF6, PLCG2, PIK3R6, PRKACA, PIK3CD, TNF, MAP2K6, SIGIRR, AZI2, PIK3CA, BMPR2, EP300, TANK, PIK3C3, IGF1R, TLR7, CSNK2B, PIK3R2, TLR3, TNFRSF1B, CASP8, TNFRSF1A, MYD88, MAPK8, IRAK3, IGF2R, TRAF2, BCL10, FCER1G, BTRC, MAP3K8, TIRAP, MAP3K3,…
Glucocorticoid Receptor Signaling	0.00134896	0.0544	RAF1, TGFBR1, PRKAB2, PRKAB1, PIK3R1, SOS2, SMARCD2, KRAS, MNAT1, SUMO1, SERPINE1, SMAD2, AKT2, MED1, CDK7, STAT3, HSPA8, ERCC3, PRKACA, PIK3R6, GTF2H1, PIK3CD, POLR2I, TNF, ICAM1, HSPA6, JAK2, CCL5, HSPA1L, SMARCA4, HSP90AB1, CCL2, PIK3C3, SOS1, GTF2H5, NCOR1, PIK3R2, GTF2H3, SRA1, GRB2, HSPA2, FOS, GTF2H4, GTF2E1, CDKN1A, NRIP1, PRKACB, POLR2D, JAK1, YWHAH, HSPA14, SMAD3, PIK3R4, HSPA5, CD163, …
Angiopoietin Signaling	0.00144544	0.0946	BAD, PIK3R1, HRAS, KRAS, NCK1, PIK3R4, PTK2, IKBKB, IKBKG, TNIP1, PAK1, CASP9, PIK3CG, MRAS, ANGPT4, NFKBIB, RASA1, TEK, ATM, STAT5A, PIK3C2B, AKT2, RRAS, DOK2, NFKB2, PIK3R3, PTPN11, PIK3R6, PIK3CD, RELA, PIK3CA, NFKBIE, PIK3R5, CRK, NFKB1, NFKBIA, PIK3C3, SOS1, AKT3, PIK3R2, CHUK, STAT5B, PAK4, NRAS, PAK2, PIK3C2A, PAK6, GRB2, IKBKE, BIRC5, RRAS2, FOXO1, PIK3CB, IKBKAP
JAK/Stat Signaling	0.0017378	0.1	SOCS1, RAF1, SOCS3, JAK1, PIAS2, MAPK1, PIK3R1, SOS2, HRAS, KRAS, PIK3R4, MAP2K2, MAPK3, PIK3CG, CISH, MRAS, ATM, PIK3C2B, STAT6, STAT5A, PTPN6, AKT2, RRAS, TYK2, STAT3, PIK3R3, BCL2L1, PIAS4, PTPN11, PIK3R6, PIK3CD, STAT2, SOCS5, PIK3CA, PIAS1, PIK3R5, JAK2, SHC1, MTOR, PIK3C3, PTPN1, SOS1, AKT3, PIK3R2, STAT5B, MAP2K1, NRAS, PIK3C2A, GRB2, GNAQ, SOCS4, FOS, PIAS3, RRAS2, CDKN1A, PIK3CB, SOCS7, …
iCOS-iCOSL Signaling in T Helper Cells	0.00186209	0.0732	CD247, GAB2, HLA-DOA, BAD, CD3E, NFATC3, CD4, PIK3R1, TRAT1, PDPK1, HLA-DMB, HLA-DQB1, PLEKHA4, PLEKHA3, PIK3R4, PTEN, PTPRC, IKBKB, LCK, IKBKG, CAMK2D, PIK3CG, PPP3R1, NFKBIB, ICOSLG, ITK, IL2RB, ATM, PIK3C2B, IL2RG, AKT2, PRKCQ, ITPR2, RAC1, ITPR1, NFKB2, PPP3CC, PIK3R3, CD3G, CD40, ITPR3, ZAP70, LAT, PIK3R6, PIK3CD, LCP2, CAMK2G, RELA, PIK3CA, NFKBIE, PIK3R5, HLA-DQA1, NFKB1, NFATC1, SHC1, NFA…
NGF Signaling	0.00186209	0.0756	MAP2K4, MAP3K15, RAF1, MAP3K11, MAPK1, PIK3R1, SOS2, HRAS, PDPK1, KRAS, MAP3K4, PIK3R4, ROCK2, IKBKB, IKBKG, RHOG, MAP2K2, SMPD4, PIK3CG, MAPK3, TRAF4, MRAS, ATF4, ATM, TP53, PIK3C2B, MAP3K14, RPS6KB1, MAP3K9, AKT2, RRAS, MAP3K13, CREBBP, CREB3, RAC1, NFKB2, CREB3L4, MAPK12, RAP1A, SMPD2, ATF2, PIK3R3, TRAF6, MAP3K12, GAB1, PTPN11, PRKCD, RHOA, PLCG2, PIK3R6, PIK3CD, MAPK7, RPS6KA1, RAP1B, RELA, …
FAK Signaling	0.00190546	0.0784	RAF1, ARHGAP26, MAPK1, HMMR, PIK3R1, SOS2, HRAS, PDPK1, TLN1, KRAS, PIK3R4, PTEN, PTK2, PAK1, MAP2K2, PIK3CG, MAPK3, MRAS, ACTG2, ACTA1, ATM, ITGA4, CAPN5, PIK3C2B, AKT2, RRAS, RAC1, ITGA5, PIK3R3, DOCK1, CAPN1, PLCG2, ARHGEF6, PIK3R6, PIK3CD, CAPN2, CAPN7, TNS1, CAPN3, FYN, PIK3CA, CAPN11, PIK3R5, CRK, BCAR1, PIK3C3, SOS1, AKT3, PIK3R2, VCL, MAP2K1, ITGB1, SRC, PAK4, PXN, NRAS, PAK2, PAK6, PIK3C…
RAR Activation	0.00199526	0.0632	RDH10, PIK3R1, ADCY4, SMARCD2, MAPK13, MNAT1, PIK3CG, RARA, CSNK2A1, PRKD3, RDH13, STAT5A, SMAD2, AKT2, PRKCQ, MED1, CDK7, CREBBP, NFKB2, CSF2RB, DHRS9, ERCC3, PRKACA, GTF2H1, PIK3CD, RXRA, PIK3CA, JAK2, MAP3K5, SMARCA4, EP300, KAT2B, JUN, PNRC1, PRKCE, GTF2H5, NCOR1, PIK3R2, CSNK2B, RXRB, CITED2, GTF2H3, SRA1, RDH14, RDH11, CSK, MAPK8, FOS, GTF2H4, NRIP1, NCOR2, PRKCB, MAP2K4, PRKACB, MAPK1, AKR…
Apoptosis Signaling	0.00204174	0.0842	MAP2K4, RAF1, MAPK1, BAD, HRAS, KRAS, DFFA, ACIN1, IKBKB, IKBKG, CASP9, MAP2K2, MAPK3, MRAS, HTRA2, NFKBIB, BIRC3, MCL1, CAPN5, TP53, MAP3K14, PRKCQ, CASP3, RRAS, BIRC6, LMNA, NFKB2, BCL2L1, CAPN1, CASP2, PLCG2, CAPN2, RPS6KA1, CAPN7, SPTAN1, BCL2A1, DIABLO, CYCS, TNF, CAPN3, RELA, CAPN11, NFKBIE, MAP3K5, NFKB1, FAS, BCL2, CASP6, NFKBIA, PRKCE, BID, CHUK, CASP8, TNFRSF1B, MAP2K1, PRKCA, AIFM1, EN…
Primary Immunodeficiency Signaling	0.00218776	0.0968	BLNK, RFXANK, IL2RG, CD19, RFXAP, CD3E, CD4, CIITA, CD8A, RFX5, CD3D, TAP1, CD79A, BTK, IL7R, PTPRC, IKBKG, LCK, CD40, DCLRE1C, ZAP70, ADA, JAK3, TAP2, UNG
Natural Killer Cell Signaling	0.00229087	0.0769	CD247, RAF1, RAC2, MAPK1, PIK3R1, SOS2, NCR3, HRAS, KRAS, NCK1, PIK3R4, CD300A, LCK, PAK1, MAP2K2, PIK3CG, MAPK3, MRAS, PRKD3, ATM, PIK3C2B, AKT2, PTPN6, PRKCQ, LAIR1, RRAS, RAC1, SH3BP2, RAC3, PIK3R3, SYNJ2, PTPN11, PLCG2, PRKCD, SYK, ZAP70, LAT, PIK3R6, PIK3CD, PRKCH, INPP5K, LCP2, FYN, PIK3CA, PIK3R5, INPPL1, OCRL, SHC1, PIK3C3, INPP5B, SOS1, AKT3, PRKCE, PIK3R2, HCST, MAP2K1, FCGR3A, PRKCA, V…
Insulin Receptor Signaling	0.00234423	0.0704	RAF1, SGK1, PIK3R1, SOS2, HRAS, GSK3A, KRAS, NCK1, SCNN1A, GYS1, PIK3CG, TSC2, ATM, PIK3C2B, AKT2, RRAS, VAMP2, SYNJ2, GAB1, IRS1, PIK3R6, PRKACA, PIK3CD, TSC1, FYN, PIK3CA, EIF2B4, TRIP10, PPP1R3C, CRK, JAK2, OCRL, EIF2B2, EIF4E, EIF4EBP1, MTOR, PDE3B, PIK3C3, INPP5B, SOS1, PIK3R2, GRB2, MAPK8, ACLY, INPP5D, EIF2B1, PRKACB, FOXO4, SOCS3, JAK1, BAD, MAPK1, LIPE, PDPK1, PIK3R4, PTEN, MAP2K2, PPP1R…
PEDF Signaling	0.00239883	0.0897	RAF1, MAPK1, PIK3R1, SRF, HRAS, KRAS, MAPK13, PIK3R4, TCF7, ROCK2, IKBKB, IKBKG, SOD2, MAPK3, PIK3CG, MRAS, NFKBIB, ATM, TP53, PIK3C2B, AKT2, RRAS, RAC1, ZEB1, NFKB2, MAPK12, PIK3R3, BCL2L1, RHOA, PIK3R6, PIK3CD, CFLAR, WASF2, RELA, PIK3CA, NFKBIE, PIK3R5, NFKB1, MAPK11, FAS, BCL2, TCF12, NFKBIA, PIK3C3, AKT3, CHUK, PIK3R2, CASP8, PPARG, ARHGAP22, NRAS, PIK3C2A, SERPINF1, IKBKE, PNPLA2, ROCK1, RR…
Dendritic Cell Maturation	0.00239883	0.0574	HLA-DOA, PIK3R1, LTB, HLA-DMB, HLA-DQB1, MAPK13, PIK3CG, ATF4, PLCL1, NFKBIB, ATM, PIK3C2B, AKT2, CREB3, CREBBP, PLCL2, NFKB2, TLR9, DDR1, ATF2, TRAF6, ZBTB12, PLCG2, FSCN1, PIK3R6, CD86, PIK3CD, TNF, IFNAR1, PIK3CA, ICAM1, PDIA3, HLA-A, HLA-DQA1, JAK2, FCGR2B, EP300, PLCD1, PIK3C3, HLA-DRA, CREB1, PIK3R2, TLR3, TNFRSF1B, FCGR3A, TNFRSF1A, MYD88, IL10, TYROBP, IL15, MAPK8, PLCG1, CD58, COL5A3, CD…
Communication between Innate and Adaptive Immune Cells	0.00251189	0.0734	IL1A, HLA-A, CD4, TLR8, CD83, CCL5, CD8A, CD8B, CXCL10, TLR10, HLA-DRA, TLR7, TLR3, TNFSF13B, IL8, IL10, IL15, IL36A, TLR9, TLR2, TLR4, IL18, CCL4, CD80, TLR5, CD40, IL1RN, TNFSF13, TLR6, FCER1G, CD86, IL1B, TNF, CCR7
UVA-Induced MAPK Signaling	0.00251189	0.0842	MAP2K4, PLCB2, MAPK1, PIK3R1, PARP2, HRAS, PARP12, KRAS, MAPK13, PIK3R4, PLCD3, CASP9, SMPD4, PIK3CG, MAPK3, MRAS, PLCL1, ATM, TP53, RPS6KB1, PIK3C2B, CASP3, RRAS, ZC3HAV1, PLCL2, PARP3, MAPK12, SMPD2, PIK3R3, BCL2L1, PLCG2, PIK3R6, PLCB3, PIK3CD, RPS6KA1, CYCS, PIK3CA, PARP10, PDIA3, RPS6KA3, PIK3R5, SMPD1, PARP9, MAPK11, PLCD1, TNKS, MTOR, JUN, TIPARP, PIK3C3, RPS6KB2, PARP11, PIK3R2, RPS6KA2, …
NRF2-mediated Oxidative Stress Response	0.00263027	0.0625	RAF1, FTL, DNAJB4, PIK3R1, GCLC, DNAJC3, HRAS, KRAS, SOD2, PIK3CG, ABCC1, KEAP1, ATF4, DNAJA3, FOSL1, TXN, PRKD3, DNAJC16, GSTK1, ATM, PIK3C2B, DNAJB12, PRKCQ, DNAJC9, RRAS, CREBBP, JUNB, MAFF, STIP1, PIK3R6, DNAJC14, MAP2K3, PIK3CD, SQSTM1, MAPK7, PTPLAD1, ENC1, GSTP1, EPHX1, FTH1, MAP2K6, PIK3CA, PRDX1, NQO2, DNAJA4, DNAJC13, MAP3K5, DNAJA1, MAFG, EP300, GSTT1, JUN, PIK3C3, UBE2K, PRKCE, PIK3R2…
CTLA4 Signaling in Cytotoxic T Lymphocytes	0.00269153	0.0816	CD247, HLA-DOA, CD3E, PPP2CA, CD4, PIK3R1, PPP2R5B, CLTB, TRAT1, HLA-DMB, HLA-DQB1, AP1B1, PIK3R4, AP2A2, LCK, PIK3CG, PPM1L, ATM, PIK3C2B, AKT2, PTPN6, CLTC, AP2S1, PIK3R3, AP1S1, PPP2CB, CD3G, PPP2R1A, PTPN11, PPP2R4, CLTA, SYK, ZAP70, LAT, PIK3R6, CD86, PIK3CD, LCP2, FYN, PIK3CA, AP2A1, PPP2R2A, HLA-DQA1, PIK3R5, JAK2, AP1G2, PIK3C3, HLA-DRA, AKT3, PPP2R2C, AP1S3, PIK3R2, AP2B1, HLA-DMA, AP2M1…
Regulation of the Epithelial-Mesenchymal Transition Pathway	0.00275423	0.0625	MAP2K4, RAF1, TGFBR1, JAK1, MAPK1, FZD3, AXIN1, SMAD3, PIK3R1, SOS2, HRAS, NCSTN, KRAS, PARD6G, BCL9, PIK3R4, TCF7, MAML1, TGFBR2, PYGO1, MAP2K2, TGFB1, PIK3CG, MAPK3, MRAS, GSK3B, FRS2, ATM, ETS1, PIK3C2B, SMAD2, AKT2, JAG2, RRAS, TYK2, SNAI1, MMP2, NFKB2, STAT3, ZEB1, TCF3, APC, PIK3R3, PYGO2, CDH1, GAB1, PTPN11, ARAF, APH1A, RHOA, PIK3R6, LEF1, FZD5, MAP2K3, PIK3CD, FGFRL1, DVL2, PDGFD, JAG1, …
Fcγ Receptor-mediated Phagocytosis in Macrophages and Monocytes	0.00288403	0.0784	GAB2, RAC2, PLD2, MAPK1, PIK3R1, ARPC5, TLN1, NCK1, FCGR1A, PTEN, NCK2, PAK1, RAB11B, PIK3CG, EZR, MAPK3, VAMP3, ACTG2, PRKD3, FGR, ACTA1, RPS6KB1, ACTR2, AKT2, PLD3, PRKCQ, RAC1, FYB, RAC3, PLD1, PIK3R3, DOCK1, PLA2G6, NCF1, PIP5K1A, CBL, ARPC1A, ARPC2, PRKCD, SYK, RAB11A, PRKCH, LCP2, FYN, NAPEPLD, PTK2B, ARPC1B, CRK, CDC42, HMOX1, ARF6, ACTR3, RPS6KB2, HCK, AKT3, PRKCE, ARPC3, PIK3R2, FCGR3A, …
Role of NFAT in Cardiac Hypertrophy	0.00288403	0.0574	RAF1, TGFBR1, CAMK1, PIK3R1, ADCY4, SOS2, HRAS, KRAS, MAPK13, CABIN1, GNB1, GNB4, PIK3CG, HDAC7, PLCL1, PRKD3, GNG12, ATM, PIK3C2B, AKT2, PRKCQ, RRAS, ITPR1, PLCL2, GNG10, PLCG2, ITPR3, GNB2, PIK3R6, PRKACA, RCAN3, MAP2K3, PIK3CD, SLC8A1, CAMK2G, MAP2K6, PIK3CA, PDIA3, GNG7, EP300, PLCD1, IGF1, PIK3C3, SOS1, IGF1R, CAMK1G, PRKCE, PIK3R2, GNB1L, PPP3CA, GNG4, GRB2, GNAQ, MAPK8, PLCG1, GNAI3, MEF2D…
Type II Diabetes Mellitus Signaling	0.00323594	0.0559	MAP2K4, SOCS1, SOCS3, MAPK1, PRKAB2, PRKAB1, PIK3R1, PDPK1, PIK3R4, ADIPOR1, SLC27A4, IKBKB, IKBKG, SMPD4, PIK3CG, MAPK3, ACSL5, PRKAA1, NFKBIB, PRKD3, NSMAF, ATM, MAP3K14, PIK3C2B, ACSL3, AKT2, PRKCQ, ACSL6, NFKB2, MAPK12, SMPD2, PIK3R3, PRKCD, IRS1, PIK3R6, PIK3CD, PRKCH, SLC27A1, INSR, ADIPOR2, SOCS5, TNF, RELA, PIK3CA, PKLR, NFKBIE, PKM, PIK3R5, SMPD1, MAP3K5, NFKB1, PRKAG1, TRADD, MTOR, NFKB…
Hereditary Breast Cancer Signaling	0.00323594	0.0703	NPM1, POLR2F, PIK3R1, FANCF, HRAS, Ubb, SMARCD2, KRAS, DDB2, RB1, PIK3CG, HDAC7, ATM, TP53, PIK3C2B, AKT2, RRAS, FANCG, CREBBP, RFC1, RPA1, FANCC, UBD, RFC4, H2AFX, E2F1, PIK3R6, PIK3CD, POLR2I, FANCA, FANCM, PIK3CA, GADD45B, CDK4, POLR2J, SMARCA4, EP300, CHEK1, FANCE, GADD45A, PIK3C3, RFC2, SLC19A1, PIK3R2, PMS2, CDK1, MSH2, CDKN1A, POLR2D, HDAC10, PIK3R4, PTEN, HDAC6, HDAC11, XPC, MRAS, POLR2H,…
FLT3 Signaling in Hematopoietic Progenitor Cells	0.00331131	0.0909	GAB2, RAF1, MAPK1, BAD, PIK3R1, SOS2, HRAS, PDPK1, KRAS, MAPK13, PIK3R4, MAP2K2, MAPK3, PIK3CG, MRAS, ATF4, ATM, PIK3C2B, RPS6KB1, STAT6, STAT5A, AKT2, RRAS, CREBBP, CREB3, CREB3L4, STAT3, MAPK12, ATF2, PIK3R3, CBL, PTPN11, PIK3R6, PIK3CD, STAT2, RPS6KA1, PIK3CA, RPS6KA3, PIK3R5, MAPK11, EIF4E, EIF4EBP1, EP300, SHC1, MTOR, PIK3C3, CREB1, SOS1, AKT3, RPS6KA2, PIK3R2, STAT5B, MAP2K1, NRAS, PIK3C2A,…
Clathrin-mediated Endocytosis Signaling	0.00331131	0.0612	RAB5C, F2R, PIK3R1, ARPC5, SH3GLB1, Ubb, ITGB3, CD2AP, SNX9, PIK3CG, CSNK2A1, STAM, ITGB4, DNM2, ITGB5, ATM, ACTR2, PIK3C2B, APOM, ITGA5, PCYOX1, AP2S1, HSPA8, UBD, ARPC1A, PIP5K1C, ARPC2, PIK3R6, RAB11A, TFRC, PIK3CD, ITGB6, PDGFD, APOE, AP2A1, PIK3CA, APOA4, STON2, ARPC1B, GAK, ITGB8, CDC42, ITGB7, ARF6, LYZ, ARRB1, ACTR3, IGF1, PIK3C3, AAK1, DAB2, ARPC3, SH3GLB2, CSNK2B, LDLRAP1, PIK3R2, HGS, …
Role of JAK family kinases in IL-6-type Cytokine Signaling	0.00371535	0.148	IL6ST, MAP2K4, STAT5A, SOCS1, SOCS3, JAK1, MAPK1, TYK2, IL6R, MAPK8, MAPK13, JAK2, STAT3, MAPK12, MAPK11, MAPK14, PTPN11, MAPK3, OSM, OSMR, STAT5B
T Cell Receptor Signaling	0.00371535	0.0734	CD247, MAP2K4, RAF1, MAPK1, CD3E, NFATC3, CD4, PIK3R1, SOS2, HRAS, KRAS, CD8A, PIK3R4, CD8B, PTPRC, IKBKB, LCK, IKBKG, MAP2K2, PIK3CG, MAPK3, PPP3R1, MRAS, RASA1, ITK, ATM, PIK3C2B, PRKCQ, RRAS, RAC1, NFKB2, MALT1, PPP3CC, PIK3R3, CD3G, PTPRH, CBL, CARD11, ZAP70, LAT, PIK3R6, PIK3CD, LCP2, RELA, FYN, PIK3CA, PIK3R5, NFKB1, NFATC1, JUN, NFAT5, NFKBIA, PPP3CB, PIK3C3, SOS1, PIK3R2, CHUK, MAP2K1, PP…
Acute Myeloid Leukemia Signaling	0.00380189	0.0854	MAP2K4, RAF1, MAPK1, BAD, PIK3R1, SOS2, HRAS, KRAS, PIK3R4, SPI1, TCF7, MYC, MAP2K2, PIM1, MAPK3, PIK3CG, RARA, MRAS, JUP, ATM, PIK3C2B, RPS6KB1, STAT5A, AKT2, RRAS, STAT3, NFKB2, TCF3, PIK3R3, CSF2RB, ARAF, PIK3R6, PIK3CD, LEF1, MAP2K3, MAP2K5, RUNX1, MAP2K6, RELA, PIK3CA, PIK3R5, NFKB1, EIF4EBP1, MTOR, CSF2RA, PIK3C3, SOS1, RPS6KB2, AKT3, KIT, PIK3R2, STAT5B, MAP2K1, NRAS, PIK3C2A, GRB2, CSF1R,…
Glioma Invasiveness Signaling	0.00380189	0.0984	F2R, MAPK1, HMMR, PIK3R1, HRAS, KRAS, PIK3R4, ITGB3, PTK2, RHOG, RHOB, MAPK3, PIK3CG, ITGAV, MRAS, ITGB5, TIMP2, ATM, RND2, PIK3C2B, RRAS, MMP2, PIK3R3, TIMP4, RHOQ, RHOA, PIK3R6, PIK3CD, FNBP1, PIK3CA, RHOT2, PIK3R5, RHOH, RHOT1, TIMP1, PIK3C3, RHOU, PIK3R2, RHOF, TIMP3, NRAS, PIK3C2A, RHOC, PLAUR, RRAS2, CD44, PIK3CB, PLAU, MMP9
FcγRIIB Signaling in B Lymphocytes	0.00398107	0.0847	MAP2K4, BLNK, PIK3CA, PIK3R1, PIK3R5, PDPK1, HRAS, KRAS, FCGR2B, PIK3R4, CD79A, SHC1, PIK3CG, PIK3C3, SOS1, MRAS, PIK3R2, ATM, PIK3C2B, NRAS, PIK3C2A, CD79B, RRAS, GRB2, MAPK8, MAPK12, INPP5D, BTK, PIK3R3, RRAS2, SYK, PLCG2, PIK3R6, LYN, PIK3CB, PIK3CD, DOK1
LXR/RXR Activation	0.0042658	0.0662	ARG2, ABCA1, FDFT1, LCAT, FASN, LPL, IL1RAP, TTR, MLXIPL, APOM, C3, IL36A, NR1H3, NFKB2, PCYOX1, IL18, IL1RN, CD14, ACACA, PLTP, RXRA, TNF, RBP4, RELA, APOE, SCD, IL1A, APOA4, MSR1, IRF3, NFKB1, LYZ, CCL2, NCOR1, S100A8, TLR3, NOS2, RXRB, TNFRSF1B, CYP51A1, ECHS1, TNFRSF1A, SERPINF1, CD36, IL1R1, TLR4, LY96, LDLR, NR1H2, SREBF1, MYLIP, IL1B, PTGS2, NCOR2, HMGCR, HADH, MMP9
Reelin Signaling in Neurons	0.00436516	0.0854	PAFAH1B2, MAP2K4, APOE, FYN, PIK3CA, MAP3K11, PIK3R1, PIK3R5, ARHGEF1, PIK3R4, CDK5R1, ITGB3, BLK, LCK, CDK5, PIK3C3, PIK3CG, HCK, ARHGEF2, ARHGEF11, MAP4K1, ARHGEF3, PIK3R2, GSK3B, FGR, ATM, ITGA4, ITGB1, SRC, MAP3K9, PIK3C2B, PIK3C2A, MAPK8, ITGA6, ITGA5, MAPK12, MAPK8IP3, VLDLR, ITGAL, MAPK8IP1, PIK3R3, ITGB2, MAPT, ARHGEF6, LYN, PIK3R6, PIK3CB, PIK3CD, PAFAH1B1, PAFAH1B3
HGF Signaling	0.00446684	0.0755	MAP2K4, MAP3K15, RAF1, MAP3K11, MAPK1, PIK3R1, SOS2, HRAS, KRAS, MAP3K4, PIK3R4, PTK2, PAK1, MAP2K2, ETS2, PIK3CG, MAPK3, MRAS, PRKD3, ATM, ETS1, MAP3K14, MAP3K9, PIK3C2B, AKT2, PRKCQ, RRAS, MAP3K13, RAC1, STAT3, MAPK12, RAP1A, ATF2, ELF1, PIK3R3, MAP3K12, DOCK1, GAB1, PTPN11, PLCG2, PRKCD, PIK3R6, PIK3CD, PRKCH, ELK3, CDK2, RAP1B, PIK3CA, PIK3R5, MAP3K5, CDC42, ELF4, JUN, MAP3K7, PIK3C3, HGF, SO…
Acute Phase Response Signaling	0.00467735	0.0611	SOCS1, RAF1, FTL, PIK3R1, NOLC1, SOS2, HRAS, KRAS, MAPK13, SOD2, PIK3CG, OSMR, SERPINE1, NFKBIB, AKT2, RRAS, STAT3, NFKB2, TCF3, HMOX2, TRAF6, PIK3CD, MAP2K3, TNF, ECSIT, MAP2K6, PIK3CA, JAK2, MAP3K5, TRADD, MTOR, JUN, SOS1, PIK3R2, TNFRSF1B, TNFRSF1A, GRB2, MYD88, MAPK8, SERPINF1, FOS, HP, TRAF2, MAP2K4, SOCS3, MAPK1, Saa3, PDPK1, IKBKB, IKBKG, MAP2K2, MAPK3, MRAS, OSM, IL1RAP, MAP3K14, TTR, C3,…
PI3K/AKT Signaling	0.0047863	0.0625	RAF1, PPP2CA, PIK3R1, SOS2, HRAS, GSK3A, KRAS, GYS1, PIK3CG, TSC2, NFKBIB, ITGA4, MCL1, THEM4, TP53, RHEB, AKT2, YWHAG, RRAS, ITGA5, NFKB2, MAPK8IP1, SYNJ2, GAB1, PPP2R4, PIK3CD, TSC1, PIK3CA, PPP2R2A, ILK, JAK2, MAP3K5, OCRL, EIF4E, EIF4EBP1, MTOR, HSP90AB1, INPP5B, SOS1, PIK3R2, CTNNB1, ITGB1, GRB2, PPP2R5D, MDM2, PPP2R5A, INPP5D, LIMS1, CDKN1A, MAP3K8, PTGS2, PPP2R5E, JAK3, GAB2, JAK1, BAD, MA…
HIF1α Signaling	0.00537032	0.0741	MAPK1, PIK3R1, HRAS, KRAS, MAPK13, PIK3R4, TCEB1, LDHB, MMP24, ARNT, MAPK3, PIK3CG, Vegfb, MRAS, APEX1, ATM, SLC2A5, TP53, PIK3C2B, AKT2, SLC2A1, RRAS, COPS5, CREBBP, VEGFC, MMP2, TCEB2, MAPK12, PIK3R3, EGLN1, NCOA1, PIK3R6, HSP90AA1, PIK3CD, MAPK7, VHL, LDHA, PIK3CA, MMP14, PIK3R5, HIF1A, MAPK11, SLC2A3, EP300, JUN, MMP25, PIK3C3, AKT3, EGLN3, PIK3R2, NOS2, MMP19, NRAS, PIK3C2A, MAPK8, MDM2, P4H…
iNOS Signaling	0.00549541	0.0943	RELA, JAK1, MAPK1, NFKBIE, JAK2, MAPK13, NFKB1, MAPK11, IRAK1, IKBKB, IKBKG, NFKBIA, JUN, CHUK, NOS2, NFKBIB, MYD88, CREBBP, TYK2, IFNGR2, IFNGR1, IKBKE, NFKB2, IRAK3, HMGA1, MAPK12, IRF1, TRAF6, TLR4, FOS, LY96, MAPK14, CD14, JAK3, IRAK4, IRAK2
Integrin Signaling	0.00549541	0.0577	RAP2B, RAC2, RAF1, PIK3R1, ARPC5, SOS2, HRAS, KRAS, NCK1, ITGB3, NCK2, ITGAE, PAK1, ITGA9, ARF4, PIK3CG, ITGB4, ITGB5, ITGA4, ATM, ITGAD, RND2, CAPN5, PIK3C2B, ACTR2, AKT2, RRAS, RALB, ITGA6, ITGA5, TNK2, RAP1A, MYL9, DOCK1, MYL12A, ARPC1A, ARPC2, PLCG2, CAPN1, PIK3R6, ZYX, PIK3CD, CAPN7, TSPAN6, ITGB6, RAP1B, FYN, RAP2A, PIK3CA, ITGA2B, RALA, ARPC1B, RHOT2, ILK, Actn3, MYLK3, CRK, ITGB8, CDC42, …
Huntington's Disease Signaling	0.00562341	0.0535	POLR2F, REST, SGK1, PIK3R1, SOS2, NAPG, Ubb, HRAS, GNB1, NSF, GNB4, GNA15, PIK3CG, HDAC7, VAMP3, ATF4, DLG4, TCERG1, NAPA, PRKD3, DNM2, GNG12, ATM, ATP5J, CAPN5, TP53, PIK3C2B, AKT2, PRKCQ, CREB3, CREBBP, UBE2S, ITPR1, GNG10, TAF9B, ATF2, UBD, HSPA8, CAPN1, HTT, GNB2, PIK3R6, PIK3CD, CAPN7, POLR2I, PIK3CA, GNA11, POLR2J, HSPA6, CASP4, VTI1B, HSPA1L, GNG7, EP300, TGM2, CASP6, MTOR, JUN, IGF1, PIK3…
CD40 Signaling	0.0057544	0.0857	MAP2K4, TRAF3, MAPK1, PIK3R1, MAPK13, PIK3R4, IKBKB, IKBKG, MAP2K2, PIK3CG, MAPK3, TRAF5, NFKBIB, ATM, PIK3C2B, MAP3K14, NFKB2, STAT3, MAPK12, PIK3R3, TRAF6, CD40, PIK3R6, PIK3CD, MAP2K3, MAP2K5, MAP2K6, RELA, PIK3CA, ICAM1, NFKBIE, PIK3R5, TNFAIP3, NFKB1, MAPK11, TANK, NFKBIA, JUN, MAP3K7, PIK3C3, PIK3R2, CHUK, MAPKAPK2, MAP2K1, TRAF1, FCER2, PIK3C2A, ATF1, MAPK8, IKBKE, FOS, TRAF2, MAPK14, PIK3…
MSP-RON Signaling Pathway	0.0060256	0.1	F12, KLK1, PIK3CA, PIK3R1, PIK3R5, MST1, JAK2, PIK3R4, F11, CCL2, PIK3C3, PIK3CG, PIK3R2, ACTG2, NOS2, CCR2, ACTA1, ATM, PIK3C2B, PIK3C2A, ACTB, ACTG1, PIK3R3, TLR2, CSF2RB, ITGB2, TLR4, ITGAM, CSF1, PIK3R6, PIK3CB, PIK3CD, TNF
IL-17A Signaling in Airway Cells	0.00616595	0.0822	MAP2K4, RELA, PIK3CA, JAK1, MAPK1, NFKBIE, PIK3R1, PIK3R5, CCL20, JAK2, CXCL5, MAPK13, NFKB1, IL17RA, PIK3R4, MAPK11, PTEN, IKBKB, IKBKG, NFKBIA, TRAF3IP2, MAP2K2, MAP3K7, PIK3C3, PIK3CG, MAPK3, AKT3, CHUK, PIK3R2, GSK3B, NFKBIB, MAP2K1, ATM, PIK3C2B, AKT2, PIK3C2A, TYK2, MAPK8, IKBKE, STAT3, NFKB2, MAPK12, PIK3R3, TRAF6, MAPK14, PIK3R6, PIK3CB, PIK3CD, JAK3
Isoleucine Degradation I	0.00630957	0.1	HSD17B10, BCAT1, HADHB, ACAT2, ECHS1, BCAT2, DLD, ACAT1, ACAD8, ACADSB, EHHADH, SDS, HADHA
TR/RXR Activation	0.00660693	0.0729	NCOA6, AKR1C3, PIK3R1, PIK3R4, SCARB1, PIK3CG, FASN, TBL1XR1, ATM, PIK3C2B, AKT2, SLC2A1, GPS2, MED1, THRA, NCOA3, PIK3R3, HDAC3, COL6A3, PIK3R6, NCOA1, ACACA, PIK3CD, THRB, RXRA, PIK3CA, PIK3R5, HIF1A, EP300, KLF9, MTOR, SLC16A3, ADRB1, NCOA2, PDE3B, PIK3C3, AKT3, NCOA4, NCOR1, PIK3R2, RXRB, UCP2, PIK3C2A, MDM2, BCL3, PFKP, ENO1, HP, LDLR, SREBF1, SREBF2, PIK3CB, STRBP, NCOR2
Altered T Cell and B Cell Signaling in Rheumatoid Arthritis	0.00691831	0.0761	RELA, TRAF3, IL1A, HLA-DOA, SLAMF1, TLR8, HLA-DQA1, LTB, HLA-DMB, HLA-DQB1, NFKB1, FAS, CD79A, TLR10, TGFB1, HLA-DRA, TLR7, TLR3, CHUK, IL23A, TNFSF13B, HLA-DMA, MAP3K14, SPP1, CD79B, IL10, RELB, IL15, IL36A, NFKB2, TLR9, TLR2, TLR4, IL18, CD80, TLR5, CD40, CSF1, IL1RN, TNFSF13, TLR6, FCER1G, HLA-DOB, CD86, IL1B, TNF
PXR/RXR Activation	0.00776247	0.069	PRKACB, PPARA, RELA, SCD, ALAS1, NR3C1, PRKAG1, ABCB9, ALDH1A1, PCK2, ALDH3A2, FOXO3, AKT3, ABCB1, AKT2, CPT1A, PRKAR2A, PAPSS2, PRKAR2B, FOXO1, CYP3A4, PRKACA, NCOA1, INSR, ABCC3, RXRA, TNF, PRKAR1A
IL-12 Signaling and Production in Macrophages	0.00831764	0.0577	MAP2K4, MAPK1, IL12RB1, PIK3R1, MST1, MAPK13, PIK3R4, SPI1, IKBKB, JMJD6, IKBKG, MAP2K2, TGFB1, PIK3CG, MAPK3, IL23A, NFKBIB, PRKD3, ATM, STAT6, PIK3C2B, AKT2, PRKCQ, APOM, IFNGR1, NFKB2, PCYOX1, MAPK12, IRF1, PIK3R3, TRAF6, TLR2, IL18, CD40, PRKCD, PIK3R6, NCOA1, PIK3CD, PRKCH, IRF8, REL, RXRA, TNF, RBP4, RELA, APOE, PIK3CA, APOA4, PIK3R5, ALOX12, NFKB1, MAPK11, EP300, LYZ, JUN, PIK3C3, AKT3, PR…
Phospholipase C Signaling	0.00831764	0.0494	RAF1, PLD2, MYL6, ADCY4, SOS2, HRAS, KRAS, ARHGEF1, GNB1, GNB4, LCK, HDAC7, ATF4, PLA2G4F, GNA13, PRKD3, GNG12, PLA2G12A, ITGA4, RND2, PLD3, PRKCQ, RRAS, RALB, CREB3, CREBBP, ITGA5, NFKB2, ITPR1, RAP1A, PLD1, GNG10, ATF2, MYL9, PLA2G6, MYL12A, SYK, PLCG2, ARHGEF6, ITPR3, GNB2, ARHGEF18, LCP2, RAP1B, FYN, NAPEPLD, RALA, RHOT2, FCGR2B, GNG7, EP300, TGM2, CREB1, SOS1, RHOU, PRKCE, ARHGEF3, GNB1L, PP…
Role of NANOG in Mammalian Embryonic Stem Cell Pluripotency	0.00831764	0.069	RAF1, JAK1, MAPK1, AXIN1, FZD3, PIK3R1, SOS2, HRAS, KRAS, PIK3R4, MAP2K2, MAPK3, PIK3CG, MRAS, GSK3B, SMAD1, ATM, TP53, PIK3C2B, AKT2, RRAS, TYK2, STAT3, APC, PIK3R3, GAB1, PIK3R6, PIK3CD, FZD5, IL6ST, PIK3CA, PIK3R5, BMPR2, FZD1, JAK2, SMAD5, SHC1, RIF1, BMPR1A, PIK3C3, SOS1, AKT3, SMAD4, PIK3R2, CTNNB1, MAP2K1, BMP1, NRAS, PIK3C2A, GRB2, DVL1, RRAS2, FZD4, PIK3CB, JAK3, FZD7
Agranulocyte Adhesion and Diapedesis	0.00870964	0.0582	MYH10, SELL, MYL6, CCL20, SDC4, MMP24, CXCL10, HRH1, EZR, PPBP, ACTG2, CCL16, ACTA1, ITGA4, IL8, CXCL9, MYH14, PF4, RDX, ITGA6, IL36A, ITGA5, MMP2, MADCAM1, MYL9, IL18, PODXL2, CCL4, CLDN12, JAM3, IL1RN, PECAM1, TNF, CD99, IL1A, ICAM1, MYL6B, MMP14, CCL24, CCL22, CCL5, CXCL5, MYH11, ITGB7, MMP25, CCL8, CCL2, MMP19, ITGB1, VCAM1, CXCR4, TNFRSF1A, ACTB, GNAI1, IL1R1, ACTG1, SELPLG, GLG1, GNAI2, GNA…
Crosstalk between Dendritic Cells and Natural Killer Cells	0.00891251	0.0729	RELA, HLA-A, LTB, TNFSF10, NCR3, TLN1, CD83, TREM2, NFKB1, FAS, PRF1, CAMK2D, HLA-DRA, TLR7, TLR3, LTBR, ACTG2, TNFRSF1B, ACTA1, IL2RB, IL2RG, TYROBP, ACTB, IL15, NFKB2, TLR9, ACTG1, ITGAL, CSF2RB, TLR4, IL18, CD80, CD40, ICAM3, FSCN1, CD86, TNF, CCR7, CAMK2G
T Helper Cell Differentiation	0.00891251	0.0833	IL6ST, HLA-DOA, TGFBR1, IL12RB1, IL21R, HLA-DQA1, HLA-DMB, HLA-DQB1, TBX21, BCL6, TGFBR2, TGFB1, HLA-DRA, TNFRSF1B, ICOSLG, HLA-DMA, STAT6, IL4R, IL2RG, TNFRSF1A, IL10, IL6R, IFNGR2, IFNGR1, STAT3, IL18, CD80, CD40, IL10RB, IL10RA, FCER1G, HLA-DOB, CD86, IL2RA, CXCR5, GATA3, TNF
Adenine and Adenosine Salvage III	0.00933254	0.125	CECR1, ADAL, PNP, ADA, HPRT1
Superpathway of Inositol Phosphate Compounds	0.00933254	0.0478	MINPP1, MTMR9, PIK3R1, MDP1, STYX, NUDT14, SET, PTPRC, IPMK, PDCD1, PTPRO, PIK3CG, RNGTT, ATM, PIK3C2B, TMEM55B, PPTC7, SYNJ2, PPAPDC2, PTPRH, MTMR4, PI4K2A, PPP2R4, PIP5K1C, PLCG2, PPM1H, ITPKC, PIK3R6, DUSP23, PIK3CD, PIP4K2A, PIP4K2C, THTPA, NUDT1, PIK3CA, PPP1R12C, PTPN2, PTPN13, NUDT9, INPP5A, PPM1K, OCRL, PTPN12, UBLCP1, DUSP2, PLCD1, MTMR6, INPP5B, PIK3C3, PPM1F, DUSP14, PALD1, PI4K2B, PIK…
ILK Signaling	0.00977237	0.0567	MYH10, MYL6, PPP2CA, PIK3R1, GSK3A, RICTOR, ITGB3, NCK2, PIK3CG, ATF4, ITGB4, TESK1, ITGB5, ATM, RND2, PIK3C2B, AKT2, CFL1, CREBBP, SNAI1, FERMT2, CREB3, NFKB2, ATF2, MYL9, DOCK1, CDH1, PPP2R4, IRS1, ARHGEF6, PIK3R6, RSU1, PIK3CD, ITGB6, TNF, MAP2K6, FLNB, PIK3CA, PPP2R2A, RHOT2, Actn3, ILK, MYH11, ITGB8, CDC42, ITGB7, EP300, MTOR, JUN, PIK3C3, PPAP2B, CREB1, RHOU, PIK3R2, CTNNB1, ITGB1, LIMS2, R…
TWEAK Signaling	0.01	0.105	RELA, TRAF3, NFKBIE, NFKB1, TNFRSF12A, TRADD, CASP6, IKBKB, IKBKG, CASP9, NFKBIA, TNFSF12, BID, CHUK, CASP8, NFKBIB, BIRC3, TRAF1, MAP3K14, CASP3, APAF1, IKBKE, NFKB2, NAIP, XIAP, BAG4, FADD, TRAF2, RIPK1, CYCS, CASP7
Amyloid Processing	0.0102329	0.0893	PRKACB, CAPN11, MAPK1, MARK1, CSNK1A1, NCSTN, PSENEN, PSEN2, MAPK13, MAPK11, CDK5R1, PRKAG1, CDK5, MAPK3, CSNK2A1, AKT3, PRKCE, GSK3B, CSNK2B, CAPN5, AKT2, PRKAR2A, CSNK1D, BACE1, MAPK12, CSNK2A2, MAPK14, PRKAR2B, CAPNS1, APH1A, MAPT, CAPN1, PRKACA, CAPN2, BACE2, CAPN7, PRKAR1A, CAPN3, PSEN1
Hepatic Fibrosis / Hepatic Stellate Cell Activation	0.0104713	0.0616	MYH10, CCR5, TGFBR1, CTGF, MYL6, SMAD3, TGFBR2, TGFB1, Vegfb, SERPINE1, IL1RAP, TIMP2, SMAD2, IL8, IL4R, CXCL9, MYH14, IL6R, VEGFC, MMP2, IFNGR1, NFKB2, IFNAR2, PDGFB, MYL9, CD40, IL10RA, CD14, TNF, CCR7, IFNAR1, RELA, IGFBP4, IL1A, ICAM1, MYL6B, PDGFA, CXCR3, MYH11, CCL5, NFKB1, FAS, BCL2, CCL2, IGF1, TIMP1, HGF, IGF1R, SMAD4, ECE1, TNFRSF1B, VCAM1, EDNRB, IL10, TNFRSF1A, IFNGR2, SMAD7, IL1R1, F…
Valine Degradation I	0.0107152	0.0857	ECHS1, ABAT, ACADSB, BCKDHB, BCAT1, HADHB, BCAT2, BCKDHA, HIBADH, ACAD8, DLD, DBT, EHHADH, SDS, HADHA, ALDH6A1
IL-6 Signaling	0.0107152	0.0645	MAP2K4, SOCS1, RAF1, SOCS3, MAPK1, PIK3R1, SOS2, SRF, HRAS, KRAS, MAPK13, PIK3R4, IKBKB, IKBKG, MAP2K2, PIK3CG, MAPK3, MRAS, CSNK2A1, NFKBIB, IL1RAP, ATM, MCL1, PIK3C2B, IL8, MAP3K14, AKT2, TNFAIP6, RRAS, IL6R, IL36A, NFKB2, STAT3, MAPK12, PIK3R3, TRAF6, IL18, PTPN11, IL1RN, PIK3R6, CD14, PIK3CD, MAP2K3, TNF, HSPB1, IL6ST, MAP2K6, RELA, PIK3CA, IL1A, NFKBIE, PIK3R5, JAK2, NFKB1, MAPK11, SHC1, JUN…
Chronic Myeloid Leukemia Signaling	0.0112202	0.0667	GAB2, RAF1, TGFBR1, MAPK1, BAD, SUV39H1, SMAD3, PIK3R1, SOS2, HRAS, HDAC10, KRAS, RBL1, PIK3R4, HDAC6, CTBP1, TGFBR2, MYC, IKBKB, RB1, E2F6, IKBKG, MAP2K2, TGFB1, MAPK3, HDAC11, PIK3CG, HDAC7, MRAS, E2F2, ATM, TP53, STAT5A, PIK3C2B, AKT2, RBL2, E2F4, HDAC4, HDAC8, TFDP1, HDAC2, RRAS, CDK6, NFKB2, HDAC5, PIK3R3, BCL2L1, HDAC3, PTPN11, E2F1, PIK3R6, PIK3CD, RELA, PIK3CA, PA2G4, PIK3R5, CDK4, ABL1, …
PPAR Signaling	0.0112202	0.0667	PPARA, RAF1, MAPK1, SOS2, HRAS, KRAS, IKBKB, IKBKG, MAP2K2, MAPK3, MRAS, NFKBIB, IL1RAP, MAP3K14, STAT5A, RRAS, MED1, CREBBP, IL36A, NR1H3, NFKB2, PDGFB, TRAF6, IL18, IL1RN, NCOA1, HSP90AA1, INSR, PDGFD, RXRA, TNF, RELA, IL1A, PDGFA, NFKBIE, NFKB1, EP300, SHC1, HSP90B1, NFKBIA, JUN, HSP90AB1, MAP3K7, SOS1, NCOR1, CHUK, TNFRSF1B, STAT5B, MAP2K1, CITED2, PPARG, SRA1, NRAS, PPARD, GRB2, TNFRSF1A, IK…
Inhibition of Angiogenesis by TSP1	0.0112202	0.103	MAP2K4, FYN, TGFBR1, MAPK1, MAPK13, MAPK11, TGFBR2, CD47, JUN, THBS1, TGFB1, SDC2, AKT3, GUCY1B3, HSPG2, TP53, AKT2, SDC1, CASP3, MAPK8, CD36, MAPK12, MAPK14, KDR, MMP9
Role of JAK2 in Hormone-like Cytokine Signaling	0.0112202	0.111	STAT5A, SOCS1, SOCS3, PTPN6, JAK1, EPOR, TYK2, SOCS4, STAT3, JAK2, SHC1, PTPN11, SH2B3, IRS1, PTPN1, STAT5B, SOCS7, SOCS5, HLTF, SIRPA, SH2B1
RhoA Signaling	0.0112202	0.0667	MPRIP, PFN1, MYL6, ARPC5, PIKFYVE, PIP4K2B, LIMK2, ARHGEF1, CDC42EP2, PIP5K1B, LIMK1, PTK2, ROCK2, CFL2, LPAR2, EZR, BAIAP2, ARHGAP12, CDC42EP1, ARHGEF11, ACTG2, GNA13, DLC1, ACTA1, ACTR2, SEPT8, CFL1, ANLN, SEPT7, RDX, TTN, PKN1, PLD1, MYL9, MYL12A, PIP5K1A, ARPC1A, RAPGEF2, MYL12B, PIP5K1C, RHOA, ARPC2, ARHGAP35, PIP4K2A, ARHGAP1, PIP4K2C, PTK2B, ARPC1B, MYL6B, CDC42EP5, MYLK3, RAPGEF6, PPP1CB,…
PTEN Signaling	0.0112202	0.0602	RAC2, FOXO4, RAF1, TGFBR1, YWHAH, MAPK1, BAD, TGFBR3, PIK3R1, SOS2, HRAS, PDPK1, KRAS, GSK3A, PTEN, PTK2, TGFBR2, IKBKB, IKBKG, CASP9, MAP2K2, PIK3CG, MAPK3, CSNK2A1, MRAS, GSK3B, ITGA4, RPS6KB1, AKT2, CASP3, SHARPIN, RRAS, RAC1, ITGA5, NFKB2, RAC3, DDR1, PIK3R3, SYNJ2, BCL2L1, CBL, PIK3CD, INSR, INPP5K, FGFRL1, MAGI3, MAST2, RELA, PIK3CA, PIK3R5, ILK, BMPR2, INPPL1, CDC42, NFKB1, BCAR1, OCRL, BC…
Thrombin Signaling	0.0114815	0.0529	RAF1, CAMK1, F2R, MYL6, PIK3R1, ADCY4, HRAS, KRAS, ARHGEF1, MAPK13, GNB1, GNB4, GNA15, PIK3CG, GNA13, PLCL1, PRKD3, GNG12, ATM, RND2, PIK3C2B, AKT2, PRKCQ, RRAS, NFKB2, PLCL2, ITPR1, GNG10, MYL9, MYL12A, PLCG2, ARHGEF6, ITPR3, PIK3R6, GNB2, PIK3CD, GNAL, CAMK2G, PIK3CA, F2RL2, PDIA3, RHOT2, GNA11, GNG7, PLCD1, PIK3C3, SOS1, CREB1, RHOU, CAMK1G, PRKCE, ARHGEF3, PIK3R2, GNB1L, GNG4, RHOC, GRB2, GNA…
IL-2 Signaling	0.0120226	0.0862	RAF1, SOCS1, JAK1, MAPK1, PIK3R1, SOS2, HRAS, KRAS, PIK3R4, LCK, MAP2K2, MAPK3, PIK3CG, CSNK2A1, MRAS, IL2RB, ATM, STAT5A, PIK3C2B, AKT2, IL2RG, RRAS, PIK3R3, PTPN11, SYK, PIK3R6, PIK3CD, PIK3CA, PTK2B, PIK3R5, SHC1, JUN, PIK3C3, SOS1, AKT3, PIK3R2, CSNK2B, STAT5B, MAP2K1, NRAS, PIK3C2A, GRB2, MAPK8, CSNK2A2, FOS, RRAS2, IL2RA, PIK3CB, JAK3, ELK1
NF-κB Activation by Viruses	0.0123027	0.0723	RAF1, CCR5, MAPK1, CD4, PIK3R1, HRAS, KRAS, PIK3R4, ITGB3, IKBKB, LCK, IKBKG, MAPK3, PIK3CG, ITGAV, MRAS, NFKBIB, PRKD3, ITGB5, CR2, ITGA4, ATM, PIK3C2B, MAP3K14, AKT2, PRKCQ, RRAS, ITGA6, TBP, ITGA5, NFKB2, PIK3R3, PRKCD, PIK3R6, PIK3CD, PRKCH, RELA, PIK3CA, NFKBIE, PIK3R5, NFKB1, NFKBIA, PIK3C3, AKT3, PRKCE, CHUK, PIK3R2, PRKCA, ITGB1, NRAS, PIK3C2A, MAP3K1, IKBKE, ITGAL, ITGB2, TRAF2, RRAS2, P…
Stearate Biosynthesis I (Animals)	0.0123027	0.0816	BDH2, ACSL3, ACSL6, ELOVL1, ACOT7, SLC27A4, ELOVL6, SRD5A3, FAM213B, DHCR24, FASN, PPT1, ACSL5, DBT, ACSL4, ACOT4, SLC27A1, ACOT9, ACSL1, ACOT8, THEM4
Antioxidant Action of Vitamin C	0.0125893	0.0648	MAP2K4, PLD2, PLCB2, MAPK1, PLA2R1, MAPK13, PLA2G7, IKBKB, PLCD3, IKBKG, LCAT, MAPK3, PLA2G4F, TXN, NFKBIB, PLCL1, PLA2G12A, SLC2A5, STAT5A, PLD3, SLC2A1, NFKB2, PLCL2, MAPK12, PLD1, TXNRD1, CSF2RB, PLA2G6, PLCG2, PLA2G4B, PLCB3, NXN, TNF, TXNRD2, RELA, NAPEPLD, PDIA3, NFKBIE, JAK2, NFKB1, MAPK11, GLRX, PRDX6, SLC2A3, PLCD1, HMOX1, SLC23A2, NFKBIA, CSF2RA, PLB1, CHUK, STAT5B, PNPLA8, PLA2G16, MAP…
Lymphotoxin β Receptor Signaling	0.0128825	0.082	RELA, PIK3CA, TRAF3, MAPK1, PIK3R1, PIK3R5, PDPK1, LTB, NFKB1, PIK3R4, EP300, IKBKB, IKBKG, NFKBIA, CASP9, PIK3C3, MAPK3, PIK3CG, TRAF4, AKT3, CHUK, PIK3R2, TRAF5, LTBR, TRAF1, ATM, MAP3K14, PIK3C2B, VCAM1, AKT2, PIK3C2A, CASP3, RELB, CREBBP, APAF1, IKBKE, NFKB2, TRAF6, PIK3R3, NFKBID, BCL2L1, TRAF2, PIK3R6, PIK3CB, IKBKAP, PIK3CD, DIABLO, CYCS, TNFSF14
Role of IL-17A in Arthritis	0.0128825	0.0794	MAP2K6, MAP2K4, RELA, PIK3CA, MAPK1, PIK3R1, NFKBIE, PIK3R5, CCL20, CCL5, MAPK13, CXCL5, PIK3R4, NFKB1, IL17RA, MAPK11, NFKBIA, CCL2, MAP2K2, MAPK3, PIK3CG, PIK3C3, PIK3R2, MAPKAPK2, NFKBIB, NOS2, MAP2K1, ATM, IL8, PIK3C2B, PIK3C2A, MAPK8, NFKB2, MAPK12, ATF2, PIK3R3, MAPK14, PIK3R6, PIK3CB, MAP2K3, PIK3CD, PTGS2, RPS6KA1
Purine Ribonucleosides Degradation to Ribose-1-phosphate	0.0128825	0.105	CECR1, ADAL, PNP, ADA, PGM2
LPS/IL-1 Mediated Inhibition of RXR Function	0.0128825	0.0498	PPARA, MAP2K4, CPT1B, ABCA1, CHST15, SLC27A4, ABCB9, CHST2, HS6ST1, ALDH1A1, SCARB1, ALDH3A2, RARA, ACSL5, CHST11, XPO1, FABP7, FMO4, IL1RAP, ALDH6A1, ALDH7A1, GSTK1, MGST1, ACSL3, CPT1A, ACSL6, IL36A, NR1H3, ALDH9A1, PAPSS2, TRAF6, IL18, IL1RN, CPT2, NCOA1, CD14, SLC27A1, ALDH18A1, ALDH3B1, PLTP, RXRA, CHST13, ACOX3, ALDH16A1, ABCC4, TNF, NDST1, GSTP1, MGST3, ECSIT, ALDH4A1, APOE, IL1A, SULT1C4,…
p70S6K Signaling	0.0128825	0.0615	RAF1, PLCB2, JAK1, YWHAH, MAPK1, BAD, F2R, PPP2CA, PIK3R1, PPP2R5B, SOS2, PDPK1, HRAS, KRAS, PIK3R4, YWHAQ, PLCD3, MAP2K2, PIK3CG, MAPK3, PPM1L, MRAS, PLCL1, PRKD3, ATM, PIK3C2B, RPS6KB1, IL4R, AKT2, IL2RG, CD19, PRKCQ, YWHAG, YWHAE, EEF2, YWHAB, RRAS, PLCL2, PLD1, PIK3R3, PPP2CB, PPP2R1A, PPP2R4, PLCG2, PRKCD, IRS1, MAPT, SYK, PIK3R6, PLCB3, PRKCH, PIK3CD, PIK3CA, F2RL2, PPP2R2A, PDIA3, PIK3R5, …
IGF-1 Signaling	0.0131826	0.0667	PRKACB, SOCS1, RAF1, SOCS3, CTGF, JAK1, YWHAH, MAPK1, BAD, PIK3R1, SOS2, SRF, PDPK1, HRAS, KRAS, PIK3R4, YWHAQ, PTK2, CASP9, MAP2K2, PIK3CG, MAPK3, MRAS, CSNK2A1, RASA1, ATM, IGFBP6, PIK3C2B, RPS6KB1, AKT2, YWHAG, YWHAE, YWHAB, RRAS, STAT3, PIK3R3, PTPN11, IRS1, PRKACA, PIK3R6, PIK3CD, SOCS5, IGFBP4, PIK3CA, PIK3R5, JAK2, PRKAG1, SHC1, JUN, IGF1, PIK3C3, SOS1, FOXO3, RPS6KB2, IGF1R, AKT3, PIK3R2,…
Systemic Lupus Erythematosus Signaling	0.0138038	0.048	PIK3R1, TXNL4A, SOS2, HRAS, KRAS, PTPRC, SNRNP48, SNRPA, LCK, PIK3CG, PRPF4B, PRPF40A, LSM3, PRPF40B, LSM4, ATM, PIK3C2B, AKT2, RRAS, TLR9, SNRNP35, CD72, PLCG2, SNRNP25, CREM, PIK3R6, CD86, ZCRB1, PIK3CD, TNF, PIK3CA, CD2BP2, PRPF3, HLA-A, PRPF8, HNRNPA2B1, PRPF4, FCGR2B, MTOR, JUN, LSM7, PIK3C3, EFTUD2, SOS1, TLR7, PIK3R2, SNRPD3, PRPF31, FCGR3A, SNRNP40, CD79B, IL10, GRB2, PLCG1, PRPF38B, INPP…
VEGF Family Ligand-Receptor Interactions	0.0141254	0.0714	RAF1, MAPK1, PIK3R1, SOS2, HRAS, KRAS, PIK3R4, MAP2K2, PIK3CG, MAPK3, MRAS, PLA2G4F, PRKD3, PLA2G12A, ATM, PIK3C2B, AKT2, PRKCQ, RRAS, VEGFC, PIK3R3, PLA2G6, PLCG2, PRKCD, PLA2G4B, PIK3R6, PIK3CD, PRKCH, NRP1, PIK3CA, PIK3R5, SHC1, PIK3C3, SOS1, AKT3, PRKCE, PIK3R2, MAP2K1, PRKCA, NRAS, PIK3C2A, NRP2, GRB2, PLCG1, PLA2G4A, FOS, RRAS2, PRKCI, PLA2G4D, PIK3CB, KDR, PRKCB
P2Y Purigenic Receptor Signaling Pathway	0.0141254	0.0567	PRKACB, RAF1, PLCB2, MAPK1, PIK3R1, ADCY4, GNB2L1, GNB5, HRAS, KRAS, PIK3R4, ITGB3, GNB1, MYC, PLCD3, GNB4, MAP2K2, ADCY5, PIK3CG, MAPK3, MRAS, ATF4, PLCL1, PRKD3, GNG12, ATM, PIK3C2B, AKT2, PRKCQ, RRAS, CREBBP, CREB3, GNG2, NFKB2, PLCL2, CREB3L4, ATF2, GNG10, PIK3R3, ADCY9, PLCG2, PRKCD, PRKACA, PIK3R6, GNB2, PLCB3, P2RY1, PIK3CD, PRKCH, RELA, ITGA2B, PIK3CA, PDIA3, P2RY11, PIK3R5, NFKB1, GNG7, …
Amyotrophic Lateral Sclerosis Signaling	0.0144544	0.0593	RAB5C, PIK3R1, PIK3R4, PAK1, CACNA1E, CASP9, GRIN2C, PIK3CG, Vegfb, BIRC3, ATM, CAPN5, TP53, PIK3C2B, CASP3, RAC1, VEGFC, CACNA1A, PIK3R3, BCL2L1, CAPN1, PIK3R6, GLUL, PIK3CD, CAPN2, CAPN7, CYCS, CAPN3, SSR4, PIK3CA, CAPN11, PIK3R5, RAB5B, BCL2, GRINA, IGF1, PIK3C3, AKT3, BID, PIK3R2, RNF19A, PPP3CA, GRIN1, SOD1, PIK3C2A, RAB5A, APAF1, ALS2, NAIP, XIAP, CAPNS1, CAT, PIK3CB, CASP7
EGF Signaling	0.0147911	0.0806	MAP2K4, RAF1, JAK1, MAPK1, PIK3R1, SOS2, SRF, HRAS, MAPK13, PIK3R4, PIK3CG, MAPK3, CSNK2A1, RASA1, ATM, PIK3C2B, RPS6KB1, AKT2, ITPR2, ITPR1, STAT3, MAPK12, PIK3R3, ITPR3, PIK3R6, PIK3CD, PIK3CA, PIK3R5, MAPK11, SHC1, MTOR, JUN, PIK3C3, SOS1, AKT3, PIK3R2, CSNK2B, MAP2K1, PRKCA, SRC, PIK3C2A, GRB2, MAP3K1, MAPK8, PLCG1, CSNK2A2, FOS, MAPK14, PIK3CB, ELK1
Neuropathic Pain Signaling In Dorsal Horn Neurons	0.0154882	0.0648	PRKACB, PLCB2, CAMK1, CAMK1D, MAPK1, PIK3R1, PIK3R4, PLCD3, CAMK2D, GRIN2C, PIK3CG, MAPK3, PLCL1, PRKD3, ATM, PIK3C2B, PRKCQ, ITPR2, ITPR1, PLCL2, PIK3R3, PLCG2, PRKCD, ITPR3, PIK3R6, PRKACA, PLCB3, PIK3CD, PRKCH, CAMK2G, PIK3CA, PDIA3, PIK3R5, PRKAG1, GRINA, PLCD1, PIK3C3, CREB1, CAMK1G, PRKCE, PIK3R2, PRKCA, SRC, GRIN1, PIK3C2A, PRKAR2A, PLCG1, FOS, PLCB4, PRKAR2B, PRKCI, PIK3CB, ELK1, PRKCB, P…
Tryptophan Degradation III (Eukaryotic)	0.0162181	0.0625	AFMID, HSD17B10, L3HYPDH, ACAT2, GCDH, HSD17B8, HADHB, ACAT1, IDO1, EHHADH, HSD17B4, HADH, HADHA, KYNU
PPARα/RXRα Activation	0.0165959	0.0518	RAF1, TGFBR1, GPD1, PRKAB1, PRKAB2, ADCY4, TGFBR3, SOS2, HRAS, KRAS, ADIPOR1, GNA15, GPD2, PLCL1, NFKBIB, ITGB5, SMAD2, ACAA1, MED1, RRAS, CREBBP, PLCL2, NFKB2, MED12, TRAF6, IRS1, PLCG2, PRKACA, MAP2K3, SLC27A1, RXRA, ADIPOR2, MAP2K6, PDIA3, GNA11, BMPR2, JAK2, ACVR2B, GK, EP300, PLCD1, JUN, HSP90AB1, SOS1, NCOR1, GRB2, ACOX1, GNAQ, MAPK8, PLCG1, TGS1, AIP, NCOR2, ACVR2A, PRKCB, PPARA, PRKACB, M…
Myc Mediated Apoptosis Signaling	0.0169824	0.0833	MAP2K4, PIK3CA, BAD, YWHAH, PIK3R1, SOS2, PIK3R5, HRAS, KRAS, PIK3R4, FAS, BCL2, MYC, YWHAQ, SHC1, CASP9, IGF1, PIK3C3, PIK3CG, SOS1, IGF1R, MRAS, BID, AKT3, PIK3R2, CASP8, ATM, TP53, PIK3C2B, AKT2, YWHAG, NRAS, CASP3, YWHAE, PIK3C2A, GRB2, RRAS, YWHAB, APAF1, MAPK8, MAPK12, PIK3R3, FADD, RRAS2, PIK3R6, PIK3CB, PIK3CD, CYCS
Death Receptor Signaling	0.0169824	0.0781	MAP2K4, RELA, NFKBIE, TNFSF10, MAP3K5, NFKB1, FAS, BCL2, TANK, CASP6, IKBKB, TRADD, IKBKG, NFKBIA, CASP9, TNFSF12, BID, TNFSF15, HTRA2, CHUK, NFKBIB, TNFRSF1B, CASP8, BIRC3, TNFRSF21, MAP3K14, CASP3, TNFRSF1A, APAF1, MAPK8, IKBKE, TBK1, NFKB2, NAIP, XIAP, FADD, DAXX, TRAF2, RIPK1, CASP2, CFLAR, CYCS, DIABLO, TNF, CASP7, HSPB1
Docosahexaenoic Acid (DHA) Signaling	0.0177828	0.0816	PIK3CA, BAD, PIK3R1, PIK3R5, PDPK1, GSK3A, PIK3R4, BCL2, CASP9, PIK3C3, PIK3CG, AKT3, BID, GSK3B, PIK3R2, ATM, PIK3C2B, AKT2, PIK3C2A, CASP3, SERPINF1, APAF1, PNPLA2, PIK3R3, BCL2L1, FOXO1, PIK3R6, IL1B, PIK3CB, PIK3CD, CYCS, BCL2A1
Induction of Apoptosis by HIV1	0.018197	0.0769	MAP2K4, RELA, NFKBIE, MAP3K5, NFKB1, SLC25A5, FAS, DFFA, BCL2, TRADD, IKBKB, IKBKG, NFKBIA, CASP9, SLC25A6, BID, HTRA2, CHUK, TNFRSF1B, CASP8, NFKBIB, BIRC3, TRAF1, TP53, MAP3K14, SLC25A13, SLC25A4, CASP3, TNFRSF1A, CXCR4, MAPK8, APAF1, SLC25A3, IKBKE, NFKB2, MAPK12, NAIP, BAK1, XIAP, FADD, BCL2L1, DAXX, TRAF2, RIPK1, DFFB, IKBKAP, CYCS, DIABLO, TNF
Tight Junction Signaling	0.0186209	0.0559	PRKACB, MYH10, TGFBR1, MYL6, PPP2CA, PPP2R5B, JAM2, MLLT4, PTEN, TGFBR2, MPDZ, CPSF6, TGFB1, PPM1L, SAFB, ACTG2, ACTA1, AKT2, TIAM1, CSTF1, HSF1, RAB13, MYH14, RAC1, NFKB2, MYL9, PPP2CB, PPP2R1A, CLDN12, MPP5, JAM3, PPP2R4, RHOA, PRKACA, SPTAN1, TNF, CPSF2, RELA, F2RL2, MYL6B, PPP2R2A, VAPA, MARK2, CPSF1, CDK4, CTNNA1, SYMPK, MYH11, CDC42, NFKB1, CPSF4, PRKAG1, JUN, LLGL1, AKT3, PPP2R2C, ARHGEF2,…
Neuroprotective Role of THOP1 in Alzheimer's Disease	0.0194984	0.0741	PRKACB, YWHAE, HLA-A, PRKAR2A, THOP1, IDE, PRKAG1, PRKAR2B, NFYA, ECE2, MAPT, CREB1, PRKACA, ECE1, MMP9, ACE, PRKAR1A
Pathogenesis of Multiple Sclerosis	0.0213796	0.222	CXCL10, CCR1, CCR5, CXCL9, CCL4, CXCR3, CCL5
Type I Diabetes Mellitus Signaling	0.0223872	0.0583	CD247, MAP2K4, SOCS1, SOCS3, HLA-DOA, JAK1, MAPK1, CD3E, HLA-DMB, HLA-DQB1, MAPK13, IKBKB, PRF1, IKBKG, CASP9, NFKBIB, IL1RAP, MAP3K14, CASP3, ICA1, IFNGR1, NFKB2, MAPK12, IRF1, TRAF6, CD3G, CD86, MAP2K3, CYCS, SOCS5, TNF, MAP2K6, RELA, HLA-A, NFKBIE, PIAS1, HLA-DQA1, MAP3K5, JAK2, NFKB1, MAPK11, FAS, IRAK1, BCL2, TRADD, NFKBIA, MAP3K7, HLA-DRA, BID, CHUK, TNFRSF1B, CASP8, NOS2, HLA-DMA, MYD88, T…
IL-22 Signaling	0.0234423	0.12	MAP2K4, STAT5A, SOCS3, AKT2, JAK1, MAPK1, TYK2, MAPK8, STAT3, MAPK13, MAPK12, MAPK11, MAPK14, MAPK3, IL10RB, AKT3, STAT5B
FGF Signaling	0.0245471	0.0652	RAF1, MAPK1, PIK3R1, SOS2, HRAS, MAPK13, PIK3R4, PIK3CG, MAPK3, ATF4, FRS2, ATM, PIK3C2B, PTPN6, AKT2, CREB3, CREBBP, RAC1, ITPR1, STAT3, CREB3L4, MAPK12, ATF2, PIK3R3, GAB1, PTPN11, PIK3R6, PIK3CD, MAP2K3, FGFRL1, MAP2K6, PIK3CA, PIK3R5, CRK, MAP3K5, MAPK11, EP300, PIK3C3, HGF, CREB1, SOS1, AKT3, PIK3R2, MAPKAPK2, MAP2K1, PRKCA, PIK3C2A, GRB2, MAP3K1, MAPK8, PLCG1, RPS6KA5, FGF1, MAPK14, PIK3CB
Thio-molybdenum Cofactor Biosynthesis	0.025704	0.2	MOCOS
Xanthine and Xanthosine Salvage	0.025704	0.111	PNP
Role of Hypercytokinemia/hyperchemokinemia in the Pathogenesis of Influenza	0.0269153	0.0909	CXCL10, CCR1, IL8, IL18, CCR5, IL1A, CCL4, CCL2, IL1RN, IL15, IL36A, IL1B, CCL5, TNF
α-Adrenergic Signaling	0.0269153	0.0561	PRKACB, RAF1, MAPK1, ADCY4, PHKG2, GNB2L1, GNB5, HRAS, KRAS, GNB1, GNB4, GYS1, PHKB, MAP2K2, ADCY5, MAPK3, MRAS, PRKD3, GNG12, PHKG1, PRKCQ, ITPR2, RRAS, GNG2, ITPR1, GNG10, ADCY9, PRKCD, PLCG2, ITPR3, PRKACA, GNB2, PRKCH, SLC8A1, PHKA2, GNG7, PRKAG1, PRKCE, GNB1L, MAP2K1, PRKCA, GNG4, GNAS, NRAS, GNAQ, GNAI1, PRKAR2A, PLCG1, PYGB, PYGL, GNAI2, GNAI3, RRAS2, PRKAR2B, PRKCI, GNG5, ADCY7, PRKAR1A, …
G Beta Gamma Signaling	0.0281838	0.0508	PRKACB, RAF1, MAPK1, GNB2L1, SOS2, GNB5, HRAS, PDPK1, KRAS, GNB1, GNB4, PAK1, GNA15, MAPK3, PIK3CG, MRAS, GNA13, PRKD3, GNG12, DNM2, AKT2, PRKCQ, RRAS, GNG2, HBEGF, GNG10, PRKCD, PLCG2, ARHGEF6, PRKACA, GNB2, PRKCH, GNAL, GNA11, CDC42, GNG7, PRKAG1, SHC1, SOS1, AKT3, PRKCE, GNB1L, PRKCA, GNG4, SRC, GNAS, NRAS, GRB2, GNA12, PRKAR2A, GNAI1, GNAQ, PLCG1, BTK, GNAI2, GNAI3, RRAS2, PRKAR2B, PRKCI, GNG…
Hepatic Cholestasis	0.0288403	0.0457	MAP2K4, PRKACB, PPARA, ADCY4, MAP3K4, HSD3B7, ATP8B1, IKBKB, IKBKG, ADCY5, PPRC1, RARA, ABCC1, NFKBIB, IL1RAP, PRKD3, MAP3K14, IL8, PRKCQ, IL36A, NR1H3, NFKB2, MAPK12, TRAF6, ADCY9, IL18, IL1RN, PRKCD, PRKACA, CD14, PRKCH, INSR, RXRA, TNF, RELA, IL1A, SLC4A2, NFKBIE, NFKB1, PRKAG1, IRAK1, NFKBIA, JUN, MAP3K7, PRKCE, CHUK, TNFRSF1B, PRKCA, MAP4K2, ABCB1, GNAS, CYP27A1, MYD88, TNFRSF1A, PRKAR2A, MA…
Role of Macrophages, Fibroblasts and Endothelial Cells in Rheumatoid Arthritis	0.0288403	0.0417	RAF1, SOCS1, AXIN1, PIK3R1, LTB, HRAS, KRAS, TLR10, PIK3CG, TRAF4, ATF4, TRAF5, PLCL1, NFKBIB, PRKD3, ATM, PIK3C2B, AKT2, PRKCQ, RRAS, CREBBP, CREB3, PLCL2, STAT3, TCF3, TLR9, IL7, ATF2, TRAF6, PLCG2, PIK3R6, MAP2K3, PIK3CD, PDGFD, TNF, CAMK2G, MAP2K6, PIK3CA, ICAM1, PDIA3, LRP6, CEBPD, FZD1, JAK2, CCL5, EP300, PLCD1, TRADD, JUN, CCL2, PIK3C3, CREB1, TLR7, PRKCE, TLR3, PIK3R2, CTNNB1, TNFRSF1B, P…
PKCθ Signaling in T Lymphocytes	0.0316228	0.049	CD247, MAP2K4, MAP3K15, RAC2, HLA-DOA, MAP3K11, MAPK1, CD3E, NFATC3, CD4, PIK3R1, SOS2, HRAS, KRAS, HLA-DMB, HLA-DQB1, MAP3K4, PIK3R4, IKBKB, LCK, IKBKG, CAMK2D, MAPK3, PPP3R1, PIK3CG, MRAS, NFKBIB, ATM, PIK3C2B, MAP3K14, MAP3K9, PRKCQ, RRAS, MAP3K13, RAC1, NFKB2, MALT1, PPP3CC, RAC3, PIK3R3, MAP3K12, CD3G, POU2F1, CARD11, PLCG2, ZAP70, LAT, PIK3R6, CD86, PIK3CD, LCP2, CAMK2G, FYN, RELA, PIK3CA, …
IL-10 Signaling	0.0316228	0.0641	MAP2K4, SOCS3, CCR5, JAK1, MAPK1, ARG2, MAPK13, IKBKB, IKBKG, NFKBIB, IL1RAP, MAP3K14, IL4R, BLVRA, TYK2, IL36A, BLVRB, NFKB2, STAT3, MAPK12, TRAF6, IL18, IL1RN, IL10RA, CD14, MAP2K3, TNF, MAP2K6, RELA, IL1A, NFKBIE, FCGR2B, NFKB1, MAPK11, HMOX1, JUN, NFKBIA, SP1, MAP3K7, CHUK, CCR1, IL10, MAPK8, IKBKE, IL1R1, FOS, MAPK14, IL10RB, IL1B, ELK1
GDNF Family Ligand-Receptor Interactions	0.0316228	0.0685	MAP2K4, RAF1, MAPK1, PIK3R1, SOS2, HRAS, KRAS, NCK1, PIK3R4, MAP2K2, PIK3CG, MAPK3, MRAS, FRS2, RASA1, ATM, PIK3C2B, ITPR2, RRAS, DOK2, RAC1, ITPR1, DOK3, MAPK12, PIK3R3, PDLIM7, GAB1, IRS1, PLCG2, ITPR3, PIK3R6, PIK3CD, DOK1, PIK3CA, PIK3R5, CDC42, SHC1, JUN, PIK3C3, CREB1, SOS1, PIK3R2, MAP2K1, NRAS, PIK3C2A, GRB2, MAPK8, PLCG1, GFRA2, FOS, RRAS2, NRTN, PIK3CB
Neurotrophin/TRK Signaling	0.0316228	0.0658	MAP2K4, RAF1, MAPK1, PIK3R1, SOS2, PDPK1, HRAS, KRAS, PIK3R4, MAP2K2, PIK3CG, MAPK3, MRAS, ATF4, FRS2, ATM, PIK3C2B, RRAS, CREB3, CREBBP, CREB3L4, ATF2, PIK3R3, PTPN11, GAB1, PIK3R6, PIK3CD, MAP2K3, RPS6KA1, MAP2K5, MAP2K6, PIK3CA, PIK3R5, MAP3K5, CDC42, EP300, SHC1, JUN, PIK3C3, CREB1, SOS1, PIK3R2, MAP2K1, NRAS, PIK3C2A, SPRY1, GRB2, MAPK8, PLCG1, FOS, RRAS2, SPRY2, PIK3CB
IL-15 Production	0.0323594	0.0968	RELA, MAP3K11, TWF1, JAK1, PTK2B, IL15, TYK2, JAK2, NFKB2, IRF3, NFKB1, IRF1, PTK2, PRKCI, JAK3, PTK7
Cardiac Hypertrophy Signaling	0.0323594	0.0445	RAF1, MAP3K15, TGFBR1, MYL6, PIK3R1, ADCY4, SRF, HRAS, KRAS, MAPK13, MAP3K4, GNB1, GNB4, GNA15, PIK3CG, GNA13, PLCL1, GNG12, ATM, RND2, MAP3K9, PIK3C2B, RRAS, CREBBP, PLCL2, CACNA1A, GNG10, ATF2, MYL9, MAP3K12, MYL12A, IRS1, PLCG2, GNB2, PIK3R6, PRKACA, MAP2K3, PIK3CD, RPS6KA1, GNAL, MAP2K6, PIK3CA, EIF2B4, PDIA3, RHOT2, GNA11, MAP3K5, EIF2B2, EIF4E, GNG7, EP300, PLCD1, MTOR, ADRB1, JUN, IGF1, PI…
VEGF Signaling	0.0323594	0.0577	RAF1, MAPK1, BAD, PIK3R1, SOS2, HRAS, KRAS, PIK3R4, ELAVL1, ARNT, PTK2, ROCK2, MAP2K2, EIF1AX, PIK3CG, MAPK3, Vegfb, MRAS, ACTG2, ACTA1, ATM, SH2D2A, PIK3C2B, PTPN6, AKT2, YWHAE, RRAS, VEGFC, EIF2B3, PIK3R3, BCL2L1, PTPN11, PLCG2, PIK3R6, EIF2B5, PIK3CD, ACTN4, PIK3CA, EIF2B4, PTK2B, Actn3, PIK3R5, HIF1A, EIF2S1, EIF2B2, BCL2, SHC1, PIK3C3, SOS1, FOXO3, AKT3, PIK3R2, VCL, MAP2K1, ACTN1, PRKCA, SR…
TNFR1 Signaling	0.0331131	0.0769	MAP2K4, RELA, NFKBIE, TNFAIP3, CDC42, NFKB1, TANK, CASP6, IKBKB, TRADD, IKBKG, PAK1, NFKBIA, CASP9, MADD, JUN, BID, CHUK, NFKBIB, CASP8, BIRC3, MAP4K2, MAP3K14, PAK4, PAK2, PAK6, CASP3, TNFRSF1A, MAP3K1, APAF1, MAPK8, IKBKE, NFKB2, NAIP, XIAP, FADD, FOS, TRAF2, RIPK1, CASP2, CYCS, TNF, CASP7
HMGB1 Signaling	0.0338844	0.0606	MAP2K4, MAPK1, AGER, PIK3R1, HRAS, KRAS, MAPK13, PIK3R4, RHOG, RHOB, HMGB1, MAP2K2, PIK3CG, MAPK3, MRAS, SERPINE1, KAT2A, ATM, RND2, IL8, PIK3C2B, AKT2, KAT7, RRAS, RAC1, IFNGR1, NFKB2, MAPK12, PIK3R3, RHOQ, RHOA, KAT6A, PIK3R6, PIK3CD, MAP2K3, TNF, FNBP1, MAP2K5, MAP2K6, RELA, IL1A, PIK3CA, ICAM1, RHOT2, RBBP7, PIK3R5, NFKB1, CDC42, RHOH, MAPK11, JUN, KAT2B, SP1, CCL2, RHOT1, PIK3C3, RHOU, AKT3,…
Melatonin Signaling	0.0354813	0.0641	MAP2K4, PRKACB, MAP2K6, RAF1, PLCB2, MAPK1, PDIA3, PRKAG1, PLCD1, PLCD3, CAMK2D, MAP2K2, RORA, MAPK3, PRKCE, PLCL1, MAP2K1, PRKD3, PRKCA, PRKCQ, GNAQ, PRKAR2A, GNAI1, PLCG1, PLCL2, GNAI2, GNAI3, PLCB4, PRKCI, PRKAR2B, ARAF, PRKCD, PLCG2, PRKACA, PLCB3, MAP2K3, PRKCH, MAP2K5, PRKAR1A, CAMK2G, PRKCB
Renal Cell Carcinoma Signaling	0.0354813	0.0676	RAF1, MAPK1, PIK3R1, SOS2, HRAS, Ubb, KRAS, PIK3R4, TCEB1, ARNT, PAK1, MAP2K2, TGFB1, MAPK3, PIK3CG, MRAS, ATM, ETS1, PIK3C2B, AKT2, SLC2A1, RRAS, CREBBP, RAC1, TCEB2, RAP1A, PDGFB, UBD, PIK3R3, GAB1, PTPN11, PIK3R6, PIK3CD, FH, VHL, PIK3CA, PIK3R5, CRK, HIF1A, CDC42, EP300, JUN, HGF, PIK3C3, SOS1, EGLN3, AKT3, PIK3R2, MAP2K1, PAK4, NRAS, PAK2, PAK6, PIK3C2A, GRB2, FOS, RRAS2, CUL2, PIK3CB
Granulocyte Adhesion and Diapedesis	0.0371535	0.0506	SELL, CCL20, SDC4, MMP24, ITGB3, CXCL10, HRH1, EZR, PPBP, CCL16, IL1RAP, ITGA4, IL8, HRH2, CXCL9, PF4, RDX, ITGA6, IL36A, ITGA5, MMP2, CSF3, IL18, ITGAM, CCL4, CLDN12, JAM3, IL1RN, PECAM1, TNF, HSPB1, CD99, IL1A, ICAM1, MMP14, CCL24, CCL22, SDC3, CXCL5, CCL5, MMP25, CCL8, CCL2, SDC2, TNFRSF1B, MMP19, ITGB1, VCAM1, SDC1, CXCR4, TNFRSF1A, GNAI1, IL1R1, ITGAL, SELPLG, GLG1, GNAI2, GNAI3, ITGB2, CXCL…
Glioma Signaling	0.0371535	0.0536	RAF1, CAMK1, MAPK1, CAMK1D, SUV39H1, PIK3R1, SOS2, HRAS, CDKN2C, KRAS, PIK3R4, RBL1, PTEN, RB1, E2F6, CAMK2D, MAP2K2, PIK3CG, MAPK3, MRAS, PRKD3, E2F2, ATM, TP53, PIK3C2B, E2F4, AKT2, RBL2, PRKCQ, TFDP1, RRAS, CDK6, PDGFB, PIK3R3, PLCG2, PRKCD, E2F1, PIK3R6, PIK3CD, PRKCH, PDGFD, CAMK2G, PIK3CA, PA2G4, PDGFA, ABL1, CDK4, PIK3R5, E2F3, CDKN2B, SHC1, MTOR, IGF1, PIK3C3, SOS1, E2F5, IGF1R, CAMK1G, A…
Mouse Embryonic Stem Cell Pluripotency	0.0371535	0.0606	RAF1, JAK1, MAPK1, FZD3, ERAS, AXIN1, PIK3R1, SOS2, HRAS, KRAS, MAPK13, PIK3R4, TCF7, MYC, MAP2K2, PIK3CG, MAPK3, MRAS, GSK3B, SMAD1, ATM, TP53, PIK3C2B, AKT2, RRAS, CREBBP, TYK2, STAT3, MAPK12, TCF3, APC, PIK3R3, PTPN11, PIK3R6, PIK3CD, LEF1, FZD5, DVL2, IL6ST, ID2, PIK3CA, PIK3R5, BMPR2, SMAD5, FZD1, JAK2, MAPK11, MAP3K7, BMPR1A, PIK3C3, SOS1, SMAD4, AKT3, PIK3R2, CTNNB1, MAP2K1, NRAS, PIK3C2A,…
SAPK/JNK Signaling	0.0371535	0.0583	MAP2K4, RAC2, MAP3K11, NFATC3, PIK3R1, SOS2, HRAS, KRAS, MAP3K4, PIK3R4, GNB1, LCK, PIK3CG, MRAS, MAP4K1, GNA13, ATM, SH2D2A, TP53, MAP3K9, PIK3C2B, RRAS, MAP3K13, GNG2, RAC1, MAPK8IP3, MAPK12, RAC3, MAPK8IP1, ATF2, PIK3R3, MAP4K3, DAXX, MAP3K12, GAB1, IRS1, ZAK, PIK3R6, PIK3CD, DUSP4, MAP4K5, PIK3CA, PIK3R5, CRK, MAP3K5, CDC42, GNG7, HNRNPK, NFATC1, TRADD, SHC1, JUN, GADD45A, MAP3K7, PIK3C3, DUS…
Glutaryl-CoA Degradation	0.0371535	0.0833	HSD17B10, HADHB, L3HYPDH, ACAT2, ACAT1, EHHADH, HSD17B4, HADHA, HADH, GCDH, HSD17B8
Signaling by Rho Family GTPases	0.0380189	0.0433	RAF1, MYL6, PIK3R1, ARPC5, ARHGEF1, SLC9A1, CLIP1, GNB1, GNB4, PAK1, GNA15, EZR, PIK3CG, BAIAP2, GNA13, GNG12, ITGA4, ATM, RND2, ACTR2, PIK3C2B, MAP3K9, CFL1, SEPT7, ITGA5, NFKB2, KIAA1804, PLD1, GNG10, MYL9, MAP3K12, CDH1, MYL12A, ARPC1A, PIP5K1C, ARPC2, ARHGEF6, NCF2, GNB2, PIK3R6, ARHGEF18, PIK3CD, PIP4K2A, PIP4K2C, GNAL, PIK3CA, PPP1R12C, PTK2B, ARPC1B, GNA11, WASF3, RHOT2, CDC42, Sept9, GNG7…
IL-17 Signaling	0.0389045	0.0676	MAP2K4, JAK1, MAPK1, PIK3R1, HRAS, KRAS, MAPK13, PIK3R4, CXCL10, TRAF3IP2, MAP2K2, MAPK3, PIK3CG, MRAS, GSK3B, ATM, PIK3C2B, MAP3K14, IL8, AKT2, RRAS, MAPK12, ATF2, TRAF6, PIK3R3, PIK3R6, PIK3CD, MAP2K3, MAP2K6, RELA, PIK3CA, PIK3R5, CXCL5, JAK2, IL17RA, NFKB1, MAPK11, JUN, CCL2, MAP3K7, TIMP1, PIK3C3, AKT3, PIK3R2, MAPKAPK2, NOS2, MAP2K1, NRAS, PIK3C2A, MAPK8, RRAS2, MAPK14, PIK3CB, PTGS2, ELK1
CREB Signaling in Neurons	0.0389045	0.0437	RAF1, POLR2F, PIK3R1, ADCY4, SOS2, HRAS, KRAS, GNB1, GNB4, GNA15, PIK3CG, ATF4, GNA13, PLCL1, PRKD3, GNG12, ATM, PIK3C2B, AKT2, PRKCQ, RRAS, CREBBP, CREB3, ITPR1, PLCL2, GNG10, ATF2, PLCG2, ITPR3, PIK3R6, GNB2, PRKACA, PIK3CD, RPS6KA1, POLR2I, GNAL, CAMK2G, PIK3CA, PDIA3, GNA11, POLR2J, GNG7, EP300, PLCD1, PIK3C3, SOS1, CREB1, PRKCE, PIK3R2, GNB1L, GNG4, GRB2, GNA12, GNAQ, PLCG1, GNAI3, GNG5, PRK…
Gαi Signaling	0.0398107	0.0522	PRKACB, RAF1, MAPK1, ADCY4, GNB2L1, SOS2, GNB5, HRAS, KRAS, GNB1, GNB4, LTB4R, ADCY5, MAPK3, HTR1E, RGS10, MRAS, RGS14, GNG12, ADORA3, RRAS, GNG2, RALB, STAT3, RAP1A, GNG10, ADCY9, PRKACA, GNB2, RALA, GNG7, PRKAG1, SHC1, SOS1, GNB1L, GNG4, SRC, GNAS, NRAS, GRB2, GNAI1, PRKAR2A, GABBR1, XCR1, GNAI2, GNAI3, P2RY13, GABBR2, RRAS2, PRKAR2B, P2RY14, S1PR1, GNG5, P2RY12, ADCY7, PRKAR1A
3-phosphoinositide Biosynthesis	0.040738	0.0449	MTMR9, PIK3R1, STYX, MDP1, NUDT14, SET, PTPRC, PDCD1, PTPRO, PIK3CG, RNGTT, ATM, PIK3C2B, PPTC7, PPAPDC2, PTPRH, MTMR4, PI4K2A, PPP2R4, PIP5K1C, PPM1H, PIK3R6, DUSP23, PIK3CD, PIP4K2A, PIP4K2C, THTPA, NUDT1, PIK3CA, PPP1R12C, PTPN2, PTPN13, NUDT9, PPM1K, PTPN12, DUSP2, UBLCP1, MTMR6, PIK3C3, PPM1F, DUSP14, PIK3R2, PI4K2B, PALD1, PPP3CA, PI4KA, WBP11, PPFIA1, PTPN7, PPAPDC3, PPP1R8, PPP2R5D, DOT1L…
Caveolar-mediated Endocytosis Signaling	0.042658	0.0588	ARCN1, RAB5C, ITSN1, COPB2, DYRK3, ITGB3, ITGAE, ITGA9, ITGAV, ITGB4, ACTG2, ACTA1, ITGB5, DNM2, ITGA4, ITGAD, ITGA6, ITGA5, FLOT1, COPG2, COPB1, FLOT2, ITGAM, ZBTB12, INSR, ITGB6, FYN, COPZ1, FLNB, ITGA2B, HLA-A, COPA, COPE, ABL1, ITGA10, ITGB8, RAB5B, ITGB7, CD55, FLNA, PTPN1, PRKCA, ITGB1, SRC, RAB5A, ACTB, CD48, ITGAL, ACTG1, COPG1, ITGB2
Role of IL-17A in Psoriasis	0.0436516	0.154	IL8, S100A9, CCL20, S100A8, CXCL5, IL17RA
BMP signaling pathway	0.0457088	0.0602	MAP2K4, PRKACB, RAF1, RELA, MAGED1, MAPK1, BMPR2, HRAS, KRAS, MAPK13, SMAD5, NFKB1, MAPK11, PRKAG1, JUN, MAP2K2, RUNX2, MAP3K7, BMPR1A, MAPK3, SOS1, CREB1, MRAS, SMAD4, SMAD1, MAP2K1, BMP1, NRAS, GRB2, RRAS, CREBBP, MAPK8, SMAD7, PRKAR2A, SMAD6, NFKB2, MAPK12, XIAP, ATF2, MAPK14, PRKAR2B, RRAS2, PRKACA, PRKAR1A
Semaphorin Signaling in Neurons	0.0457088	0.0769	DPYSL2, FYN, RND1, MAPK1, RHOT2, LIMK2, RHOH, LIMK1, ROCK2, PTK2, PAK1, RHOG, RHOB, CDK5, CFL2, RHOT1, MAPK3, RHOU, PLXNB1, RHOF, ITGB1, RND2, PLXNA1, PAK4, PAK2, PAK6, FES, CFL1, RHOC, RAC1, ROCK1, SEMA3A, RHOQ, RHOA, ARHGAP1, FNBP1, NRP1, SEMA7A
CXCR4 Signaling	0.0467735	0.0471	RAF1, MYL6, PIK3R1, ADCY4, HRAS, KRAS, GNB1, GNB4, PAK1, GNA15, PIK3CG, GNA13, PRKD3, GNG12, ATM, RND2, PIK3C2B, AKT2, PRKCQ, RRAS, ITPR1, GNG10, MYL9, DOCK1, MYL12A, ITPR3, PIK3R6, GNB2, PIK3CD, ELMO2, GNAL, PIK3CA, RHOT2, GNA11, CRK, GNG7, ELMO3, JUN, PIK3C3, RHOU, PRKCE, PIK3R2, GNB1L, GNG4, PAK2, RHOC, EGR1, GNA12, GNAQ, MAPK8, GNAI3, FOS, LYN, GNG5, PRKCB, MAP2K4, PLCB2, MAPK1, CD4, GNB2L1, …
HER-2 Signaling in Breast Cancer	0.047863	0.0625	BAD, PIK3R1, SOS2, HRAS, GSK3A, KRAS, PARD6G, PIK3R4, ITGB3, CASP9, PIK3CG, TSC2, MRAS, ITGB4, GSK3B, PRKD3, ITGB5, ATM, TP53, PIK3C2B, AKT2, CCNE2, PRKCQ, RRAS, CDK6, MMP2, PIK3R3, PRKCD, PIK3R6, PIK3CD, PRKCH, ITGB6, TSC1, PIK3CA, PIK3R5, ITGB8, MAP3K5, CDC42, ITGB7, PIK3C3, SOS1, AKT3, PRKCE, PIK3R2, PRKCA, ITGB1, NRAS, PIK3C2A, GRB2, PLCG1, MDM2, ITGB2, CCNE1, RRAS2, PRKCI, FOXO1, CDKN1A, PIK…
Cholecystokinin/Gastrin-mediated Signaling	0.047863	0.0566	MAP2K4, RAF1, PLCB2, MAPK1, SOS2, SRF, HRAS, KRAS, PTK2, ROCK2, RHOG, MAP2K2, RHOB, MAPK3, MRAS, GNA13, PRKD3, RND2, PRKCQ, ITPR2, RRAS, IL36A, ITPR1, MAPK12, ATF2, MEF2B, IL18, RHOQ, IL1RN, RHOA, PRKCD, ITPR3, CREM, PLCB3, PRKCH, MAP2K3, MAPK7, TNF, FNBP1, MAP2K5, MAP2K6, IL1A, PTK2B, RHOT2, RHOH, BCAR1, SHC1, JUN, RHOT1, SOS1, RHOU, PRKCE, RHOF, MAP2K1, PRKCA, SRC, PXN, NRAS, GRB2, RHOC, GNA12,…
Paxillin Signaling	0.047863	0.0536	MAP2K4, MAPK1, PIK3R1, SOS2, HRAS, TLN1, KRAS, MAPK13, NCK1, PIK3R4, ITGB3, PTK2, NCK2, ITGAE, PAK1, ITGA9, PIK3CG, MRAS, ITGAV, ITGB4, ACTG2, ITGB5, ACTA1, ITGA4, ATM, ITGAD, PIK3C2B, RRAS, RAC1, ITGA6, ITGA5, MAPK12, PIK3R3, DOCK1, ITGAM, ARHGEF6, PIK3R6, PIK3CD, ACTN4, ITGB6, PIK3CA, ITGA2B, PTK2B, Actn3, PIK3R5, CRK, ITGB8, ITGA10, CDC42, BCAR1, MAPK11, PTPN12, ITGB7, ARF6, ARFIP2, PIK3C3, SO…
Telomerase Signaling	0.047863	0.0577	RAF1, MAPK1, PPP2CA, PIK3R1, PPP2R5B, SOS2, HRAS, PDPK1, HDAC10, KRAS, PIK3R4, HDAC6, MYC, RB1, MAP2K2, ETS2, PIK3CG, HDAC11, MAPK3, PPM1L, HDAC7, MRAS, ATM, IL2RB, TP53, ETS1, PIK3C2B, IL2RG, AKT2, HDAC4, HDAC8, HDAC2, RRAS, DKC1, ELF1, HDAC5, TERF2, PIK3R3, PPP2CB, PPP2R1A, HDAC3, PPP2R4, E2F1, PIK3R6, HSP90AA1, PIK3CD, TINF2, ELK3, PIK3CA, PPP2R2A, TERF2IP, PIK3R5, ABL1, PTGES3, SHC1, ELF4, HS…
UVB-Induced MAPK Signaling	0.047863	0.0727	MAP2K4, Gm6749, PIK3CA, BAD, MAPK1, PIK3R1, PIK3R5, RPS6KA3, MAPK13, PIK3R4, MAPK11, EIF4E, EIF4EBP1, MTOR, JUN, MAPK3, PIK3CG, PIK3C3, PRKCE, PIK3R2, MAP2K1, PRKD3, PRKCA, ATM, TP53, RPS6KB1, PIK3C2B, PRKCQ, PIK3C2A, MAPK8, RPS6KA5, MAPK12, PIK3R3, FOS, PRKCI, MAPK14, PRKCD, PIK3R6, PIK3CB, PRKCH, PIK3CD, PRKCB
B Cell Development	0.0489779	0.0909	HLA-DMA, HLA-DOA, CD19, SPN, CD79B, HLA-DQA1, HLA-DMB, HLA-DQB1, IL7, CD79A, IL7R, PTPRC, CD80, CD40, HLA-DRA, HLA-DOB, CD86
