# Supplementary material for: Analysis of the Bovine Monocyte-Derived Macrophage Response to Mycobacterium avium Subspecies Paratuberculosis Infection Using RNA-seq
Source: Front Immunol. 2015 Feb 4;6:23. doi: 10.3389/fimmu.2015.00023 (PMC4316787; doi:10.3389/fimmu.2015.00023)
Supplement: Supplementary file 1 [file Presentation_1.ZIP › Table S7.XLSX]

## Sheet: Sheet1
Table S7: Detailed information for DE genes detected using the Affymetrix® bovine microarray in MAP-infected versus control non-infected MDM samples at 2 hpi and 6 hpi. Genes with FDR-adjusted P values of ≤ 0.05 are highlighted.
Affymetrix ID	Ensembl gene ID	Gene symbol/identifier	Gene product description	log2 fold change (2 hpi)	Mean expression (2 hpi)	t value (2 hpi)	P value (2 hpi)	FDR-adjusted P value (2 hpi)	log2 fold change (6 hpi)	Mean expression (6 hpi)	t value (2 hpi)	P value (6 hpi)	FDR-adjusted P value (6 hpi)
AFFX-BioB-3_at	NA	NA	NA	0.293907	10.9752	1.82488	0.0773884	0.489631	-0.23444	10.9752	-1.45565	0.155254	0.412751
AFFX-BioB-5_at	NA	NA	NA	0.270674	10.2466	1.67427	0.103849	0.576259	-0.26922	10.2466	-1.66527	0.105643	0.341118
AFFX-BioB-M_at	NA	NA	NA	0.281917	11.2884	1.86976	0.0707111	0.462775	-0.261851	11.2884	-1.73668	0.0920852	0.315823
AFFX-BioC-3_at	NA	NA	NA	0.164348	12.1754	1.12203	0.270216	0.887244	-0.247025	12.1754	-1.68648	0.101452	0.332742
AFFX-BioC-5_at	NA	NA	NA	0.166607	12.3618	1.12615	0.268498	0.886094	-0.222766	12.3618	-1.50574	0.141965	0.394988
AFFX-BioDn-3_at	NA	NA	NA	0.139564	14.5454	1.41136	0.167809	0.736593	-0.198109	14.5454	-2.0034	0.0536831	0.234883
AFFX-BioDn-5_at	NA	NA	NA	0.101327	13.5682	1.02536	0.312899	0.925381	-0.12158	13.5682	-1.23031	0.227569	0.50307
AFFX-Bt_Cyph_3_at	ENSBTAG00000016822	PPIB	Bos taurus peptidylprolyl isomerase B (cyclophilin B) (PPIB), mRNA. [Source:RefSeq mRNA;Acc:NM_174152]	-0.0518219	13.0655	-0.422397	0.675567	1	-0.0306056	13.0655	-0.249464	0.8046	0.933165
AFFX-Bt_Cyph_5_at	ENSBTAG00000016822	PPIB	Bos taurus peptidylprolyl isomerase B (cyclophilin B) (PPIB), mRNA. [Source:RefSeq mRNA;Acc:NM_174152]	-0.0779329	12.1429	-0.44153	0.661805	1	-0.029421	12.1429	-0.166685	0.868669	0.960813
AFFX-Bt_Cyph_M_at	ENSBTAG00000016822	PPIB	Bos taurus peptidylprolyl isomerase B (cyclophilin B) (PPIB), mRNA. [Source:RefSeq mRNA;Acc:NM_174152]	-0.0775954	14.0284	-0.666287	0.510014	1	-0.0399899	14.0284	-0.343381	0.733563	0.900206
AFFX-Bt_eIF-4E_3_at	ENSBTAG00000009522	EIF4E	Bos taurus eukaryotic translation initiation factor 4E (EIF4E), mRNA. [Source:RefSeq mRNA;Acc:NM_174310]	-0.0663294	13.7812	-0.807887	0.425134	0.987842	0.0259261	13.7812	0.315777	0.754227	0.909441
AFFX-Bt_eIF-4E_5_at	ENSBTAG00000009522	EIF4E	Bos taurus eukaryotic translation initiation factor 4E (EIF4E), mRNA. [Source:RefSeq mRNA;Acc:NM_174310]	0.0128191	10.8042	0.0651413	0.948468	1	-0.373459	10.8042	-1.89776	0.066802	0.26558
AFFX-Bt_eIF-4E_M_at	ENSBTAG00000009522	EIF4E	Bos taurus eukaryotic translation initiation factor 4E (EIF4E), mRNA. [Source:RefSeq mRNA;Acc:NM_174310]	0.0617301	12.0307	0.501379	0.619544	1	-0.118143	12.0307	-0.959566	0.344484	0.630024
AFFX-Bt-ef1a-3_at	NA	NA	NA	-0.0555591	12.0008	-0.765873	0.449377	0.999714	-0.272385	12.0008	-3.75478	0.000695508	0.0129007
AFFX-Bt-ef1a-5_at	NA	NA	NA	0.00907486	14.7335	0.0595866	0.952856	1	-0.294948	14.7335	-1.93666	0.0616796	0.254916
AFFX-Bt-ef1a-M_at	NA	NA	NA	-0.148051	8.14974	-0.431519	0.668991	1	-0.820936	8.14974	-2.39276	0.022777	0.141762
AFFX-Bt-gapd-5_at	ENSBTAG00000014731	G3PDH	Bos taurus glyceraldehyde-3-phosphate dehydrogenase (GAPDH), mRNA. [Source:RefSeq mRNA;Acc:NM_001034034]	-0.00647189	14.4988	-0.045085	0.96432	1	-0.211863	14.4988	-1.4759	0.149767	0.404855
AFFX-Bt-gapd-M_at	ENSBTAG00000014731	G3PDH	Bos taurus glyceraldehyde-3-phosphate dehydrogenase (GAPDH), mRNA. [Source:RefSeq mRNA;Acc:NM_001034034]	-0.0148736	14.7376	-0.205306	0.838636	1	-0.0151644	14.7376	-0.20932	0.835528	0.946321
AFFX-CreX-3_at	NA	NA	NA	0.0490589	15.7824	0.950289	0.349104	0.949895	-0.0523243	15.7824	-1.01354	0.318421	0.604877
AFFX-CreX-5_at	NA	NA	NA	0.0521201	15.7205	1.14246	0.261759	0.876095	-0.0215937	15.7205	-0.473328	0.6392	0.849976
AFFX-DapX-3_at	NA	NA	NA	-0.000158722	12.9947	-0.00111703	0.999116	1	-0.244592	12.9947	-1.72136	0.0948638	0.320101
AFFX-DapX-5_at	NA	NA	NA	0.192754	10.6732	0.759738	0.452984	1	-0.492397	10.6732	-1.94077	0.0611582	0.254182
AFFX-DapX-M_at	NA	NA	NA	0.0722075	11.8865	0.301703	0.764835	1	-0.42798	11.8865	-1.78822	0.0832348	0.298272
AFFX-LysX-3_at	NA	NA	NA	0.101876	9.56787	0.576332	0.568431	1	0.0961831	9.56787	0.544125	0.590135	0.820896
AFFX-LysX-5_at	NA	NA	NA	0.0799953	7.60873	0.40009	0.691755	1	-0.0688249	7.60873	-0.344222	0.732936	0.900128
AFFX-LysX-M_at	NA	NA	NA	0.154743	8.99549	0.785036	0.438219	0.995314	-0.221715	8.99549	-1.12479	0.269061	0.550893
AFFX-PheX-3_at	NA	NA	NA	0.130646	10.1844	0.979496	0.334699	0.942801	-0.160771	10.1844	-1.20535	0.236927	0.514726
AFFX-PheX-5_at	NA	NA	NA	0.117886	7.49283	0.326023	0.746535	1	-0.71527	7.49283	-1.97814	0.0565968	0.24217
AFFX-PheX-M_at	NA	NA	NA	0.0722653	8.77629	0.38425	0.703341	1	-0.347453	8.77629	-1.84748	0.0739619	0.281664
AFFX-r2-Bs-dap-3_at	NA	NA	NA	0.00799557	13.1395	0.0568535	0.955016	1	-0.20185	13.1395	-1.43528	0.160932	0.419526
AFFX-r2-Bs-dap-5_at	NA	NA	NA	0.0985227	11.0483	0.391561	0.697984	1	-0.474877	11.0483	-1.88731	0.0682376	0.268648
AFFX-r2-Bs-dap-M_at	NA	NA	NA	0.0337702	11.9111	0.229231	0.820151	1	-0.234364	11.9111	-1.59086	0.121496	0.364831
AFFX-r2-Bs-lys-3_at	NA	NA	NA	0.0570429	9.95509	0.303876	0.763194	1	-0.0739963	9.95509	-0.394189	0.696062	0.880488
AFFX-r2-Bs-lys-5_at	NA	NA	NA	0.141003	8.2747	0.59119	0.558556	1	-0.144027	8.2747	-0.60387	0.550197	0.793476
AFFX-r2-Bs-lys-M_at	NA	NA	NA	0.0981686	9.75734	0.553856	0.583536	1	-0.137365	9.75734	-0.774999	0.444042	0.714266
AFFX-r2-Bs-phe-3_at	NA	NA	NA	0.152045	10.1678	1.19476	0.240981	0.847876	-0.100936	10.1678	-0.793146	0.433548	0.706675
AFFX-r2-Bs-phe-5_at	NA	NA	NA	0.238805	8.43718	0.786879	0.437155	0.995314	-0.658356	8.43718	-2.16932	0.0376127	0.192142
AFFX-r2-Bs-phe-M_at	NA	NA	NA	0.148958	8.41378	0.896296	0.376803	0.96483	-0.241032	8.41378	-1.45032	0.156723	0.414915
AFFX-r2-Bs-thr-3_s_at	NA	NA	NA	0.127797	10.2135	0.664128	0.511377	1	0.0537845	10.2135	0.279504	0.781661	0.924539
AFFX-r2-Bs-thr-5_s_at	NA	NA	NA	0.221467	6.95108	0.503866	0.617815	1	-1.1586	6.95108	-2.63598	0.0128425	0.100353
AFFX-r2-Bs-thr-M_s_at	NA	NA	NA	0.16316	8.06166	0.448805	0.656603	1	-0.66806	8.06166	-1.83764	0.0754373	0.284348
AFFX-r2-Ec-bioB-3_at	NA	NA	NA	0.258635	11.7348	1.81073	0.0796016	0.496504	-0.290548	11.7348	-2.03415	0.0503141	0.227049
AFFX-r2-Ec-bioB-5_at	NA	NA	NA	0.29424	11.1933	1.89402	0.0673124	0.449392	-0.28224	11.1933	-1.81677	0.07865	0.29062
AFFX-r2-Ec-bioB-M_at	NA	NA	NA	0.273564	10.8435	1.83005	0.0765921	0.486105	-0.227929	10.8435	-1.52477	0.137162	0.388584
AFFX-r2-Ec-bioC-3_at	NA	NA	NA	0.180334	12.766	1.4061	0.169351	0.738796	-0.232676	12.766	-1.81422	0.0790505	0.291335
AFFX-r2-Ec-bioC-5_at	NA	NA	NA	0.167862	12.7588	1.28625	0.207605	0.799665	-0.234785	12.7588	-1.79906	0.0814678	0.29521
AFFX-r2-Ec-bioD-3_at	NA	NA	NA	0.0523747	15.1943	0.727129	0.472445	1	-0.134556	15.1943	-1.86806	0.0709544	0.274595
AFFX-r2-Ec-bioD-5_at	NA	NA	NA	0.0772549	14.6708	0.965862	0.341373	0.944479	-0.126878	14.6708	-1.58627	0.122535	0.366161
AFFX-ThrX-3_at	NA	NA	NA	0.0995341	10.4954	0.559806	0.579518	1	0.0288656	10.4954	0.162347	0.872055	0.962073
AFFX-ThrX-5_at	NA	NA	NA	0.251319	7.31805	0.593266	0.557183	1	-0.835091	7.31805	-1.97133	0.0574056	0.244175
AFFX-ThrX-M_at	NA	NA	NA	0.164111	8.28255	0.714306	0.480228	1	-0.399558	8.28255	-1.7391	0.0916514	0.314893
Bt.1.1.S1_at	ENSBTAG00000012341	CSNK2A1	casein kinase II subunit alpha [Source:RefSeq peptide;Acc:NP_777060]	-0.00912691	8.26714	-0.055807	0.955843	1	-0.0275925	8.26714	-0.168716	0.867084	0.960399
Bt.10.2.S1_a_at	ENSBTAG00000010740	CLTB	Bos taurus clathrin, light chain B (CLTB), mRNA. [Source:RefSeq mRNA;Acc:NM_174277]	-0.067497	9.81091	-0.565092	0.575961	1	0.143848	9.81091	1.20431	0.237321	0.515133
Bt.100.1.S1_at	ENSBTAG00000002144	ADRB2	Bos taurus adrenergic, beta-2-, receptor, surface (ADRB2), mRNA. [Source:RefSeq mRNA;Acc:NM_174231]	-1.22625	10.5291	-4.8462	3.12141e-05	0.00134137	-0.59563	10.5291	-2.35397	0.0248935	0.149193
Bt.1000.1.S1_at	NA	NA	NA	-0.0364293	10.3027	-0.378003	0.70793	1	-0.227624	10.3027	-2.36191	0.0244462	0.147819
Bt.1000.2.S1_at	ENSBTAG00000001497	MRAS	Bos taurus muscle RAS oncogene homolog (MRAS), mRNA. [Source:RefSeq mRNA;Acc:NM_001098118]	-0.20974	10.9849	-1.81096	0.0795651	0.496504	-0.123368	10.9849	-1.0652	0.294776	0.578908
Bt.10001.1.A1_at	ENSBTAG00000019225	SLC39A14	Bos taurus solute carrier family 39 (zinc transporter), member 14 (SLC39A14), mRNA. [Source:RefSeq mRNA;Acc:NM_001098036]	0.0439059	3.10959	0.118491	0.906421	1	0.183163	3.10959	0.494312	0.62447	0.841722
Bt.10006.1.A1_at	ENSBTAG00000008729	FAM45A	Bos taurus family with sequence similarity 45, member A (FAM45A), mRNA. [Source:RefSeq mRNA;Acc:NM_001076902]	-0.191926	11.2976	-1.55988	0.128647	0.646606	-0.123255	11.2976	-1.00176	0.323992	0.609617
Bt.10006.2.S1_at	ENSBTAG00000008729	FAM45A	Bos taurus family with sequence similarity 45, member A (FAM45A), mRNA. [Source:RefSeq mRNA;Acc:NM_001076902]	-0.194451	10.3811	-1.60417	0.118524	0.617236	-0.502507	10.3811	-4.14556	0.000233031	0.00545234
Bt.10007.1.A1_at	ENSBTAG00000021162	CKAP2	cytoskeleton associated protein 2 [Source:HGNC Symbol;Acc:1990]	-0.190338	9.103	-0.430387	0.669806	1	0.175711	9.103	0.397313	0.69378	0.879929
Bt.10011.1.S1_at	NA	NA	NA	-0.24983	4.39513	-0.904837	0.372329	0.962584	-0.326325	4.39513	-1.18189	0.245979	0.52502
Bt.10013.1.S1_at	ENSBTAG00000015314		Bos taurus argininosuccinate lyase (ASL), mRNA. [Source:RefSeq mRNA;Acc:NM_001034428]	-0.153708	11.3616	-1.14779	0.259583	0.872953	-0.422992	11.3616	-3.15863	0.0034551	0.0412087
Bt.10014.1.S1_at	ENSBTAG00000020780	SBNO2	Bos taurus strawberry notch homolog 2 (Drosophila) (SBNO2), mRNA. [Source:RefSeq mRNA;Acc:NM_001077911]	0.0243154	5.71833	0.104858	0.917144	1	0.943061	5.71833	4.06688	0.000291028	0.00655337
Bt.10016.1.S1_at	ENSBTAG00000004632	ASPSCR1	alveolar soft part sarcoma chromosome region, candidate 1 [Source:HGNC Symbol;Acc:13825]	-0.128609	9.31558	-0.545122	0.589457	1	-0.402236	9.31558	-1.70492	0.0979232	0.326382
Bt.10016.2.S1_at	ENSBTAG00000004632	ASPSCR1	alveolar soft part sarcoma chromosome region, candidate 1 [Source:HGNC Symbol;Acc:13825]	-0.120635	11.0564	-1.26197	0.216101	0.812924	-0.0618445	11.0564	-0.646957	0.522284	0.773736
Bt.10016.3.S1_a_at	ENSBTAG00000004632	ASPSCR1	alveolar soft part sarcoma chromosome region, candidate 1 [Source:HGNC Symbol;Acc:13825]	0.0661772	2.46388	0.559058	0.580022	1	-0.0634632	2.46388	-0.536131	0.595584	0.823996
Bt.10017.1.S1_at	NA	NA	NA	-0.0676198	7.00923	-0.130279	0.897163	1	0.828447	7.00923	1.59612	0.120314	0.363541
Bt.10019.1.S1_at	ENSBTAG00000001529	WHSC1L1	Wolf-Hirschhorn syndrome candidate 1-like 1 [Source:HGNC Symbol;Acc:12767]	-0.135507	5.27924	-0.484934	0.631034	1	-0.748712	5.27924	-2.67939	0.0115621	0.0937878
Bt.10024.1.S1_at	NA	NA	NA	-0.01076	6.50921	-0.0397585	0.968533	1	0.22738	6.50921	0.840176	0.407057	0.685984
Bt.10027.1.S2_at	ENSBTAG00000005615	CEACAM1	Bos taurus carcinoembryonic antigen-related cell adhesion molecule 1 (biliary glycoprotein) (CEACAM1), mRNA. [Source:RefSeq mRNA;Acc:NM_205788]	0.030704	12.1359	0.120798	0.904608	1	-0.247992	12.1359	-0.975668	0.336564	0.622535
Bt.10027.2.S1_a_at	ENSBTAG00000005615	CEACAM1	Bos taurus carcinoembryonic antigen-related cell adhesion molecule 1 (biliary glycoprotein) (CEACAM1), mRNA. [Source:RefSeq mRNA;Acc:NM_205788]	-0.0115374	9.61938	-0.0308283	0.975598	1	-0.59317	9.61938	-1.58498	0.122828	0.366434
Bt.10029.2.S1_at	NA	NA	NA	-0.16592	9.06209	-0.789174	0.435832	0.99393	-0.342137	9.06209	-1.62732	0.113498	0.353167
Bt.10030.2.S1_a_at	ENSBTAG00000031524	PMEPA1	prostate transmembrane protein, androgen induced 1 [Source:HGNC Symbol;Acc:14107]	-0.438405	7.38385	-1.38951	0.174292	0.745902	-1.29254	7.38385	-4.09665	0.000267581	0.00612335
Bt.10033.1.S1_at	NA	NA	NA	-0.123177	11.1354	-1.11545	0.272985	0.891319	0.090692	11.1354	0.821275	0.41758	0.692727
Bt.10034.1.S1_at	ENSBTAG00000002484	NARFL	Bos taurus nuclear prelamin A recognition factor-like (NARFL), mRNA. [Source:RefSeq mRNA;Acc:NM_001083411]	-0.228956	6.59172	-0.918895	0.365041	0.962557	0.317974	6.59172	1.27616	0.211104	0.483486
Bt.10036.1.S1_at	ENSBTAG00000012885	ACAT1	Bos taurus acetyl-CoA acetyltransferase 1 (ACAT1), mRNA. [Source:RefSeq mRNA;Acc:NM_001046075]	-0.0437518	11.609	-0.302296	0.764387	1	-0.0965526	11.609	-0.667115	0.509492	0.764478
Bt.10037.1.S1_at	ENSBTAG00000021780	SCO1	Bos taurus SCO cytochrome oxidase deficient homolog 1 (yeast) (SCO1), mRNA. [Source:RefSeq mRNA;Acc:NM_001080243]	-0.147067	11.3894	-1.49176	0.145576	0.690349	0.149047	11.3894	1.51185	0.140409	0.392469
Bt.10038.1.S1_at	NA	NA	NA	-0.518642	7.13181	-2.25867	0.0308695	0.277826	-0.0278694	7.13181	-0.12137	0.904158	0.973909
Bt.10039.1.S1_at	NA	NA	NA	-0.121969	10.1745	-0.588703	0.560203	1	-0.152628	10.1745	-0.73668	0.466696	0.731015
Bt.1004.1.A1_at	ENSBTAG00000007323	CPSF6	cleavage and polyadenylation specific factor 6, 68kDa [Source:HGNC Symbol;Acc:13871]	-0.161944	12.3721	-1.81706	0.0786049	0.492769	-0.0541809	12.3721	-0.607927	0.547536	0.79191
Bt.10041.1.S1_at	ENSBTAG00000018074	VPS72	Bos taurus vacuolar protein sorting 72 homolog (S. cerevisiae) (VPS72), mRNA. [Source:RefSeq mRNA;Acc:NM_001015658]	-0.126573	8.76862	-1.12891	0.267345	0.88561	0.0101617	8.76862	0.0906331	0.92835	0.982571
Bt.10043.1.S1_at	ENSBTAG00000007447	NUDT4	Bos taurus nudix (nucleoside diphosphate linked moiety X)-type motif 4 (NUDT4), mRNA. [Source:RefSeq mRNA;Acc:NM_001081618]	-0.0350287	12.0917	-0.229979	0.819575	1	-0.340803	12.0917	-2.23753	0.0323588	0.174828
Bt.10044.3.A1_a_at	ENSBTAG00000021156	TBC1D31	Bos taurus WD repeat domain 67 (WDR67), mRNA. [Source:RefSeq mRNA;Acc:NM_001046073]	-0.266495	7.44107	-1.14992	0.258716	0.87149	-0.209553	7.44107	-0.904221	0.372651	0.657765
Bt.10046.1.A1_at	ENSBTAG00000004933	KLHDC2	Bos taurus kelch domain containing 2 (KLHDC2), mRNA. [Source:RefSeq mRNA;Acc:NM_001014948]	-0.100845	11.3237	-1.01059	0.319811	0.932755	-0.296265	11.3237	-2.96895	0.00562914	0.0572008
Bt.10046.2.S1_a_at	ENSBTAG00000004933	KLHDC2	Bos taurus kelch domain containing 2 (KLHDC2), mRNA. [Source:RefSeq mRNA;Acc:NM_001014948]	-0.0251439	9.29666	-0.135982	0.89269	1	-0.416466	9.29666	-2.25231	0.0313113	0.171392
Bt.10046.3.A1_at	NA	NA	NA	-0.1281	11.3085	-1.57741	0.124558	0.634569	-0.187923	11.3085	-2.31407	0.027255	0.156883
Bt.10051.1.A1_at	ENSBTAG00000022450	THAP9	Bos taurus THAP domain containing 9 (THAP9), mRNA. [Source:RefSeq mRNA;Acc:NM_001244183]	-0.418161	10.5724	-3.38974	0.001877	0.0352219	-0.102302	10.5724	-0.82929	0.413098	0.690753
Bt.10056.1.S1_at	ENSBTAG00000000184	EIF2AK3	Bos taurus eukaryotic translation initiation factor 2-alpha kinase 3 (EIF2AK3), mRNA. [Source:RefSeq mRNA;Acc:NM_001098086]	-0.224062	11.4962	-1.64135	0.110539	0.594347	0.181585	11.4962	1.33019	0.192879	0.459895
Bt.10060.1.S1_at	ENSBTAG00000003650	NR4A2	Bos taurus nuclear receptor subfamily 4, group A, member 2 (NR4A2), mRNA. [Source:RefSeq mRNA;Acc:NM_001076208]	0.765917	5.20031	1.70635	0.0976538	0.556245	-0.415336	5.20031	-0.925307	0.361748	0.646435
Bt.10061.1.A1_at	NA	NA	NA	-0.596595	4.35099	-1.30348	0.201733	0.79057	0.340211	4.35099	0.743314	0.462726	0.728445
Bt.10066.1.S1_at	ENSBTAG00000015242	SLC18B1	solute carrier family 18, subfamily B, member 1 [Source:HGNC Symbol;Acc:21573]	-0.164028	10.6099	-0.81673	0.420135	0.987215	-0.24767	10.6099	-1.2332	0.226503	0.501712
Bt.10067.1.S1_at	NA	NA	NA	-0.295406	6.4439	-0.801085	0.429004	0.990918	0.719055	6.4439	1.94994	0.0600105	0.250988
Bt.1007.1.S1_at	ENSBTAG00000012451	HLA-DMB	Bos taurus major histocompatibility complex, class II, DM beta (BOLA-DMB), mRNA. [Source:RefSeq mRNA;Acc:NM_001040481]	-0.0860254	12.4692	-0.696258	0.491305	1	0.0718595	12.4692	0.581604	0.564918	0.803309
Bt.10073.1.A1_at	NA	NA	NA	-0.0583468	9.54876	-0.333581	0.740877	1	0.211865	9.54876	1.21127	0.234679	0.51147
Bt.10077.1.S2_at	ENSBTAG00000031231	IRF1	Bos taurus interferon regulatory factor 1 (IRF1), mRNA. [Source:RefSeq mRNA;Acc:NM_001191261]	3.35762	10.3492	5.75125	2.25042e-06	0.000150818	3.33265	10.3492	5.70847	2.54791e-06	0.000191246
Bt.10077.1.S3_at	ENSBTAG00000031231	IRF1	Bos taurus interferon regulatory factor 1 (IRF1), mRNA. [Source:RefSeq mRNA;Acc:NM_001191261]	3.58435	10.2836	6.35105	3.98305e-07	3.64594e-05	3.03901	10.2836	5.38477	6.52807e-06	0.000383386
Bt.10078.1.S1_at	ENSBTAG00000010337	ALG11	ALG11, alpha-1,2-mannosyltransferase [Source:HGNC Symbol;Acc:32456]	0.197329	9.15781	0.956522	0.345996	0.948548	-0.378889	9.15781	-1.8366	0.0755943	0.284464
Bt.10078.2.S1_at	ENSBTAG00000010337	ALG11	ALG11, alpha-1,2-mannosyltransferase [Source:HGNC Symbol;Acc:32456]	0.0779094	10.3415	0.732199	0.469388	1	-0.106759	10.3415	-1.00333	0.323244	0.608781
Bt.10080.1.S1_at	NA	NA	NA	0.00658816	10.0581	0.0300054	0.97625	1	0.00466975	10.0581	0.0212681	0.983164	1
Bt.10081.1.S1_at	NA	NA	NA	-0.0632034	4.18875	-0.316839	0.753428	1	-0.145709	4.18875	-0.730439	0.470448	0.73376
Bt.10084.1.S1_at	ENSBTAG00000015874	CASP3	Bos taurus caspase 3, apoptosis-related cysteine peptidase (CASP3), mRNA. [Source:RefSeq mRNA;Acc:NM_001077840]	0.0834503	9.86597	0.585807	0.562124	1	0.0918009	9.86597	0.644427	0.523902	0.775113
Bt.10096.1.S1_at	ENSBTAG00000026963	NCALD	Bos taurus neurocalcin delta (NCALD), mRNA. [Source:RefSeq mRNA;Acc:NM_174398]	-0.00157116	4.82659	-0.00363808	0.99712	1	-0.798744	4.82659	-1.84952	0.0736593	0.280748
Bt.10098.1.S1_at	ENSBTAG00000012805	TSPAN13	Bos taurus tetraspanin 13 (TSPAN13), mRNA. [Source:RefSeq mRNA;Acc:NM_001035362]	1.11421	10.6301	1.92948	0.0625986	0.432391	2.68159	10.6301	4.64369	5.60561e-05	0.00191253
Bt.10101.1.S1_at	NA	NA	NA	-0.176102	11.5675	-0.770851	0.446462	0.9988	-0.613615	11.5675	-2.68598	0.0113786	0.0932211
Bt.10101.2.S1_at	NA	NA	NA	-0.125177	8.82178	-0.504573	0.617323	1	-0.666602	8.82178	-2.68699	0.0113506	0.093146
Bt.10107.1.S1_at	ENSBTAG00000005807	MICU1	Bos taurus mitochondrial calcium uptake 1 (MICU1), mRNA. [Source:RefSeq mRNA;Acc:NM_001075338]	-0.0416152	10.2475	-0.3177	0.752781	1	0.362129	10.2475	2.76457	0.00938775	0.0822542
Bt.10108.1.S1_at	NA	NA	NA	-0.248705	7.72818	-1.56467	0.127518	0.644861	-0.0534273	7.72818	-0.336126	0.738975	0.901965
Bt.10111.1.S1_at	NA	NA	NA	0.163544	12.7828	0.700309	0.488806	1	1.79479	12.7828	7.68544	9.38684e-09	2.51634e-06
Bt.10116.1.A1_at	ENSBTAG00000013641	BAG3	BCL2-associated athanogene 3 [Source:HGNC Symbol;Acc:939]	-0.269086	13.9397	-3.30066	0.00237913	0.0427219	-0.0921049	13.9397	-1.12978	0.266986	0.548418
Bt.10123.1.S1_at	NA	NA	NA	-0.56455	5.32688	-1.45108	0.156512	0.717496	-0.578567	5.32688	-1.48711	0.146796	0.400282
Bt.10129.1.A1_at	NA	NA	NA	-0.736126	6.19191	-0.886392	0.382034	0.967745	-0.649439	6.19191	-0.782009	0.43997	0.711625
Bt.10130.1.S1_at	NA	NA	NA	-0.011126	2.41245	-0.0412776	0.967332	1	0.161987	2.41245	0.600975	0.5521	0.795201
Bt.10131.1.A1_at	ENSBTAG00000008188	C16orf52	chromosome 16 open reading frame 52 [Source:HGNC Symbol;Acc:27087]	0.00800584	10.6382	0.0568019	0.955057	1	-0.169106	10.6382	-1.19981	0.239039	0.51687
Bt.10133.1.A1_at	NA	NA	NA	-0.344324	7.87958	-1.25265	0.219429	0.817793	-0.0373458	7.87958	-0.135864	0.892782	0.970809
Bt.10135.2.S1_at	ENSBTAG00000009085	SLC35A5	Bos taurus solute carrier family 35, member A5 (SLC35A5), mRNA. [Source:RefSeq mRNA;Acc:NM_001076025]	0.114065	10.1094	0.792691	0.433809	0.993138	-0.0252498	10.1094	-0.175473	0.861816	0.95834
Bt.10144.1.A1_s_at	ENSBTAG00000017839	TIAM1	T-cell lymphoma invasion and metastasis 1 [Source:HGNC Symbol;Acc:11805]	-0.106776	12.0296	-0.450647	0.655289	1	0.372471	12.0296	1.57202	0.125805	0.37155
Bt.10146.2.S1_at	NA	NA	NA	0.195631	9.26946	0.822694	0.416784	0.986484	-0.202155	9.26946	-0.850128	0.401584	0.681247
Bt.10152.1.A1_at	NA	NA	NA	-0.0277801	13.6614	-0.224655	0.823679	1	0.340162	13.6614	2.75086	0.00970993	0.08429
Bt.10154.1.S1_at	ENSBTAG00000003634	CISD1	Bos taurus CDGSH iron sulfur domain 1 (CISD1), mRNA. [Source:RefSeq mRNA;Acc:NM_001034057]	0.0372624	10.3285	0.212953	0.832717	1	-0.346464	10.3285	-1.98003	0.0563741	0.241981
Bt.10159.1.S1_at	ENSBTAG00000017560	CEBPG	Bos taurus CCAAT/enhancer binding protein (C/EBP), gamma (CEBPG), mRNA. [Source:RefSeq mRNA;Acc:NM_001034801]	-0.369394	11.9218	-3.55172	0.00121304	0.0254332	-0.121495	11.9218	-1.16818	0.251384	0.531519
Bt.10162.1.S1_at	ENSBTAG00000015392	TTF2	transcription termination factor, RNA polymerase II [Source:HGNC Symbol;Acc:12398]	0.0205548	9.47958	0.100989	0.920191	1	-0.0992456	9.47958	-0.487608	0.629159	0.844504
Bt.10166.1.A1_at	NA	NA	NA	-0.211279	9.83172	-1.39392	0.172969	0.744443	0.0512009	9.83172	0.337799	0.737726	0.901712
Bt.10168.1.S1_at	NA	NA	NA	-0.079225	11.1278	-0.934679	0.35697	0.957618	-0.156034	11.1278	-1.84085	0.0749533	0.283618
Bt.10175.2.A1_a_at	NA	NA	NA	-0.0620062	12.5776	-0.506204	0.616191	1	-0.218214	12.5776	-1.78145	0.0843551	0.30008
Bt.10179.1.S1_at	NA	NA	NA	-0.357442	6.67382	-0.763339	0.450865	1	-0.080671	6.67382	-0.172278	0.864306	0.959119
Bt.10180.1.A1_at	NA	NA	NA	-0.249354	12.0485	-0.842804	0.405608	0.979986	-0.360415	12.0485	-1.21819	0.232078	0.508755
Bt.10183.2.S1_at	ENSBTAG00000006714	VTI1A	Bos taurus vesicle transport through interaction with t-SNAREs homolog 1A (yeast) (VTI1A), mRNA. [Source:RefSeq mRNA;Acc:NM_001079792]	0.120196	9.26185	0.636979	0.528679	1	-0.2478	9.26185	-1.31321	0.198471	0.465539
Bt.10184.1.S1_a_at	ENSBTAG00000019986	CSNK1D	Bos taurus casein kinase 1, delta (CSNK1D), mRNA. [Source:RefSeq mRNA;Acc:NM_001102080]	-0.0829844	11.0646	-0.815647	0.420745	0.987734	0.0514533	11.0646	0.505731	0.616519	0.836312
Bt.10185.1.S1_at	ENSBTAG00000004772	THEM4	acyl-coenzyme A thioesterase THEM4 [Source:RefSeq peptide;Acc:NP_001073837]	-0.265116	8.80085	-1.20791	0.235953	0.841356	-0.32849	8.80085	-1.49665	0.144304	0.398074
Bt.1020.1.S1_at	ENSBTAG00000005408	CLK1	CDC-like kinase 1 [Source:HGNC Symbol;Acc:2068]	0.0153029	11.6325	0.0813537	0.935669	1	0.131601	11.6325	0.699621	0.48923	0.750678
Bt.10202.1.S1_at	ENSBTAG00000011104	RTN4	Bos taurus reticulon 4 (RTN4), transcript variant 2, mRNA. [Source:RefSeq mRNA;Acc:NM_001113221]	-0.0168183	14.2243	-0.337075	0.738266	1	-0.0146091	14.2243	-0.292799	0.77157	0.918396
Bt.10212.1.S1_at	ENSBTAG00000034985	PHLDA1	Bos taurus pleckstrin homology-like domain, family A, member 1 (PHLDA1), mRNA. [Source:RefSeq mRNA;Acc:NM_001105631]	1.92645	9.18104	4.53027	7.77123e-05	0.00275146	-0.460998	9.18104	-1.08409	0.286443	0.569296
Bt.10214.1.S1_at	ENSBTAG00000008143	STK17A	Bos taurus serine/threonine kinase 17a (STK17A), mRNA. [Source:RefSeq mRNA;Acc:NM_001083422]	-0.188259	11.1451	-1.66286	0.106129	0.582265	0.713805	11.1451	6.30491	4.54708e-07	4.92265e-05
Bt.10218.1.S1_s_at	ENSBTAG00000008492	ZMYM3	zinc finger, MYM-type 3 [Source:HGNC Symbol;Acc:13054]	-0.348339	8.23278	-1.72195	0.0947549	0.547662	0.0457208	8.23278	0.226013	0.822632	0.941206
Bt.10220.1.S1_at	ENSBTAG00000015169	UBXN4	Bos taurus UBX domain protein 4 (UBXN4), mRNA. [Source:RefSeq mRNA;Acc:NM_001035414]	-0.0308831	13.1704	-0.510216	0.61341	1	-0.175031	13.1704	-2.89166	0.00684295	0.0658502
Bt.10222.1.S1_at	NA	NA	NA	-0.113155	13.7628	-1.64096	0.110621	0.594371	0.107621	13.7628	1.56071	0.128452	0.376321
Bt.10225.1.A1_at	ENSBTAG00000035370	TBPL1	Bos taurus TBP-like 1 (TBPL1), mRNA. [Source:RefSeq mRNA;Acc:NM_001076290]	0.0644178	11.6013	0.464554	0.645403	1	0.144345	11.6013	1.04096	0.305714	0.591276
Bt.1023.1.A1_at	ENSBTAG00000030675	PDCL	Bos taurus phosducin-like (PDCL), mRNA. [Source:RefSeq mRNA;Acc:NM_174759]	0.0133955	11.7333	0.091425	0.927726	1	0.131077	11.7333	0.894611	0.37769	0.661957
Bt.10231.1.S1_at	NA	NA	NA	0.0347221	12.8245	0.330101	0.74348	1	0.0897225	12.8245	0.852986	0.400021	0.680327
Bt.10232.1.A1_at	NA	NA	NA	-0.46065	3.25987	-0.75211	0.457494	1	-0.729542	3.25987	-1.19113	0.242381	0.520498
Bt.10236.1.S1_at	ENSBTAG00000031797	MANF	Bos taurus mesencephalic astrocyte-derived neurotrophic factor (MANF), mRNA. [Source:RefSeq mRNA;Acc:NM_001101211]	-0.00413505	13.2926	-0.0306191	0.975764	1	0.149375	13.2926	1.10609	0.276954	0.559322
Bt.10245.1.S1_at	ENSBTAG00000016243	RBL2	Bos taurus retinoblastoma-like 2 (p130) (RBL2), mRNA. [Source:RefSeq mRNA;Acc:NM_001098073]	0.0353641	10.3215	0.212683	0.832927	1	0.229094	10.3215	1.37779	0.177848	0.440958
Bt.10245.2.S1_at	ENSBTAG00000016243	RBL2	Bos taurus retinoblastoma-like 2 (p130) (RBL2), mRNA. [Source:RefSeq mRNA;Acc:NM_001098073]	0.453004	3.81696	1.15004	0.258669	0.87149	-0.585682	3.81696	-1.48687	0.14686	0.400282
Bt.10247.1.S1_at	ENSBTAG00000004996	FAM206A	Bos taurus family with sequence similarity 206, member A (FAM206A), mRNA. [Source:RefSeq mRNA;Acc:NM_001045956]	-0.0497295	10.7899	-0.418564	0.678337	1	-0.354434	10.7899	-2.9832	0.00542873	0.0558054
Bt.10251.1.S1_at	NA	NA	NA	0.00851662	12.9636	0.0841967	0.933426	1	0.177366	12.9636	1.75347	0.0891181	0.310068
Bt.10253.1.A1_at	ENSBTAG00000017582	CHEK1	Bos taurus CHK1 checkpoint homolog (S. pombe) (CHEK1), mRNA. [Source:RefSeq mRNA;Acc:NM_001098023]	-0.155595	7.41483	-0.481064	0.633751	1	-0.484119	7.41483	-1.49679	0.144269	0.398074
Bt.10257.1.A1_at	ENSBTAG00000011001	ERG	v-ets avian erythroblastosis virus E26 oncogene homolog [Source:HGNC Symbol;Acc:3446]	0.000625906	2.04932	0.0124672	0.99013	1	-0.0541419	2.04932	-1.07843	0.288921	0.572
Bt.10259.1.A1_at	ENSBTAG00000016771	PLK2	polo-like kinase 2 [Source:HGNC Symbol;Acc:19699]	1.91171	9.4698	7.69597	9.12002e-09	1.68332e-06	-0.102254	9.4698	-0.411644	0.683351	0.874102
Bt.10261.1.S1_at	ENSBTAG00000016663	PIGN	phosphatidylinositol glycan anchor biosynthesis, class N [Source:HGNC Symbol;Acc:8967]	-0.0418226	11.55	-0.421474	0.676233	1	-0.00318047	11.55	-0.0320517	0.97463	0.999166
Bt.1027.1.S1_at	ENSBTAG00000008719	PRKCD	protein kinase C, delta [Source:HGNC Symbol;Acc:9399]	0.65958	10.774	4.62969	5.83659e-05	0.0021832	0.668523	10.774	4.69247	4.86953e-05	0.00170798
Bt.10271.1.A1_at	ENSBTAG00000018801	SNX3	Bos taurus sorting nexin 3 (SNX3), mRNA. [Source:RefSeq mRNA;Acc:NM_001079778]	-0.0388226	14.0186	-0.699467	0.489325	1	0.0076653	14.0186	0.138106	0.891024	0.970123
Bt.10273.1.A1_at	NA	NA	NA	0.0348065	7.65962	0.111954	0.911561	1	-0.621468	7.65962	-1.99893	0.0541892	0.236218
Bt.10276.1.S1_at	ENSBTAG00000006708	ARIH1	Bos taurus ariadne homolog, ubiquitin-conjugating enzyme E2 binding protein, 1 (Drosophila) (ARIH1), mRNA. [Source:RefSeq mRNA;Acc:NM_001081714]	-0.134493	11.0262	-0.840448	0.406907	0.981442	-0.172288	11.0262	-1.07663	0.289714	0.572811
Bt.10277.2.S1_a_at	NA	NA	NA	-0.0967988	11.9262	-1.01537	0.317564	0.930382	-0.142276	11.9262	-1.49239	0.145412	0.399238
Bt.10283.1.S1_at	NA	NA	NA	0.00919648	11.3252	0.0454596	0.964024	1	-0.340042	11.3252	-1.68088	0.102545	0.33514
Bt.10299.1.S1_at	ENSBTAG00000008130	MED10	Bos taurus mediator complex subunit 10 (MED10), mRNA. [Source:RefSeq mRNA;Acc:NM_001034756]	-0.079564	13.3444	-0.946566	0.350969	0.952275	-0.123375	13.3444	-1.46778	0.151947	0.407813
Bt.103.1.S1_at	ENSBTAG00000014046	BPI	Bos taurus bactericidal/permeability-increasing protein (BPI), mRNA. [Source:RefSeq mRNA;Acc:NM_173895]	-0.0173226	2.05165	-0.370273	0.713624	1	0.0325205	2.05165	0.69513	0.492003	0.752477
Bt.10304.1.S1_at	ENSBTAG00000010376	TMEM34	Bos taurus transmembrane protein 184C (TMEM184C), mRNA. [Source:RefSeq mRNA;Acc:NM_001075180]	0.300511	13.7303	2.45765	0.0195998	0.203107	0.0593993	13.7303	0.48578	0.63044	0.844967
Bt.10307.1.A1_at	NA	NA	NA	-0.154565	3.39357	-0.413331	0.682127	1	0.122516	3.39357	0.327627	0.745333	0.90445
Bt.1031.1.S1_at	ENSBTAG00000010992	CTSH	Bos taurus cathepsin H (CTSH), mRNA. [Source:RefSeq mRNA;Acc:NM_001034385]	0.0229742	14.5098	0.411791	0.683244	1	0.16885	14.5098	3.02647	0.00486094	0.0516802
Bt.10311.1.S1_at	NA	NA	NA	0.0248242	14.0032	0.3039	0.763176	1	0.0789685	14.0032	0.966737	0.340942	0.62713
Bt.10312.1.A1_at	ENSBTAG00000009668	TMEM184B	Bos taurus transmembrane protein 184B (TMEM184B), mRNA. [Source:RefSeq mRNA;Acc:NM_001081522]	0.0339052	13.3208	0.332566	0.741636	1	0.0354448	13.3208	0.347668	0.730371	0.898618
Bt.10317.2.S1_at	NA	NA	NA	0.0686465	11.225	0.605207	0.549319	1	-0.181874	11.225	-1.60346	0.118682	0.361732
Bt.10321.1.S1_at	ENSBTAG00000003423	DDX24	Bos taurus DEAD (Asp-Glu-Ala-Asp) box polypeptide 24 (DDX24), mRNA. [Source:RefSeq mRNA;Acc:NM_001099045]	-0.141665	11.8197	-1.78871	0.0831549	0.508274	-0.130797	11.8197	-1.65149	0.108443	0.344903
Bt.10329.1.A1_at	NA	NA	NA	-0.00439706	11.6663	-0.0346119	0.972605	1	-0.237674	11.6663	-1.87088	0.0705517	0.273987
Bt.10330.1.S1_at	ENSBTAG00000005524	HBP1	Bos taurus HMG-box transcription factor 1 (HBP1), mRNA. [Source:RefSeq mRNA;Acc:NM_001046196]	0.46869	3.89463	1.67669	0.103369	0.574793	0.153034	3.89463	0.547463	0.587868	0.81871
Bt.10332.1.A1_at	NA	NA	NA	0.0869091	5.38362	0.339641	0.736351	1	0.0479229	5.38362	0.187283	0.852624	0.953486
Bt.10333.1.S1_at	NA	NA	NA	-0.451726	5.27935	-1.05589	0.298945	0.917135	0.994703	5.27935	2.32507	0.0265845	0.154845
Bt.10339.1.A1_at	NA	NA	NA	-0.296032	3.775	-1.47086	0.151116	0.704874	0.122384	3.775	0.608079	0.547436	0.79191
Bt.1034.1.S1_at	ENSBTAG00000015285	RPS8	Bos taurus ribosomal protein S8 (RPS8), mRNA. [Source:RefSeq mRNA;Acc:NM_001025317]	-0.10995	14.6771	-1.07918	0.288593	0.907024	-0.0270556	14.6771	-0.265557	0.792288	0.928984
Bt.10342.1.A1_s_at	NA	NA	NA	-0.384458	10.0694	-2.27667	0.0296506	0.269658	-0.210603	10.0694	-1.24714	0.221416	0.496006
Bt.10348.1.A1_at	NA	NA	NA	-0.214953	13.2055	-2.81889	0.00820735	0.1077	-0.164217	13.2055	-2.15354	0.0389319	0.19621
Bt.1035.1.S1_a_at	ENSBTAG00000013926	FCGRT	Bos taurus Fc fragment of IgG, receptor, transporter, alpha (FCGRT), mRNA. [Source:RefSeq mRNA;Acc:NM_176657]	-0.056581	13.1859	-0.324461	0.747705	1	0.0345928	13.1859	0.19837	0.844013	0.949384
Bt.10352.1.S1_at	ENSBTAG00000005385	POP5	Bos taurus processing of precursor 5, ribonuclease P/MRP subunit (S. cerevisiae) (POP5), mRNA. [Source:RefSeq mRNA;Acc:NM_001075312]	-0.0708934	11.3808	-0.484279	0.631494	1	-0.279442	11.3808	-1.90889	0.0652995	0.26255
Bt.10359.1.S1_at	ENSBTAG00000008915	SF3B1	splicing factor 3b, subunit 1, 155kDa [Source:HGNC Symbol;Acc:10768]	-0.033314	12.9141	-0.501935	0.619157	1	-0.155319	12.9141	-2.34015	0.0256892	0.15228
Bt.10360.1.S1_at	NA	NA	NA	-0.106815	12.7765	-1.3841	0.175927	0.749722	-0.203805	12.7765	-2.6409	0.012691	0.099782
Bt.10360.2.S1_a_at	NA	NA	NA	0.00659441	7.69141	0.0192441	0.984766	1	-0.331135	7.69141	-0.966334	0.34114	0.627393
Bt.10373.2.S1_a_at	NA	NA	NA	-0.0681083	8.57224	-0.330167	0.743431	1	-0.551401	8.57224	-2.67301	0.0117426	0.0946382
Bt.10374.1.S1_a_at	ENSBTAG00000000026	VPS33B	Bos taurus vacuolar protein sorting 33 homolog B (yeast) (VPS33B), mRNA. [Source:RefSeq mRNA;Acc:NM_001046284]	-0.230369	10.4313	-1.78953	0.0830195	0.507722	0.166965	10.4313	1.297	0.203926	0.472428
Bt.10374.3.A1_at	NA	NA	NA	-0.289459	9.38435	-1.72076	0.0949738	0.548364	0.276251	9.38435	1.64224	0.110355	0.347837
Bt.1038.1.A1_at	ENSBTAG00000012585	RAB3GAP2	Bos taurus RAB3 GTPase activating protein subunit 2 (non-catalytic) (RAB3GAP2), mRNA. [Source:RefSeq mRNA;Acc:NM_001192199]	0.0688211	7.56674	0.152113	0.880055	1	-0.743768	7.56674	-1.64393	0.110003	0.347608
Bt.10381.1.S1_at	NA	NA	NA	0.0600618	12.1465	0.425539	0.673298	1	1.07908	12.1465	7.64532	1.04779e-08	2.68116e-06
Bt.10385.1.A1_at	ENSBTAG00000015704	TMCO3	Bos taurus transmembrane and coiled-coil domains 3 (TMCO3), mRNA. [Source:RefSeq mRNA;Acc:NM_001098003]	-0.0809619	9.02983	-0.441211	0.662034	1	0.158817	9.02983	0.865491	0.393226	0.676379
Bt.10387.1.S1_at	ENSBTAG00000006927	ABCF1	ATP-binding cassette, sub-family F (GCN20), member 1 [Source:HGNC Symbol;Acc:70]	-0.0940193	11.6663	-0.619449	0.540016	1	0.0308071	11.6663	0.202974	0.840444	0.948093
Bt.10391.1.S1_at	ENSBTAG00000018806	PSRC1	Bos taurus proline/serine-rich coiled-coil 1 (PSRC1), mRNA. [Source:RefSeq mRNA;Acc:NM_001046501]	-0.648267	4.09053	-2.6683	0.0118775	0.140619	-0.0731976	4.09053	-0.301285	0.76515	0.914965
Bt.10397.1.A1_at	ENSBTAG00000009516	RNF20	Bos taurus ring finger protein 20 (RNF20), mRNA. [Source:RefSeq mRNA;Acc:NM_001081587]	-0.0542834	10.978	-0.482884	0.632473	1	0.0318941	10.978	0.283717	0.778459	0.92318
Bt.10397.2.S1_at	ENSBTAG00000009516	RNF20	Bos taurus ring finger protein 20 (RNF20), mRNA. [Source:RefSeq mRNA;Acc:NM_001081587]	-0.120544	7.75743	-0.743189	0.462801	1	-0.0633822	7.75743	-0.390768	0.698564	0.881445
Bt.10398.1.S1_at	ENSBTAG00000009012	PTX3	Bos taurus pentraxin 3, long (PTX3), mRNA. [Source:RefSeq mRNA;Acc:NM_001076259]	6.75528	4.57222	5.904	1.44536e-06	0.000104989	3.7474	4.57222	3.27516	0.00254508	0.0328302
Bt.1040.1.A1_at	ENSBTAG00000014733	NOP2	Bos taurus NOP2 nucleolar protein homolog (yeast) (NOP2), mRNA. [Source:RefSeq mRNA;Acc:NM_001102257]	-0.131973	10.5532	-1.05256	0.300444	0.917355	-0.0994679	10.5532	-0.793315	0.433451	0.706675
Bt.1040.2.S1_at	ENSBTAG00000014733	NOP2	Bos taurus NOP2 nucleolar protein homolog (yeast) (NOP2), mRNA. [Source:RefSeq mRNA;Acc:NM_001102257]	-0.166152	3.15553	-0.619691	0.539859	1	-0.086722	3.15553	-0.323443	0.748469	0.906313
Bt.10414.1.A1_at	NA	NA	NA	2.28769	7.05396	6.45106	2.99056e-07	2.92789e-05	-0.0370873	7.05396	-0.104582	0.917361	0.97893
Bt.10414.2.S1_at	ENSBTAG00000008908	GZF1	GDNF-inducible zinc finger protein 1 [Source:HGNC Symbol;Acc:15808]	2.81815	4.81833	5.99083	1.12427e-06	8.66984e-05	0.0200514	4.81833	0.0426253	0.966266	0.996523
Bt.1042.1.S1_at	ENSBTAG00000019436	SLC39A13	Bos taurus solute carrier family 39 (zinc transporter), member 13 (SLC39A13), mRNA. [Source:RefSeq mRNA;Acc:NM_001098132]	0.0683619	10.2155	0.556801	0.581546	1	0.249338	10.2155	2.03083	0.050669	0.228376
Bt.1042.2.S1_at	ENSBTAG00000019436	SLC39A13	Bos taurus solute carrier family 39 (zinc transporter), member 13 (SLC39A13), mRNA. [Source:RefSeq mRNA;Acc:NM_001098132]	-0.0543229	6.22597	-0.219291	0.827819	1	0.0497577	6.22597	0.200862	0.842081	0.948668
Bt.10421.1.S1_at	NA	NA	NA	0.01493	12.9468	0.138541	0.890683	1	0.124319	12.9468	1.1536	0.257225	0.537923
Bt.10421.2.S1_at	NA	NA	NA	0.029188	13.3879	0.16046	0.87353	1	-0.109537	13.3879	-0.602176	0.55131	0.794597
Bt.10432.1.A1_at	NA	NA	NA	-0.0961617	6.19323	-0.627806	0.534596	1	0.243375	6.19323	1.58891	0.121935	0.365274
Bt.10436.1.S1_at	ENSBTAG00000016511	POLDIP3	Bos taurus polymerase (DNA-directed), delta interacting protein 3 (POLDIP3), mRNA. [Source:RefSeq mRNA;Acc:NM_001103183]	0.017485	10.8771	0.219323	0.827794	1	-0.118604	10.8771	-1.48772	0.146636	0.400209
Bt.1044.1.A1_at	NA	NA	NA	0.0261875	11.155	0.2554	0.800052	1	0.127142	11.155	1.23998	0.224018	0.499251
Bt.10444.1.S1_at	NA	NA	NA	-0.176034	4.08332	-0.26672	0.7914	1	-0.764812	4.08332	-1.15881	0.255126	0.534864
Bt.10458.1.A1_at	NA	NA	NA	-0.00125039	2.3534	-0.00774916	0.993865	1	-0.0307435	2.3534	-0.19053	0.8501	0.952555
Bt.10466.2.S1_at	NA	NA	NA	0.0388747	3.33446	0.112824	0.910877	1	-0.146642	3.33446	-0.42559	0.673262	0.868756
Bt.10469.1.S1_at	ENSBTAG00000002272	KCTD18	Bos taurus potassium channel tetramerisation domain containing 18 (KCTD18), mRNA. [Source:RefSeq mRNA;Acc:NM_001046514]	0.000652411	10.5913	0.00560534	0.995562	1	0.143441	10.5913	1.2324	0.226797	0.501914
Bt.10479.2.A1_at	NA	NA	NA	-0.108615	12.5299	-1.05496	0.299361	0.917135	0.167133	12.5299	1.62335	0.114349	0.354574
Bt.10479.3.S1_at	NA	NA	NA	-0.10147	12.0384	-0.524446	0.603591	1	-0.0350488	12.0384	-0.181148	0.857396	0.955974
Bt.1048.2.S1_at	NA	NA	NA	-0.0401105	8.05858	-0.257855	0.798174	1	0.101276	8.05858	0.651065	0.519663	0.772166
Bt.10480.1.A1_at	NA	NA	NA	0.282932	8.46044	1.32139	0.195763	0.783263	0.219813	8.46044	1.0266	0.312325	0.598762
Bt.10496.1.A1_at	NA	NA	NA	-0.154787	2.81623	-0.420194	0.677158	1	1.09036	2.81623	2.95996	0.00575912	0.0581542
Bt.10499.1.S1_at	ENSBTAG00000013168	RPA3	Bos taurus replication protein A3, 14kDa (RPA3), mRNA. [Source:RefSeq mRNA;Acc:NM_001034427]	-0.0307416	13.3193	-0.253417	0.801571	1	-0.0871882	13.3193	-0.718732	0.477534	0.739859
Bt.10503.1.S1_at	ENSBTAG00000000064	FEN1	Bos taurus flap structure-specific endonuclease 1 (FEN1), mRNA. [Source:RefSeq mRNA;Acc:NM_001035113]	0.0596065	10.7812	0.315018	0.754798	1	-0.118717	10.7812	-0.627414	0.534849	0.78325
Bt.10510.1.S1_at	ENSBTAG00000038047	H2AFX	Bos taurus H2A histone family, member X (H2AFX), mRNA. [Source:RefSeq mRNA;Acc:NM_001079780]	-0.0910578	8.16386	-0.46587	0.644471	1	-0.294741	8.16386	-1.50795	0.141399	0.393574
Bt.10517.1.A1_at	NA	NA	NA	0.0556718	12.5962	0.280008	0.781278	1	-0.279596	12.5962	-1.40626	0.169305	0.430101
Bt.1052.1.A1_at	ENSBTAG00000011115	CH25H	Bos taurus cholesterol 25-hydroxylase (CH25H), mRNA. [Source:RefSeq mRNA;Acc:NM_001075243]	1.9333	2.50069	7.28102	2.86774e-08	4.19323e-06	0.00132182	2.50069	0.00497813	0.996059	1
Bt.10529.2.S1_a_at	ENSBTAG00000021604	TMEM138	Bos taurus transmembrane protein 138 (TMEM138), mRNA. [Source:RefSeq mRNA;Acc:NM_001098967]	-0.28056	8.84402	-1.29022	0.206239	0.796414	-0.429183	8.84402	-1.9737	0.0571222	0.243429
Bt.10538.1.A1_at	NA	NA	NA	0.176179	7.16847	0.758829	0.45352	1	0.200051	7.16847	0.861649	0.395306	0.677538
Bt.1054.1.S1_at	NA	NA	NA	-0.305158	9.63195	-1.75278	0.089238	0.529642	0.150249	9.63195	0.863007	0.39457	0.677294
Bt.10541.1.S1_at	ENSBTAG00000020444	MAST2	microtubule associated serine/threonine kinase 2 [Source:HGNC Symbol;Acc:19035]	-0.111828	8.0608	-0.684352	0.498691	1	0.194735	8.0608	1.19171	0.242157	0.52028
Bt.10542.1.S1_at	ENSBTAG00000009780	GTF2I	Bos taurus general transcription factor IIi (GTF2I), mRNA. [Source:RefSeq mRNA;Acc:NM_001102177]	-0.197431	10.3822	-0.906313	0.371559	0.962557	-0.22039	10.3822	-1.01171	0.319284	0.605825
Bt.10550.1.A1_at	NA	NA	NA	-0.0685824	3.27272	-0.355616	0.724467	1	-0.343684	3.27272	-1.78208	0.0842497	0.300023
Bt.10552.1.A1_at	NA	NA	NA	-0.690613	5.73776	-2.68723	0.0113439	0.136524	-0.356822	5.73776	-1.38843	0.174619	0.436734
Bt.10554.1.A1_at	NA	NA	NA	0.0299074	6.46196	0.0996696	0.92123	1	0.103954	6.46196	0.346437	0.731287	0.899327
Bt.10557.1.S1_at	ENSBTAG00000038283	TMEM243	Bos taurus chromosome 4 open reading frame, human C7orf23 (TMEM243), mRNA. [Source:RefSeq mRNA;Acc:NM_001078044]	-0.115479	13.0314	-1.2669	0.214355	0.810279	0.0701309	13.0314	0.769392	0.447316	0.716768
Bt.10565.1.A1_at	ENSBTAG00000009362	SYNE1	spectrin repeat containing, nuclear envelope 1 [Source:HGNC Symbol;Acc:17089]	0.0438516	6.43742	0.171357	0.865025	1	-0.642127	6.43742	-2.5092	0.0173702	0.119814
Bt.10575.1.S1_at	ENSBTAG00000002676	SAE1	Bos taurus SUMO1 activating enzyme subunit 1 (SAE1), mRNA. [Source:RefSeq mRNA;Acc:NM_001081711]	-0.00199058	12.2228	-0.0188522	0.985076	1	0.00393931	12.2228	0.0373081	0.970472	0.997905
Bt.10579.1.S1_at	NA	NA	NA	-0.900789	11.6029	-7.54182	1.39267e-08	2.27247e-06	0.169538	11.6029	1.41945	0.165457	0.425316
Bt.10587.1.S1_at	ENSBTAG00000003069	MAN1C1	mannosidase, alpha, class 1C, member 1 [Source:HGNC Symbol;Acc:19080]	-0.0752747	12.3593	-0.642612	0.525064	1	-0.598786	12.3593	-5.11177	1.44409e-05	0.000716254
Bt.1059.1.S1_at	ENSBTAG00000001398	ATP2A2	ATPase, Ca++ transporting, cardiac muscle, slow twitch 2 [Source:HGNC Symbol;Acc:812]	-0.0494	13.718	-0.847674	0.402929	0.979392	-0.141156	13.718	-2.42216	0.0212835	0.135681
Bt.1059.2.S1_at	NA	NA	NA	-0.214595	12.3775	-1.8983	0.0667281	0.447197	-0.280954	12.3775	-2.4853	0.0183734	0.124543
Bt.1059.3.S1_a_at	NA	NA	NA	-0.19606	11.1628	-1.45154	0.156385	0.717205	-0.396411	11.1628	-2.93486	0.00613714	0.0608257
Bt.10590.1.A1_at	NA	NA	NA	-0.0328275	8.11419	-0.0815047	0.935549	1	-0.508934	8.11419	-1.26359	0.215526	0.489235
Bt.10592.1.A1_at	NA	NA	NA	0.0944614	11.6525	0.890825	0.379687	0.966622	-0.079469	11.6525	-0.749438	0.45908	0.725137
Bt.10600.1.S1_at	ENSBTAG00000006647	RCBTB2	regulator of chromosome condensation (RCC1) and BTB (POZ) domain containing protein 2 [Source:HGNC Symbol;Acc:1914]	-0.132996	12.3702	-1.22829	0.228315	0.830653	-0.0431414	12.3702	-0.398434	0.692962	0.87923
Bt.10604.1.A1_at	NA	NA	NA	-0.128166	6.08896	-0.410913	0.683881	1	1.43274	6.08896	4.59351	6.47814e-05	0.00211413
Bt.10608.2.S1_a_at	ENSBTAG00000012968	FLJ10803	cytochrome oxidase assembly 1 [Source:RefSeq peptide;Acc:NP_001029428]	0.00119352	11.2877	0.00963872	0.99237	1	-0.149133	11.2877	-1.20438	0.237296	0.515133
Bt.10609.1.S1_at	ENSBTAG00000000851	CYP20A1	Bos taurus cytochrome P450, family 20, subfamily A, polypeptide 1 (CYP20A1), mRNA. [Source:RefSeq mRNA;Acc:NM_001015644]	0.0581719	10.486	0.250373	0.803903	1	-0.483659	10.486	-2.08168	0.0454724	0.215115
Bt.10609.2.A1_at	ENSBTAG00000000851	CYP20A1	Bos taurus cytochrome P450, family 20, subfamily A, polypeptide 1 (CYP20A1), mRNA. [Source:RefSeq mRNA;Acc:NM_001015644]	-0.0508948	12.9329	-0.798825	0.430294	0.990918	-0.214868	12.9329	-3.37249	0.00196551	0.0270534
Bt.10610.1.S1_at	ENSBTAG00000015878	RHNO1	Bos taurus chromosome 5 open reading frame, human C12orf32 (RHNO1), mRNA. [Source:RefSeq mRNA;Acc:NM_001075631]	-0.0293722	9.27222	-0.137393	0.891583	1	-0.210579	9.27222	-0.985011	0.332024	0.617895
Bt.10615.1.S1_at	ENSBTAG00000002727	PHACTR4	Bos taurus phosphatase and actin regulator 4 (PHACTR4), mRNA. [Source:RefSeq mRNA;Acc:NM_001102007]	-0.186155	10.1078	-1.31995	0.196236	0.783731	0.0501479	10.1078	0.35558	0.724494	0.894907
Bt.10616.1.S1_a_at	NA	NA	NA	0.221105	10.3773	1.32555	0.194396	0.780415	0.575519	10.3773	3.4503	0.00159564	0.0232411
Bt.1062.1.S1_at	NA	NA	NA	-0.0968424	12.6363	-0.812838	0.422331	0.987842	0.0214624	12.6363	0.180143	0.858179	0.956403
Bt.10620.1.S1_at	ENSBTAG00000031890	DOCK1	dedicator of cytokinesis 1 [Source:HGNC Symbol;Acc:2987]	-0.0373745	11.2862	-0.281426	0.7802	1	0.154541	11.2862	1.16368	0.253178	0.533484
Bt.10622.1.S1_at	ENSBTAG00000014710	RAP1A	Bos taurus RAP1A, member of RAS oncogene family (RAP1A), mRNA. [Source:RefSeq mRNA;Acc:NM_174448]	-0.03122	12.81	-0.328776	0.744472	1	-0.26036	12.81	-2.74183	0.00992755	0.0853238
Bt.10622.1.S2_at	NA	NA	NA	-0.0908478	13.203	-1.05837	0.297827	0.917135	-0.0110484	13.203	-0.128713	0.898392	0.972495
Bt.10623.1.S1_at	NA	NA	NA	-0.174604	14.5782	-3.04425	0.00464437	0.0715335	-0.308815	14.5782	-5.38425	6.53789e-06	0.000383386
Bt.10626.1.A1_at	NA	NA	NA	0.364799	4.65819	1.68194	0.102338	0.572674	0.273201	4.65819	1.25962	0.216938	0.490674
Bt.10630.1.S1_at	ENSBTAG00000001388	NMB	Bos taurus neuromedin B (NMB), mRNA. [Source:RefSeq mRNA;Acc:NM_001075270]	2.20805	9.47024	6.28629	4.79687e-07	4.18667e-05	2.5468	9.47024	7.2507	3.12045e-08	6.1858e-06
Bt.10631.1.A1_at	ENSBTAG00000037375		Bos taurus zinc finger protein 547 (ZNF547), mRNA. [Source:RefSeq mRNA;Acc:NM_001105360]	-0.593203	7.7403	-1.91805	0.0640852	0.437393	-0.360674	7.7403	-1.1662	0.252172	0.532285
Bt.10631.2.S1_at	NA	NA	NA	-0.25478	3.62778	-1.34227	0.188975	0.772908	-0.220014	3.62778	-1.15911	0.255007	0.534859
Bt.10643.1.A1_at	NA	NA	NA	-0.312397	6.39629	-0.968266	0.340189	0.944479	-0.812477	6.39629	-2.51826	0.0170038	0.118763
Bt.10648.1.S1_at	ENSBTAG00000008216	RRM2	ribonucleotide reductase M2 [Source:HGNC Symbol;Acc:10452]	-0.0229562	10.9857	-0.0399643	0.96837	1	-0.313484	10.9857	-0.545742	0.589036	0.819975
Bt.1065.1.S1_at	ENSBTAG00000014649	CPT2	carnitine palmitoyltransferase 2 [Source:HGNC Symbol;Acc:2330]	-0.0508815	10.3839	-0.447672	0.657413	1	0.00993837	10.3839	0.0874409	0.930867	0.983617
Bt.10657.1.A1_at	NA	NA	NA	-0.0633562	2.12181	-0.3958	0.694885	1	-0.268289	2.12181	-1.67606	0.103493	0.337021
Bt.10659.1.A1_at	NA	NA	NA	-0.189022	3.72291	-0.653746	0.517956	1	-0.16997	3.72291	-0.587852	0.560767	0.800923
Bt.1066.2.S1_a_at	ENSBTAG00000033032	FAM50A	Bos taurus family with sequence similarity 50, member A (FAM50A), mRNA. [Source:RefSeq mRNA;Acc:NM_001034496]	-0.109933	11.6097	-0.874184	0.388546	0.971934	-0.202107	11.6097	-1.60714	0.117869	0.361078
Bt.1068.1.A1_at	ENSBTAG00000011465	MYBPH	myosin binding protein H [Source:HGNC Symbol;Acc:7552]	0.809911	2.9183	2.23345	0.0326536	0.288124	1.30896	2.9183	3.60964	0.00103606	0.0169303
Bt.10686.1.S1_at	NA	NA	NA	-0.254995	10.6007	-1.89788	0.0667851	0.447313	-0.270178	10.6007	-2.01088	0.0528457	0.232964
Bt.10688.1.S1_at	ENSBTAG00000001537	TSKU	Bos taurus tsukushi small leucine rich proteoglycan homolog (Xenopus laevis) (TSKU), mRNA. [Source:RefSeq mRNA;Acc:NM_001103268]	0.343073	7.46994	1.55875	0.128914	0.646606	-0.184619	7.46994	-0.838813	0.407811	0.687092
Bt.1069.1.A1_at	ENSBTAG00000015311	PTPRR	Bos taurus protein tyrosine phosphatase, receptor type, R (PTPRR), transcript variant 2, mRNA. [Source:RefSeq mRNA;Acc:NM_001113261]	0.0675381	4.78094	0.176666	0.860887	1	-0.00270094	4.78094	-0.00706509	0.994407	1
Bt.10692.1.S1_at	ENSBTAG00000047874	PRPF38B	pre-mRNA processing factor 38B [Source:HGNC Symbol;Acc:25512]	-0.0423332	12.3777	-0.337996	0.737579	1	0.0444972	12.3777	0.355274	0.724721	0.894991
Bt.10696.1.S1_at	ENSBTAG00000019777	CDCA3	Bos taurus cell division cycle associated 3 (CDCA3), mRNA. [Source:RefSeq mRNA;Acc:NM_001035449]	0.176165	7.64308	0.224873	0.823511	1	0.0984054	7.64308	0.125614	0.900825	0.972931
Bt.10699.1.S1_at	NA	NA	NA	-0.0305956	9.79216	-0.248716	0.805173	1	-0.0532768	9.79216	-0.433096	0.667857	0.865792
Bt.10703.1.S1_a_at	ENSBTAG00000017776	CHD2	Bos taurus chromodomain helicase DNA binding protein 2 (CHD2), mRNA. [Source:RefSeq mRNA;Acc:NM_001102181]	0.209681	11.736	1.81518	0.0789007	0.493524	-0.10994	11.736	-0.951733	0.348382	0.633468
Bt.1071.1.S1_a_at	ENSBTAG00000003405	TP53I3	Bos taurus tumor protein p53 inducible protein 3 (TP53I3), mRNA. [Source:RefSeq mRNA;Acc:NM_001075378]	-0.620708	6.54877	-1.60126	0.119169	0.618876	-1.01002	6.54877	-2.60559	0.0138154	0.105527
Bt.10715.1.A1_at	ENSBTAG00000010255	ZNF24	Bos taurus zinc finger protein 24 (ZNF24), mRNA. [Source:RefSeq mRNA;Acc:NM_001205479]	0.0137202	4.34389	0.0484152	0.961687	1	-0.230785	4.34389	-0.814383	0.421458	0.696491
Bt.10716.1.S1_at	ENSBTAG00000013436	HAUS5	HAUS augmin-like complex, subunit 5 [Source:HGNC Symbol;Acc:29130]	0.0607412	7.63098	0.196145	0.845739	1	-0.185535	7.63098	-0.599128	0.553315	0.796342
Bt.10716.2.S1_at	ENSBTAG00000013436	HAUS5	HAUS augmin-like complex, subunit 5 [Source:HGNC Symbol;Acc:29130]	-0.101587	8.90243	-0.562493	0.577708	1	-0.171969	8.90243	-0.952202	0.348148	0.633247
Bt.10722.1.S1_at	NA	NA	NA	-0.0731843	6.68559	-0.273204	0.786456	1	-0.057357	6.68559	-0.214119	0.831816	0.945219
Bt.10723.1.S1_at	ENSBTAG00000011147	RNF13	Bos taurus ring finger protein 13 (RNF13), mRNA. [Source:RefSeq mRNA;Acc:NM_001076142]	-0.00728689	14.2247	-0.0978554	0.922659	1	0.279347	14.2247	3.75134	0.000702131	0.0129808
Bt.10727.1.S1_at	ENSBTAG00000003081	RWDD4A	Bos taurus RWD domain containing 4 (RWDD4), mRNA. [Source:RefSeq mRNA;Acc:NM_001076824]	0.465972	9.82289	2.23482	0.0325541	0.287472	0.204976	9.82289	0.983075	0.332962	0.618821
Bt.10730.1.S1_at	ENSBTAG00000012342	LIMA1	LIM domain and actin binding 1 [Source:HGNC Symbol;Acc:24636]	-0.0215673	11.137	-0.142069	0.887919	1	0.104733	11.137	0.689903	0.49524	0.755542
Bt.10734.1.A1_at	NA	NA	NA	-0.510397	10.3104	-1.67767	0.103177	0.574793	0.22592	10.3104	0.742595	0.463156	0.728612
Bt.10734.2.S1_at	NA	NA	NA	-0.527039	8.77998	-1.40237	0.170454	0.741265	0.129605	8.77998	0.34486	0.732461	0.899957
Bt.1075.1.A1_at	ENSBTAG00000010255	ZNF24	Bos taurus zinc finger protein 24 (ZNF24), mRNA. [Source:RefSeq mRNA;Acc:NM_001205479]	0.0782204	8.07719	0.18253	0.856321	1	-0.782936	8.07719	-1.82701	0.0770596	0.28748
Bt.1076.1.S1_at	ENSBTAG00000016053	ARSA	Bos taurus arylsulfatase A (ARSA), mRNA. [Source:RefSeq mRNA;Acc:NM_001075205]	-0.202507	8.3235	-0.970784	0.338953	0.944479	0.0364594	8.3235	0.17478	0.862356	0.958656
Bt.10777.1.S1_at	NA	NA	NA	-0.0328247	12.3086	-0.304323	0.762857	1	-0.169775	12.3086	-1.57401	0.125344	0.370853
Bt.1078.2.S1_at	NA	NA	NA	-0.387052	12.907	-3.06352	0.00441995	0.0689255	-0.416366	12.907	-3.29554	0.00241163	0.0314629
Bt.10789.1.A1_at	NA	NA	NA	-0.228909	2.59304	-1.01813	0.31627	0.928597	0.114282	2.59304	0.508298	0.614738	0.835513
Bt.10797.2.S1_a_at	NA	NA	NA	-0.0560774	11.7735	-0.490201	0.627343	1	-0.139283	11.7735	-1.21754	0.232321	0.508892
Bt.10813.1.S1_at	ENSBTAG00000015426	PDLIM4	Bos taurus PDZ and LIM domain 4 (PDLIM4), mRNA. [Source:RefSeq mRNA;Acc:NM_001034491]	-0.0877551	11.616	-0.317064	0.753259	1	-0.102597	11.616	-0.370688	0.713318	0.890216
Bt.10814.1.S1_at	ENSBTAG00000020199	F2R	Bos taurus coagulation factor II (thrombin) receptor (F2R), mRNA. [Source:RefSeq mRNA;Acc:NM_001103097]	-0.343575	2.55147	-0.815291	0.420946	0.987842	-0.253026	2.55147	-0.60042	0.552464	0.795625
Bt.10815.1.S1_at	ENSBTAG00000012352	PARP16	Bos taurus poly (ADP-ribose) polymerase family, member 16 (PARP16), mRNA. [Source:RefSeq mRNA;Acc:NM_001083379]	0.131709	8.55235	0.502916	0.618475	1	0.130912	8.55235	0.499871	0.620594	0.83921
Bt.10816.1.S1_s_at	NA	NA	NA	0.224957	7.96575	0.399227	0.692384	1	0.155027	7.96575	0.275124	0.784994	0.926457
Bt.10818.1.A1_at	NA	NA	NA	-0.0449465	5.0224	-0.107827	0.914808	1	-0.222025	5.0224	-0.532639	0.597971	0.825664
Bt.1082.1.A1_at	ENSBTAG00000008072	FUSIP1	Bos taurus splicing factor, arginine/serine-rich 13A (SFRS13A), mRNA. [Source:RefSeq mRNA;Acc:NM_001078126]	-0.0310608	9.26404	-0.196654	0.845345	1	-0.130261	9.26404	-0.824719	0.41565	0.692381
Bt.10820.1.S1_at	NA	NA	NA	-0.132989	9.7183	-0.955992	0.346259	0.948548	-0.196197	9.7183	-1.41037	0.1681	0.428179
Bt.10823.1.A1_s_at	ENSBTAG00000010859	HYLS1	Bos taurus hydrolethalus syndrome 1 (HYLS1), mRNA. [Source:RefSeq mRNA;Acc:NM_001046439]	-0.158531	10.6359	-0.993019	0.328167	0.939684	0.195437	10.6359	1.22419	0.229836	0.506008
Bt.10831.1.S1_at	NA	NA	NA	-0.0332672	13.464	-0.451713	0.65453	1	0.35197	13.464	4.77916	3.79001e-05	0.00140367
Bt.10831.2.S1_at	ENSBTAG00000020034	LYN	v-yes-1 Yamaguchi sarcoma viral related oncogene homolog [Source:HGNC Symbol;Acc:6735]	0.0141791	9.22791	0.0285529	0.977399	1	0.0677776	9.22791	0.136486	0.892294	0.970809
Bt.10831.3.A1_at	NA	NA	NA	0.152821	7.97637	0.360792	0.720631	1	0.443762	7.97637	1.04767	0.302657	0.588095
Bt.10846.1.S1_at	ENSBTAG00000020434		Bos taurus chromosome 18 open reading frame, human C19orf12 (C18H19orf12), mRNA. [Source:RefSeq mRNA;Acc:NM_001076892]	-0.500194	9.21349	-2.80047	0.00859122	0.111776	0.211268	9.21349	1.18284	0.245605	0.52442
Bt.10847.1.S1_at	NA	NA	NA	-0.100793	7.78005	-0.594735	0.556212	1	0.0625987	7.78005	0.369369	0.714292	0.890216
Bt.10852.1.S1_at	ENSBTAG00000020999	DDB2	Bos taurus damage-specific DNA binding protein 2, 48kDa (DDB2), mRNA. [Source:RefSeq mRNA;Acc:NM_001075788]	-0.106973	9.90222	-0.573249	0.570492	1	-0.0163728	9.90222	-0.0877385	0.930633	0.983617
Bt.10852.2.S1_at	ENSBTAG00000020999	DDB2	Bos taurus damage-specific DNA binding protein 2, 48kDa (DDB2), mRNA. [Source:RefSeq mRNA;Acc:NM_001075788]	-0.168838	5.82133	-0.524271	0.603711	1	-0.107785	5.82133	-0.334692	0.740046	0.902511
Bt.10852.3.S1_at	ENSBTAG00000020999	DDB2	Bos taurus damage-specific DNA binding protein 2, 48kDa (DDB2), mRNA. [Source:RefSeq mRNA;Acc:NM_001075788]	-0.0227348	10.0438	-0.169101	0.866784	1	0.179798	10.0438	1.33734	0.190563	0.457376
Bt.10853.1.S1_at	NA	NA	NA	-0.110388	2.12475	-0.624394	0.536805	1	-0.298371	2.12475	-1.6877	0.101217	0.332341
Bt.10855.1.S1_at	NA	NA	NA	0.928636	12.9221	4.98935	2.06082e-05	0.000943203	-0.173109	12.9221	-0.930073	0.359313	0.644701
Bt.10859.1.A1_at	ENSBTAG00000011957	CREBL2	Bos taurus cAMP responsive element binding protein-like 2 (CREBL2), mRNA. [Source:RefSeq mRNA;Acc:NM_001076088]	-0.0453659	12.4262	-0.468691	0.642475	1	0.236818	12.4262	2.44665	0.0201079	0.131472
Bt.10859.2.S1_at	ENSBTAG00000011957	CREBL2	Bos taurus cAMP responsive element binding protein-like 2 (CREBL2), mRNA. [Source:RefSeq mRNA;Acc:NM_001076088]	-0.0225347	11.797	-0.178014	0.859836	1	0.0736216	11.797	0.581578	0.564935	0.803309
Bt.1086.1.S1_at	ENSBTAG00000007910	EXOC7	exocyst complex component 7 [Source:HGNC Symbol;Acc:23214]	0.0866248	10.0685	0.71922	0.477237	1	-0.19073	10.0685	-1.58358	0.123147	0.366721
Bt.10861.1.S1_at	NA	NA	NA	0.0121408	10.7699	0.0944279	0.925359	1	-0.179542	10.7699	-1.39643	0.172218	0.433144
Bt.10861.2.S1_at	NA	NA	NA	0.192523	7.98804	1.23968	0.22413	0.823631	-0.505867	7.98804	-3.25734	0.0026676	0.0342079
Bt.10865.1.S1_at	NA	NA	NA	0.185454	14.3061	2.45147	0.0198838	0.204636	0.203837	14.3061	2.69448	0.0111458	0.0924084
Bt.10867.1.S1_at	ENSBTAG00000007334	NFKBID	nuclear factor of kappa light polypeptide gene enhancer in B-cells inhibitor, delta [Source:HGNC Symbol;Acc:15671]	2.5625	9.7525	7.93224	4.79248e-09	1.12414e-06	0.374299	9.7525	1.15865	0.255193	0.534864
Bt.10869.1.S1_at	NA	NA	NA	-0.0102413	13.1378	-0.0726555	0.942534	1	-0.236984	13.1378	-1.68124	0.102474	0.335101
Bt.10874.1.S1_at	ENSBTAG00000002524	MRI1	Bos taurus methylthioribose-1-phosphate isomerase homolog (S. cerevisiae) (MRI1), mRNA. [Source:RefSeq mRNA;Acc:NM_001046387]	-0.303417	9.0726	-1.45513	0.155396	0.714446	-0.148566	9.0726	-0.712492	0.481335	0.743089
Bt.10875.1.A1_at	NA	NA	NA	-0.0644789	14.3066	-0.860391	0.395989	0.974967	0.10439	14.3066	1.39295	0.173258	0.434456
Bt.10878.1.S1_at	ENSBTAG00000014314	HPS1	Hermansky-Pudlak syndrome 1 [Source:HGNC Symbol;Acc:5163]	-0.0941035	9.82403	-0.451774	0.654486	1	0.287118	9.82403	1.3784	0.177662	0.440692
Bt.10878.2.S1_a_at	ENSBTAG00000014314	HPS1	Hermansky-Pudlak syndrome 1 [Source:HGNC Symbol;Acc:5163]	-0.309334	4.63616	-1.14792	0.25953	0.872953	0.0551514	4.63616	0.204663	0.839134	0.947434
Bt.1088.1.S1_a_at	ENSBTAG00000030940	GIMAP7	Bos taurus GTPase, IMAP family member 7 (GIMAP7), mRNA. [Source:RefSeq mRNA;Acc:NM_001080257]	-0.144493	5.59671	-0.161162	0.872981	1	-0.378288	5.59671	-0.421928	0.675905	0.869894
Bt.1088.2.S1_at	ENSBTAG00000030940	GIMAP7	Bos taurus GTPase, IMAP family member 7 (GIMAP7), mRNA. [Source:RefSeq mRNA;Acc:NM_001080257]	-0.274281	7.16131	-0.389992	0.699132	1	0.00693764	7.16131	0.00986443	0.992191	1
Bt.10880.1.S1_at	ENSBTAG00000010480	TIMM50	Bos taurus translocase of inner mitochondrial membrane 50 homolog (S. cerevisiae) (TIMM50), mRNA. [Source:RefSeq mRNA;Acc:NM_001035024]	-0.0415433	11.1291	-0.372565	0.711934	1	-0.0578154	11.1291	-0.518495	0.607688	0.831344
Bt.10883.1.S1_at	NA	NA	NA	0.980584	6.79015	1.22112	0.230982	0.834287	-0.159682	6.79015	-0.198852	0.84364	0.949384
Bt.10884.1.S1_at	NA	NA	NA	-0.0563406	13.2411	-0.427934	0.671572	1	0.0259657	13.2411	0.197222	0.844904	0.949873
Bt.10884.2.S1_at	NA	NA	NA	-0.039868	13.6531	-0.196846	0.845196	1	-0.112476	13.6531	-0.555345	0.582529	0.815537
Bt.10885.1.A1_at	ENSBTAG00000005355	BAG2	Bos taurus BCL2-associated athanogene 2 (BAG2), mRNA. [Source:RefSeq mRNA;Acc:NM_001034264]	-0.0865005	8.51496	-0.404625	0.688451	1	-0.563241	8.51496	-2.63468	0.0128826	0.100516
Bt.10885.2.S1_at	ENSBTAG00000005355	BAG2	Bos taurus BCL2-associated athanogene 2 (BAG2), mRNA. [Source:RefSeq mRNA;Acc:NM_001034264]	-0.142599	2.34884	-0.66975	0.507832	1	-0.29768	2.34884	-1.39812	0.171713	0.433035
Bt.1089.1.A1_at	ENSBTAG00000009103	UBLCP1	Bos taurus ubiquitin-like domain containing CTD phosphatase 1 (UBLCP1), mRNA. [Source:RefSeq mRNA;Acc:NM_001045994]	-0.0950282	13.2105	-1.64164	0.11048	0.594347	-0.00603234	13.2105	-0.10421	0.917654	0.97893
Bt.10890.1.S1_at	ENSBTAG00000018048	MED15	Bos taurus mediator complex subunit 15 (MED15), mRNA. [Source:RefSeq mRNA;Acc:NM_001099175]	-0.117121	8.8903	-0.747875	0.460009	1	0.364966	8.8903	2.33049	0.0262597	0.154069
Bt.10893.1.S1_at	NA	NA	NA	-0.0965768	12.3257	-0.451218	0.654882	1	-0.236072	12.3257	-1.10295	0.278291	0.560952
Bt.10897.1.S1_at	NA	NA	NA	-0.122369	7.68503	-0.444175	0.659912	1	0.333591	7.68503	1.21086	0.234834	0.511709
Bt.10900.1.S1_at	ENSBTAG00000025372		Bos taurus chromosome 10 open reading frame, human C14orf169 (NO66), mRNA. [Source:RefSeq mRNA;Acc:NM_001099702]	-0.436495	9.97591	-3.08152	0.00421957	0.0668188	-0.0223166	9.97591	-0.157548	0.875805	0.963805
Bt.10903.1.S1_at	NA	NA	NA	-0.050585	14.3808	-0.974569	0.337101	0.943389	-0.105791	14.3808	-2.03817	0.0498878	0.226213
Bt.10903.2.S1_at	ENSBTAG00000008621	PRKAR1A	Bos taurus protein kinase, cAMP-dependent, regulatory, type I, alpha (tissue specific extinguisher 1) (PRKAR1A), mRNA. [Source:RefSeq mRNA;Acc:NM_001076358]	-0.116339	13.2342	-1.61623	0.115884	0.609247	-0.167654	13.2342	-2.32913	0.0263409	0.15442
Bt.10911.1.S1_at	ENSBTAG00000037440		Uncharacterized protein [Source:UniProtKB/TrEMBL;Acc:F1MQS9]	-0.320971	9.50676	-2.35481	0.0248457	0.239567	-0.145962	9.50676	-1.07085	0.292265	0.575851
Bt.10915.1.A1_at	ENSBTAG00000001199	DAP3	Bos taurus death associated protein 3 (DAP3), mRNA. [Source:RefSeq mRNA;Acc:NM_001113294]	-0.103949	10.173	-1.00601	0.321976	0.934414	0.0406233	10.173	0.393147	0.696824	0.880532
Bt.10916.1.S1_at	NA	NA	NA	-0.0718038	12.4042	-0.855572	0.39861	0.97734	-0.335704	12.4042	-4.00005	0.000351221	0.00772321
Bt.10916.2.S1_at	ENSBTAG00000016895	NIPA2	Bos taurus non imprinted in Prader-Willi/Angelman syndrome 2 (NIPA2), mRNA. [Source:RefSeq mRNA;Acc:NM_001034298]	-0.0635525	13.3702	-0.42412	0.674323	1	-0.502407	13.3702	-3.35283	0.00207131	0.0283208
Bt.10919.1.S1_at	ENSBTAG00000020642	ZDHHC13	Bos taurus zinc finger, DHHC-type containing 13 (ZDHHC13), mRNA. [Source:RefSeq mRNA;Acc:NM_001206141]	0.136163	8.99063	1.10914	0.275654	0.893536	-0.173064	8.99063	-1.40973	0.168287	0.42826
Bt.10920.1.S1_at	ENSBTAG00000008167	TTC3	tetratricopeptide repeat domain 3 [Source:HGNC Symbol;Acc:12393]	-0.0198439	9.13244	-0.148686	0.882736	1	0.0739242	9.13244	0.553901	0.583506	0.816347
Bt.10922.1.A1_at	NA	NA	NA	-0.0542683	15.0254	-0.784498	0.43853	0.995646	0.0463623	15.0254	0.670209	0.507543	0.763792
Bt.10923.1.A1_at	ENSBTAG00000016932	SENP7	Bos taurus SUMO1/sentrin specific peptidase 7 (SENP7), mRNA. [Source:RefSeq mRNA;Acc:NM_001101888]	0.0562644	8.5104	0.247167	0.806361	1	0.368714	8.5104	1.61974	0.115124	0.355411
Bt.10925.1.S1_at	ENSBTAG00000044112	MSRB2	Bos taurus methionine sulfoxide reductase B2 (MSRB2), mRNA. [Source:RefSeq mRNA;Acc:NM_001206130]	-0.0531662	9.96693	-0.389133	0.699761	1	-0.033268	9.96693	-0.243494	0.809181	0.934609
Bt.10927.1.S1_at	NA	NA	NA	-0.416377	10.6551	-2.57617	0.0148221	0.166715	-0.285766	10.6551	-1.76806	0.086606	0.304699
Bt.10930.1.S1_at	NA	NA	NA	-0.0628225	8.07603	-0.249275	0.804745	1	0.665167	8.07603	2.63933	0.0127391	0.0999566
Bt.10933.1.S1_at	NA	NA	NA	-0.275175	5.21301	-0.563357	0.577127	1	-0.0763643	5.21301	-0.156338	0.876751	0.964374
Bt.10934.1.A1_at	NA	NA	NA	-0.0645283	13.1545	-0.74793	0.459976	1	0.0112794	13.1545	0.130737	0.896804	0.972495
Bt.10935.1.S1_at	ENSBTAG00000008237	TOLLIP	Bos taurus toll interacting protein (TOLLIP), mRNA. [Source:RefSeq mRNA;Acc:NM_001039961]	-0.00422039	12.7975	-0.0500995	0.960355	1	0.205613	12.7975	2.44079	0.0203835	0.132581
Bt.1094.1.S1_at	ENSBTAG00000013152	NIPSNAP1	nipsnap homolog 1 (C. elegans) [Source:HGNC Symbol;Acc:7827]	-0.095336	9.38398	-0.55072	0.585659	1	-0.215072	9.38398	-1.24239	0.22314	0.498084
Bt.10941.1.S1_at	ENSBTAG00000014088	MBNL3	muscleblind-like splicing regulator 3 [Source:HGNC Symbol;Acc:20564]	-0.348036	2.77827	-0.655951	0.516555	1	-0.78485	2.77827	-1.47922	0.14888	0.403621
Bt.10942.1.S1_at	ENSBTAG00000039695	KIAA1949	Bos taurus protein phosphatase 1, regulatory subunit 18 (PPP1R18), mRNA. [Source:RefSeq mRNA;Acc:NM_001076919]	0.366118	11.0813	2.70981	0.010737	0.1314	0.14649	11.0813	1.08424	0.286377	0.569296
Bt.10942.2.S1_at	NA	NA	NA	0.104611	4.09141	0.45161	0.654603	1	-0.0925439	4.09141	-0.399516	0.692173	0.878897
Bt.10951.1.S1_at	ENSBTAG00000013413	CCDC51	Bos taurus coiled-coil domain containing 51 (CCDC51), mRNA. [Source:RefSeq mRNA;Acc:NM_001015619]	-0.539767	9.30312	-4.90259	2.65077e-05	0.00116582	-0.0356747	9.30312	-0.324026	0.748032	0.906292
Bt.10953.1.A1_at	NA	NA	NA	0.0258681	7.70637	0.111621	0.911822	1	-0.146106	7.70637	-0.630453	0.532885	0.78244
Bt.10953.2.S1_at	NA	NA	NA	0.139482	4.46364	0.443231	0.660587	1	-0.0967335	4.46364	-0.307389	0.760543	0.912473
Bt.10954.1.S1_at	ENSBTAG00000017256	CD2	Bos taurus CD2 molecule (CD2), mRNA. [Source:RefSeq mRNA;Acc:NM_001011676]	-0.37674	3.26932	-0.561549	0.578344	1	-0.229292	3.26932	-0.34177	0.734763	0.900698
Bt.10954.2.S1_a_at	ENSBTAG00000017256	CD2	Bos taurus CD2 molecule (CD2), mRNA. [Source:RefSeq mRNA;Acc:NM_001011676]	0.00414937	4.01986	0.00687213	0.99456	1	-0.286315	4.01986	-0.474191	0.638591	0.849758
Bt.10956.1.S1_at	NA	NA	NA	-0.0143829	13.3496	-0.140315	0.889293	1	0.164387	13.3496	1.6037	0.118627	0.361724
Bt.10956.2.S1_at	NA	NA	NA	-0.147918	11.3606	-1.38726	0.17497	0.747125	-0.0672253	11.3606	-0.63048	0.532868	0.78244
Bt.10958.1.S1_at	ENSBTAG00000012868	ZNF77	zinc finger protein 77 [Source:HGNC Symbol;Acc:13150]	-0.295593	5.61801	-0.868981	0.391343	0.972564	0.265855	5.61801	0.781559	0.440231	0.7118
Bt.10959.1.A1_at	ENSBTAG00000033095	WDR70	Bos taurus WD repeat domain 70 (WDR70), mRNA. [Source:RefSeq mRNA;Acc:NM_001076238]	-0.0771618	12.2586	-0.739715	0.464878	1	-0.117438	12.2586	-1.12582	0.268633	0.550416
Bt.10960.1.A1_at	ENSBTAG00000018868	METTL9	Bos taurus methyltransferase like 9 (METTL9), mRNA. [Source:RefSeq mRNA;Acc:NM_001080367]	-0.177601	11.5949	-2.30205	0.0280051	0.259798	-0.054776	11.5949	-0.71	0.482858	0.74492
Bt.10962.1.S1_at	NA	NA	NA	0.136575	12.953	1.88692	0.0682921	0.453068	0.171064	12.953	2.36344	0.024361	0.147714
Bt.10962.2.S1_at	NA	NA	NA	0.352253	9.57406	2.38608	0.023129	0.22823	0.275384	9.57406	1.86539	0.0713389	0.275448
Bt.10965.1.S1_at	NA	NA	NA	-0.138114	3.67069	-0.338559	0.737159	1	0.896255	3.67069	2.197	0.0353957	0.185266
Bt.10969.1.S1_at	NA	NA	NA	-0.0245073	13.7578	-0.327204	0.745649	1	0.0428821	13.7578	0.57253	0.570973	0.808479
Bt.1097.1.S1_at	NA	NA	NA	-0.0170174	10.0729	-0.151273	0.880712	1	0.0405003	10.0729	0.36002	0.721203	0.892114
Bt.10972.1.S1_at	ENSBTAG00000016724	NPEPL1	Bos taurus aminopeptidase-like 1 (NPEPL1), mRNA. [Source:RefSeq mRNA;Acc:NM_001034297]	-0.0907702	12.461	-0.653817	0.517911	1	-0.470951	12.461	-3.39226	0.00186442	0.0260118
Bt.10981.1.A1_a_at	ENSBTAG00000012243	POLR1E	Bos taurus polymerase (RNA) I polypeptide E, 53kDa (POLR1E), mRNA. [Source:RefSeq mRNA;Acc:NM_001034408]	-0.105156	10.1186	-0.757448	0.454336	1	0.0164465	10.1186	0.118465	0.906441	0.97481
Bt.10981.1.A1_at	ENSBTAG00000012243	POLR1E	Bos taurus polymerase (RNA) I polypeptide E, 53kDa (POLR1E), mRNA. [Source:RefSeq mRNA;Acc:NM_001034408]	-0.116232	8.24013	-0.831462	0.411888	0.983134	-0.00959196	8.24013	-0.0686156	0.945724	0.990318
Bt.10981.2.S1_at	ENSBTAG00000012243	POLR1E	Bos taurus polymerase (RNA) I polypeptide E, 53kDa (POLR1E), mRNA. [Source:RefSeq mRNA;Acc:NM_001034408]	-0.194774	9.04602	-1.08179	0.287449	0.905789	-0.26965	9.04602	-1.49766	0.144044	0.397916
Bt.10988.1.S1_at	NA	NA	NA	0.0108452	10.9488	0.114082	0.909887	1	0.0752957	10.9488	0.792044	0.43418	0.70686
Bt.1099.1.S1_at	ENSBTAG00000014726	VAMP3	Bos taurus vesicle-associated membrane protein 3 (cellubrevin) (VAMP3), mRNA. [Source:RefSeq mRNA;Acc:NM_001045915]	-0.00649113	13.3737	-0.0946555	0.92518	1	-0.0837552	13.3737	-1.22134	0.230899	0.507554
Bt.10990.1.S1_at	ENSBTAG00000009281	SPRYD4	Bos taurus SPRY domain containing 4 (SPRYD4), mRNA. [Source:RefSeq mRNA;Acc:NM_001076173]	-0.222556	10.4228	-1.82055	0.0780595	0.490789	-0.147363	10.4228	-1.20546	0.236882	0.514726
Bt.10991.1.S1_at	NA	NA	NA	-0.00759224	2.32829	-0.0305853	0.975791	1	-0.0149574	2.32829	-0.0602558	0.952328	0.993168
Bt.10993.1.S1_at	NA	NA	NA	0.888599	8.10598	1.37516	0.178657	0.754499	2.36107	8.10598	3.65388	0.000918011	0.0154729
Bt.10994.1.S1_at	NA	NA	NA	-0.0879881	13.1826	-1.12867	0.267445	0.88561	-0.0508481	13.1826	-0.652258	0.518903	0.771781
Bt.10995.1.S1_at	ENSBTAG00000014923	BBS2	Bos taurus Bardet-Biedl syndrome 2 (BBS2), mRNA. [Source:RefSeq mRNA;Acc:NM_001038160]	-0.0354612	9.26442	-0.152848	0.87948	1	-0.199474	9.26442	-0.859793	0.396313	0.678298
Bt.10997.1.S1_at	ENSBTAG00000013535	DFFA	Bos taurus DNA fragmentation factor, 45kDa, alpha polypeptide (DFFA), mRNA. [Source:RefSeq mRNA;Acc:NM_001075342]	-0.155037	12.6428	-1.20314	0.237767	0.842399	-0.173053	12.6428	-1.34295	0.188757	0.455273
Bt.10997.2.S1_at	NA	NA	NA	-0.168596	8.70849	-0.547737	0.587682	1	-0.643938	8.70849	-2.09204	0.0444737	0.212459
Bt.10997.3.S1_a_at	ENSBTAG00000013535	DFFA	Bos taurus DNA fragmentation factor, 45kDa, alpha polypeptide (DFFA), mRNA. [Source:RefSeq mRNA;Acc:NM_001075342]	-0.300721	9.26371	-1.15879	0.255137	0.86955	-0.450339	9.26371	-1.73532	0.0923289	0.315871
Bt.10999.1.A1_at	ENSBTAG00000015205	NCK2	Bos taurus NCK adaptor protein 2 (NCK2), mRNA. [Source:RefSeq mRNA;Acc:NM_001099036]	0.0962451	10.1667	0.542411	0.591301	1	0.33118	10.1667	1.86644	0.071188	0.275148
Bt.10999.2.S1_at	ENSBTAG00000015205	NCK2	Bos taurus NCK adaptor protein 2 (NCK2), mRNA. [Source:RefSeq mRNA;Acc:NM_001099036]	0.188454	8.53104	0.977676	0.335585	0.943172	-0.0200499	8.53104	-0.104016	0.917807	0.97893
Bt.11001.1.S1_at	NA	NA	NA	-0.125271	11.5824	-0.370337	0.713577	1	-0.0656835	11.5824	-0.19418	0.847265	0.951012
Bt.11005.1.S1_at	NA	NA	NA	-0.161046	11.1297	-1.11414	0.273534	0.891639	-0.229177	11.1297	-1.58549	0.122712	0.366281
Bt.11007.1.S1_at	ENSBTAG00000010533	HMGXB4	Bos taurus HMG box domain containing 4 (HMGXB4), mRNA. [Source:RefSeq mRNA;Acc:NM_001101856]	0.248028	8.64041	0.518136	0.607936	1	-0.936898	8.64041	-1.9572	0.0591148	0.248627
Bt.1101.1.S1_at	ENSBTAG00000046959	CGGBP1	CGG triplet repeat-binding protein 1 [Source:RefSeq peptide;Acc:NP_001178066]	-0.0580412	12.2897	-0.685513	0.497968	1	-0.0277444	12.2897	-0.327685	0.745289	0.90445
Bt.11010.1.S1_at	ENSBTAG00000021092	ATP6V0D2	Bos taurus ATPase, H+ transporting, lysosomal 38kDa, V0 subunit d2 (ATP6V0D2), mRNA. [Source:RefSeq mRNA;Acc:NM_001046101]	-0.815078	8.19159	-0.704008	0.486531	1	-0.980805	8.19159	-0.847152	0.403216	0.682455
Bt.11013.1.S1_at	NA	NA	NA	0.598419	6.40504	1.53744	0.134037	0.659581	-0.111757	6.40504	-0.287122	0.775874	0.921667
Bt.11014.1.S1_at	ENSBTAG00000015529	CHCHD4	Bos taurus coiled-coil-helix-coiled-coil-helix domain containing 4 (CHCHD4), mRNA. [Source:RefSeq mRNA;Acc:NM_001046159]	-0.236271	10.6014	-1.75732	0.0884489	0.526068	-0.0330958	10.6014	-0.246158	0.807135	0.933875
Bt.11016.1.S1_at	NA	NA	NA	-0.398806	12.8866	-4.02515	0.000327303	0.00889541	-0.258761	12.8866	-2.61167	0.0136154	0.104141
Bt.11017.1.S1_at	ENSBTAG00000025450	SYNE2	spectrin repeat containing, nuclear envelope 2 [Source:HGNC Symbol;Acc:17084]	-0.0166553	4.73271	-0.0443654	0.964889	1	-0.464895	4.73271	-1.23836	0.224611	0.499783
Bt.11018.1.S1_at	ENSBTAG00000008182	FOSB	Bos taurus FBJ murine osteosarcoma viral oncogene homolog B (FOSB), mRNA. [Source:RefSeq mRNA;Acc:NM_001102248]	-0.164132	5.85266	-0.259828	0.796665	1	-1.11322	5.85266	-1.76227	0.0875957	0.306858
Bt.11022.1.S1_at	NA	NA	NA	0.103509	8.98436	0.920765	0.364079	0.961341	-0.0523582	8.98436	-0.46575	0.644556	0.852577
Bt.11023.1.S1_at	NA	NA	NA	-0.64504	7.94712	-1.95917	0.0588743	0.418476	-0.585717	7.94712	-1.77899	0.0847645	0.301136
Bt.11025.1.A1_at	ENSBTAG00000020980	CAT	Bos taurus catalase (CAT), mRNA. [Source:RefSeq mRNA;Acc:NM_001035386]	-0.055782	13.1949	-0.741493	0.463814	1	-0.0851656	13.1949	-1.13208	0.266032	0.547179
Bt.11028.1.S1_at	ENSBTAG00000023831	ELP4	Bos taurus elongator acetyltransferase complex subunit 4 (ELP4), mRNA. [Source:RefSeq mRNA;Acc:NM_001038684]	0.0109538	8.82254	0.0700847	0.944563	1	0.0835952	8.82254	0.534861	0.596452	0.82472
Bt.11033.1.S1_at	NA	NA	NA	-0.215961	9.55249	-2.06714	0.0469085	0.365497	-0.154934	9.55249	-1.483	0.147879	0.401853
Bt.11034.1.S1_at	ENSBTAG00000011463	MID1IP1	Bos taurus MID1 interacting protein 1 (gastrulation specific G12 homolog (zebrafish)) (MID1IP1), mRNA. [Source:RefSeq mRNA;Acc:NM_001076383]	-0.306647	12.3098	-2.79454	0.00871832	0.113087	-0.156781	12.3098	-1.42878	0.16278	0.421451
Bt.11035.1.S1_at	ENSBTAG00000008624	MESDC1	Bos taurus mesoderm development candidate 1 (MESDC1), mRNA. [Source:RefSeq mRNA;Acc:NM_001101258]	0.256659	12.9038	2.94031	0.006053	0.0859404	0.194184	12.9038	2.22459	0.0333016	0.177698
Bt.11038.1.S1_at	NA	NA	NA	0.122414	10.6239	0.689281	0.495626	1	-0.174977	10.6239	-0.98525	0.331909	0.617782
Bt.11039.1.S1_at	ENSBTAG00000037941	QTRT1	queuine tRNA-ribosyltransferase 1 [Source:HGNC Symbol;Acc:23797]	-0.100447	9.65184	-0.585474	0.562345	1	0.129898	9.65184	0.757132	0.454522	0.722806
Bt.11041.1.S1_at	ENSBTAG00000023847	IKZF5	Bos taurus IKAROS family zinc finger 5 (Pegasus) (IKZF5), mRNA. [Source:RefSeq mRNA;Acc:NM_001083713]	0.0206229	10.8818	0.248774	0.805129	1	-0.0259566	10.8818	-0.313116	0.756229	0.910434
Bt.11041.2.A1_at	NA	NA	NA	0.235679	10.073	1.63547	0.111772	0.597552	0.157021	10.073	1.08963	0.284033	0.566405
Bt.11042.1.A1_at	NA	NA	NA	0.137516	9.12845	0.457084	0.650705	1	0.378431	9.12845	1.25786	0.217566	0.491183
Bt.11042.2.S1_at	NA	NA	NA	0.133781	11.7177	1.01878	0.315968	0.928119	0.121478	11.7177	0.925088	0.36186	0.646435
Bt.11050.1.S1_at	NA	NA	NA	-0.0935873	5.81087	-0.499917	0.620561	1	-0.323378	5.81087	-1.72739	0.0937606	0.318639
Bt.11050.2.S1_at	NA	NA	NA	-0.0956991	9.62769	-0.713387	0.480788	1	-0.0927278	9.62769	-0.691238	0.494412	0.754688
Bt.11054.1.S1_at	NA	NA	NA	-0.0984039	11.5611	-1.05332	0.300102	0.917355	0.00917291	11.5611	0.098187	0.922398	0.980184
Bt.11058.1.A1_at	NA	NA	NA	-0.188153	10.6436	-1.43159	0.161979	0.728224	-0.1932	10.6436	-1.46998	0.151353	0.406873
Bt.11059.1.S1_at	ENSBTAG00000006330	RBM5	Bos taurus RNA binding motif protein 5 (RBM5), mRNA. [Source:RefSeq mRNA;Acc:NM_001046374]	0.0347906	11.7921	0.29041	0.773381	1	0.102571	11.7921	0.856198	0.398269	0.678749
Bt.11062.1.A1_at	NA	NA	NA	1.3907	4.56861	5.77293	2.11321e-06	0.000142471	0.158728	4.56861	0.658896	0.514687	0.768039
Bt.11067.1.S1_at	NA	NA	NA	-0.33754	2.87313	-1.38847	0.174607	0.746601	-0.199826	2.87313	-0.821983	0.417183	0.692727
Bt.11070.1.S1_at	NA	NA	NA	-0.15902	3.33046	-0.461177	0.647798	1	-0.859993	3.33046	-2.49409	0.0179986	0.122593
Bt.11073.1.S1_at	ENSBTAG00000020749	AAED1	Bos taurus AhpC/TSA antioxidant enzyme domain containing 1 (AAED1), mRNA. [Source:RefSeq mRNA;Acc:NM_001076436]	-0.225618	9.40629	-0.710944	0.482281	1	-0.641935	9.40629	-2.0228	0.0515354	0.23067
Bt.11075.1.S1_at	NA	NA	NA	0.124652	12.8011	0.974389	0.337188	0.943389	0.109374	12.8011	0.854965	0.39894	0.679321
Bt.11075.2.S1_at	ENSBTAG00000013215	MREG	Bos taurus melanoregulin (MREG), mRNA. [Source:RefSeq mRNA;Acc:NM_001192953]	0.255813	11.6541	1.55278	0.130334	0.649931	-0.0702222	11.6541	-0.426246	0.672789	0.868664
Bt.11076.1.S1_at	ENSBTAG00000009163	TMEM234	Bos taurus transmembrane protein 234 (TMEM234), mRNA. [Source:RefSeq mRNA;Acc:NM_001105654]	-0.154714	8.82492	-1.17511	0.248641	0.859718	-0.0838132	8.82492	-0.636592	0.528929	0.779446
Bt.11077.1.S1_at	NA	NA	NA	-0.322369	5.94554	-1.45079	0.156592	0.717572	-0.439817	5.94554	-1.97935	0.0564533	0.242136
Bt.11078.1.S1_a_at	NA	NA	NA	-0.196689	10.3992	-1.20406	0.237419	0.842399	-0.243135	10.3992	-1.48839	0.14646	0.400115
Bt.11078.1.S1_at	ENSBTAG00000012289	AKR7A2	Bos taurus aldo-keto reductase family 7, member A2 (aflatoxin aldehyde reductase) (AKR7A2), mRNA. [Source:RefSeq mRNA;Acc:NM_001101949]	-0.179196	11.803	-1.62902	0.113137	0.600568	-0.0602405	11.803	-0.547632	0.587753	0.81871
Bt.11078.2.S1_at	NA	NA	NA	-0.235425	9.05079	-0.876884	0.3871	0.970587	-0.432777	9.05079	-1.61196	0.116814	0.359103
Bt.11080.1.S1_at	ENSBTAG00000007626	IL2RG	Bos taurus interleukin 2 receptor, gamma (IL2RG), mRNA. [Source:RefSeq mRNA;Acc:NM_174359]	0.225751	11.351	1.14179	0.262034	0.876223	0.340943	11.351	1.72439	0.0943072	0.319436
Bt.11082.1.S1_at	NA	NA	NA	0.0471915	10.8374	0.219746	0.827468	1	0.31708	10.8374	1.47648	0.149611	0.404533
Bt.11085.1.S1_at	ENSBTAG00000020655	BSDC1	Bos taurus BSD domain containing 1 (BSDC1), transcript variant 1, mRNA. [Source:RefSeq mRNA;Acc:NM_001035026]	0.120703	8.44773	0.647291	0.522071	1	0.133346	8.44773	0.715094	0.479747	0.741757
Bt.11087.1.S1_at	NA	NA	NA	-0.17171	6.57172	-0.768111	0.448065	0.999714	-0.305385	6.57172	-1.36608	0.181459	0.44587
Bt.11088.1.S1_a_at	ENSBTAG00000021818	CD97	Bos taurus CD97 molecule (CD97), mRNA. [Source:RefSeq mRNA;Acc:NM_176661]	-0.105766	10.915	-0.495631	0.623549	1	-0.0516858	10.915	-0.242205	0.81017	0.934991
Bt.11092.1.S1_at	NA	NA	NA	-0.260383	8.18263	-1.14784	0.259561	0.872953	-0.794452	8.18263	-3.50217	0.00138732	0.0209102
Bt.11093.1.S1_at	NA	NA	NA	-0.0404943	12.2047	-0.326494	0.746181	1	-0.38957	12.2047	-3.14099	0.00361735	0.0426022
Bt.11094.1.S1_at	NA	NA	NA	-0.589754	9.12918	-4.0501	0.000305116	0.00848223	0.347941	9.12918	2.38946	0.0229504	0.142447
Bt.11095.1.S1_a_at	ENSBTAG00000001659	VPS4A	Bos taurus vacuolar protein sorting 4 homolog A (S. cerevisiae) (VPS4A), mRNA. [Source:RefSeq mRNA;Acc:NM_001046615]	-0.0595742	12.0672	-0.607298	0.547948	1	0.0559855	12.0672	0.570715	0.572188	0.809025
Bt.11096.1.S1_at	NA	NA	NA	0.050374	13.1991	0.529739	0.599958	1	0.00617589	13.1991	0.0649464	0.948622	0.991598
Bt.11098.1.S1_at	NA	NA	NA	-1.05901	6.46306	-2.6765	0.0116435	0.138724	-0.167412	6.46306	-0.423109	0.675052	0.869414
Bt.11100.1.S1_at	NA	NA	NA	-0.22846	6.46631	-0.915034	0.367033	0.962557	-0.0904126	6.46631	-0.362124	0.719646	0.891461
Bt.11102.1.A1_at	ENSBTAG00000008527	SRSF6	serine/arginine-rich splicing factor 6 [Source:HGNC Symbol;Acc:10788]	0.0317287	12.2868	0.332233	0.741885	1	-0.328081	12.2868	-3.43536	0.00166099	0.0239451
Bt.11105.1.S1_at	ENSBTAG00000009242	ZNF638	zinc finger protein 638 [Source:HGNC Symbol;Acc:17894]	-0.00913187	12.3718	-0.11027	0.912885	1	0.132688	12.3718	1.60225	0.11895	0.361841
Bt.11109.1.S1_at	NA	NA	NA	0.732934	11.0045	3.54276	0.00124291	0.0259628	0.181218	11.0045	0.875947	0.387602	0.670149
Bt.11110.1.S1_at	NA	NA	NA	-0.37171	2.51886	-1.14386	0.261185	0.87528	-0.0888388	2.51886	-0.273383	0.786319	0.92659
Bt.11114.1.S1_at	ENSBTAG00000008606	EXOC3	Bos taurus exocyst complex component 3 (EXOC3), mRNA. [Source:RefSeq mRNA;Acc:NM_001075600]	-0.257047	8.00212	-1.51862	0.138699	0.670613	4.46315e-05	8.00212	0.00026368	0.999791	1
Bt.11124.1.S1_at	NA	NA	NA	-0.430385	7.4237	-1.25223	0.219581	0.817816	-0.289787	7.4237	-0.843154	0.405415	0.684548
Bt.11126.1.S1_at	ENSBTAG00000018043	LCAT	Bos taurus lecithin-cholesterol acyltransferase (LCAT), mRNA. [Source:RefSeq mRNA;Acc:NM_001046069]	-0.00648181	9.19035	-0.0174144	0.986214	1	0.0240524	9.19035	0.0646203	0.948879	0.99168
Bt.11126.3.S1_a_at	ENSBTAG00000018043	LCAT	Bos taurus lecithin-cholesterol acyltransferase (LCAT), mRNA. [Source:RefSeq mRNA;Acc:NM_001046069]	-0.192547	7.17494	-0.337206	0.738168	1	-0.614384	7.17494	-1.07597	0.290005	0.573137
Bt.11128.1.S1_at	ENSBTAG00000019848	UNG	Bos taurus uracil-DNA glycosylase (UNG), mRNA. [Source:RefSeq mRNA;Acc:NM_001075513]	-0.129511	11.4038	-0.800163	0.42953	0.990918	-0.0877021	11.4038	-0.541853	0.591681	0.821828
Bt.11129.1.S1_at	ENSBTAG00000010721	MCM3	Bos taurus minichromosome maintenance complex component 3 (MCM3), mRNA. [Source:RefSeq mRNA;Acc:NM_001013586]	-0.0440285	8.60862	-0.104088	0.91775	1	-0.218239	8.60862	-0.515942	0.609449	0.832468
Bt.11130.1.S1_at	ENSBTAG00000002736	DNMT1	Bos taurus DNA (cytosine-5-)-methyltransferase 1 (DNMT1), mRNA. [Source:RefSeq mRNA;Acc:NM_182651]	-0.205444	6.81562	-0.861235	0.39553	0.974967	0.0107143	6.81562	0.0449151	0.964455	0.996305
Bt.11133.1.S1_at	NA	NA	NA	-0.0381523	11.2053	-0.286611	0.776262	1	-0.104029	11.2053	-0.781496	0.440268	0.7118
Bt.11133.2.S1_a_at	ENSBTAG00000011134	USE1	Bos taurus unconventional SNARE in the ER 1 homolog (S. cerevisiae) (USE1), mRNA. [Source:RefSeq mRNA;Acc:NM_001075584]	-0.0589595	10.0868	-0.260019	0.796518	1	-0.285827	10.0868	-1.26054	0.21661	0.490365
Bt.11135.1.S1_at	ENSBTAG00000018269	MPV17	Bos taurus MpV17 mitochondrial inner membrane protein (MPV17), mRNA. [Source:RefSeq mRNA;Acc:NM_001045929]	-0.0279785	12.6173	-0.316068	0.754008	1	-0.167504	12.6173	-1.89226	0.0675545	0.267345
Bt.11136.1.S1_at	ENSBTAG00000001015	TM9SF4	Bos taurus transmembrane 9 superfamily protein member 4 (TM9SF4), mRNA. [Source:RefSeq mRNA;Acc:NM_001098077]	0.0733486	12.1226	0.729111	0.471249	1	0.136331	12.1226	1.35518	0.184871	0.45063
Bt.11138.1.S1_at	ENSBTAG00000004820	POLR2F	Bos taurus polymerase (RNA) II (DNA directed) polypeptide F (POLR2F), mRNA. [Source:RefSeq mRNA;Acc:NM_001037475]	-0.0203847	10.6815	-0.161288	0.872883	1	0.0921118	10.6815	0.728807	0.471432	0.734527
Bt.11145.1.S1_at	ENSBTAG00000005015	SFXN3	Bos taurus sideroflexin 3 (SFXN3), mRNA. [Source:RefSeq mRNA;Acc:NM_001101946]	-0.171108	11.2417	-1.20617	0.236615	0.841455	-0.377954	11.2417	-2.66427	0.011994	0.0959098
Bt.11149.1.S1_at	ENSBTAG00000018463	VIM	Bos taurus vimentin (VIM), mRNA. [Source:RefSeq mRNA;Acc:NM_173969]	-0.101564	14.5238	-0.822517	0.416883	0.986484	-0.222741	14.5238	-1.80387	0.0806938	0.294595
Bt.1115.1.S1_at	NA	NA	NA	0.102789	10.7832	0.387641	0.700854	1	0.0369677	10.7832	0.139414	0.889999	0.969475
Bt.11151.1.S1_at	NA	NA	NA	-0.20271	7.29513	-0.400662	0.691338	1	0.418056	7.29513	0.826299	0.414767	0.691831
Bt.11151.2.S1_at	ENSBTAG00000010888	MGC151567	Bos taurus chromosome 28 open reading frame, human C10orf54 (C28H10orf54), mRNA. [Source:RefSeq mRNA;Acc:NM_001080347]	-0.285261	3.08774	-1.17075	0.250364	0.861508	0.0836585	3.08774	0.343345	0.733589	0.900206
Bt.11152.2.S1_at	NA	NA	NA	-0.109469	9.42039	-0.755704	0.455366	1	-0.204395	9.42039	-1.41101	0.167911	0.428008
Bt.11154.1.S1_at	NA	NA	NA	-0.0806335	11.3951	-0.685815	0.49778	1	-0.201731	11.3951	-1.71579	0.0958908	0.322497
Bt.11154.2.S1_at	ENSBTAG00000005492	CCNY	Bos taurus cyclin Y (CCNY), mRNA. [Source:RefSeq mRNA;Acc:NM_001102268]	0.104744	5.81483	0.25572	0.799808	1	-0.671269	5.81483	-1.63883	0.111068	0.349013
Bt.11154.3.A1_at	NA	NA	NA	-0.101391	11.69	-0.619336	0.54009	1	-0.185419	11.69	-1.13262	0.265809	0.547058
Bt.11156.1.S1_at	ENSBTAG00000014150	C11H9orf16	Bos taurus chromosome 11 open reading frame, human C9orf16 (C11H9orf16), mRNA. [Source:RefSeq mRNA;Acc:NM_001195050]	-0.161281	13.3369	-0.818403	0.419194	0.986867	-0.113057	13.3369	-0.573695	0.570194	0.807828
Bt.11157.1.S1_a_at	ENSBTAG00000003956	SGCA	Bos taurus sarcoglycan, alpha (50kDa dystrophin-associated glycoprotein) (SGCA), mRNA. [Source:RefSeq mRNA;Acc:NM_001013402]	-0.109349	11.4763	-0.438941	0.663661	1	-0.222287	11.4763	-0.892286	0.378916	0.662528
Bt.11159.1.S1_at	ENSBTAG00000004037	JUN	Bos taurus jun proto-oncogene (JUN), mRNA. [Source:RefSeq mRNA;Acc:NM_001077827]	-0.527061	11.6344	-3.49045	0.00143196	0.0287903	-0.136062	11.6344	-0.901071	0.374298	0.659045
Bt.1116.1.A1_at	ENSBTAG00000017239	GABBR1	Bos taurus gamma-aminobutyric acid (GABA) B receptor, 1 (GABBR1), transcript variant 1, mRNA. [Source:RefSeq mRNA;Acc:NM_001163275]	-0.241488	3.30815	-0.744264	0.462159	1	-0.0367015	3.30815	-0.113114	0.910649	0.975951
Bt.11160.1.S1_at	NA	NA	NA	-0.257713	10.3479	-2.12015	0.0418595	0.339062	-0.217906	10.3479	-1.79266	0.0825067	0.297069
Bt.11163.1.S1_at	NA	NA	NA	-0.173071	12.8708	-1.73979	0.0915289	0.537766	0.0563478	12.8708	0.566435	0.575058	0.811028
Bt.11164.1.S1_at	ENSBTAG00000014172	FGD2	FYVE, RhoGEF and PH domain containing 2 [Source:HGNC Symbol;Acc:3664]	-0.26663	8.4767	-0.603072	0.550721	1	-0.649878	8.4767	-1.46991	0.151371	0.406873
Bt.11165.1.S1_at	ENSBTAG00000004448	CKAP5	cytoskeleton associated protein 5 [Source:HGNC Symbol;Acc:28959]	0.0407279	9.92986	0.314362	0.755291	1	0.186066	9.92986	1.43617	0.16068	0.419065
Bt.11166.1.S1_at	NA	NA	NA	-0.0500467	11.4123	-0.362224	0.719571	1	-0.0226558	11.4123	-0.163977	0.870783	0.961945
Bt.11167.1.S1_at	ENSBTAG00000013423	GLRX5	Bos taurus glutaredoxin 5 (GLRX5), mRNA. [Source:RefSeq mRNA;Acc:NM_001100303]	-0.184056	11.5135	-0.971227	0.338736	0.944479	0.388151	11.5135	2.04819	0.0488388	0.223641
Bt.11168.1.S1_at	NA	NA	NA	-0.101037	8.77207	-0.621445	0.538719	1	-0.729565	8.77207	-4.48731	8.79218e-05	0.00264682
Bt.11170.1.S1_at	NA	NA	NA	0.0131746	8.82271	0.0947469	0.925108	1	-0.0505659	8.82271	-0.36365	0.718516	0.891147
Bt.11171.1.S1_at	ENSBTAG00000008010	FLCN	Bos taurus folliculin (FLCN), mRNA. [Source:RefSeq mRNA;Acc:NM_001035363]	0.0415079	11.6229	0.347071	0.730815	1	0.148844	11.6229	1.24457	0.222349	0.497404
Bt.11173.1.S1_at	ENSBTAG00000000355	OXLD1	Bos taurus oxidoreductase-like domain containing 1 (OXLD1), mRNA. [Source:RefSeq mRNA;Acc:NM_001105635]	-0.319818	6.38292	-1.59042	0.121596	0.624849	-0.0481305	6.38292	-0.239347	0.812366	0.935912
Bt.11174.2.S1_at	ENSBTAG00000045795	KIR2DS1	killer cell immunoglobulin-like receptor, two domains, short cytoplasmic tail, 1 precursor [Source:RefSeq peptide;Acc:NP_001091036]	-0.260038	2.83429	-0.361194	0.720334	1	-0.313332	2.83429	-0.43522	0.666331	0.865059
Bt.11176.2.S1_at	ENSBTAG00000005206	TMEM14A	Bos taurus transmembrane protein 14A (TMEM14A), mRNA. [Source:RefSeq mRNA;Acc:NM_001034379]	0.0531917	9.70351	0.234454	0.816129	1	-0.234433	9.70351	-1.03332	0.309219	0.595735
Bt.11177.1.S1_at	NA	NA	NA	-0.090799	13.4421	-1.09046	0.283672	0.90095	-0.168542	13.4421	-2.02413	0.0513918	0.230434
Bt.11179.1.S1_at	ENSBTAG00000016571	ITFG3	Bos taurus integrin alpha FG-GAP repeat containing 3 (ITFG3), mRNA. [Source:RefSeq mRNA;Acc:NM_001075318]	0.00869294	8.62666	0.0549377	0.95653	1	-0.0310406	8.62666	-0.196171	0.84572	0.950011
Bt.11180.1.A1_a_at	ENSBTAG00000009111	LRRN5	Bos taurus leucine rich repeat neuronal 2 (LRRN2), mRNA. [Source:RefSeq mRNA;Acc:NM_001076971]	-0.0913539	2.21456	-0.386845	0.701438	1	-0.165011	2.21456	-0.698749	0.489768	0.750857
Bt.11182.1.S1_at	ENSBTAG00000003064	GCFC	Bos taurus GC-rich sequence DNA-binding factor 1 (GCFC1), mRNA. [Source:RefSeq mRNA;Acc:NM_001075689]	0.0425372	9.42818	0.314494	0.755192	1	0.127812	9.42818	0.944964	0.351774	0.637269
Bt.11182.2.S1_a_at	ENSBTAG00000003064	GCFC	Bos taurus GC-rich sequence DNA-binding factor 1 (GCFC1), mRNA. [Source:RefSeq mRNA;Acc:NM_001075689]	0.0205562	12.8392	0.193999	0.847406	1	-0.0267884	12.8392	-0.252815	0.802032	0.9326
Bt.11184.1.S1_at	ENSBTAG00000008730	SFXN4	Bos taurus sideroflexin 4 (SFXN4), mRNA. [Source:RefSeq mRNA;Acc:NM_001035060]	-0.11038	11.6736	-0.862882	0.394638	0.974967	-0.322565	11.6736	-2.52161	0.0168698	0.118415
Bt.11187.1.S1_at	NA	NA	NA	-0.271895	11.7882	-1.97833	0.0565736	0.409885	-0.225525	11.7882	-1.64094	0.110626	0.348305
Bt.11189.1.S1_at	NA	NA	NA	-0.00134293	13.0016	-0.0129299	0.989764	1	0.124082	13.0016	1.19468	0.241013	0.518845
Bt.11190.1.S1_at	ENSBTAG00000003417	PHKG2	Bos taurus phosphorylase kinase, gamma 2 (testis) (PHKG2), mRNA. [Source:RefSeq mRNA;Acc:NM_001046128]	-0.142035	10.1991	-1.38039	0.177054	0.751964	0.0864758	10.1991	0.840428	0.406918	0.685955
Bt.11192.1.S1_at	ENSBTAG00000017125	PABPC4	Bos taurus poly(A) binding protein, cytoplasmic 4 (inducible form) (PABPC4), mRNA. [Source:RefSeq mRNA;Acc:NM_001083724]	0.0969114	12.1336	0.867507	0.392138	0.972913	-0.0472438	12.1336	-0.422905	0.675199	0.869503
Bt.11193.1.S1_at	ENSBTAG00000011694	TIMM23	Bos taurus translocase of inner mitochondrial membrane 23 homolog (yeast) (TIMM23), mRNA. [Source:RefSeq mRNA;Acc:NM_001083658]	0.000785196	11.9309	0.00967014	0.992345	1	-0.145166	11.9309	-1.7878	0.0833036	0.298378
Bt.11194.1.S1_at	ENSBTAG00000017665	DHRS4	Bos taurus dehydrogenase/reductase (SDR family) member 4 (DHRS4), mRNA. [Source:RefSeq mRNA;Acc:NM_174822]	-0.0145962	11.8961	-0.103354	0.918328	1	-0.206359	11.8961	-1.46121	0.15373	0.410428
Bt.11196.1.S1_at	ENSBTAG00000011444	HINT2	Bos taurus histidine triad nucleotide binding protein 2 (HINT2), mRNA. [Source:RefSeq mRNA;Acc:NM_174340]	-0.098524	12.1533	-0.661379	0.513114	1	-0.159584	12.1533	-1.07127	0.29208	0.575623
Bt.11208.1.S1_at	ENSBTAG00000014583	CALM	Bos taurus calmodulin 3 (phosphorylase kinase, delta) (CALM3), mRNA. [Source:RefSeq mRNA;Acc:NM_001046249]	0.0361429	11.9421	0.25459	0.800672	1	0.246428	11.9421	1.73583	0.0922367	0.315823
Bt.1121.2.S1_a_at	ENSBTAG00000027980	TAF9	Bos taurus TAF9 RNA polymerase II, TATA box binding protein (TBP)-associated factor, 32kDa (TAF9), transcript variant 1, mRNA. [Source:RefSeq mRNA;Acc:NM_001075975]	0.0992888	11.0144	0.523621	0.604158	1	-0.31698	11.0144	-1.67166	0.104366	0.338667
Bt.11218.1.S1_at	ENSBTAG00000017273	LRRC25	Bos taurus leucine rich repeat containing 25 (LRRC25), mRNA. [Source:RefSeq mRNA;Acc:NM_174688]	-0.13828	12.9175	-0.735354	0.467492	1	0.187752	12.9175	0.998437	0.325575	0.610941
Bt.11219.1.A1_at	ENSBTAG00000012961	PAPSS1	Bos taurus 3'-phosphoadenosine 5'-phosphosulfate synthase 1 (PAPSS1), mRNA. [Source:RefSeq mRNA;Acc:NM_001034210]	-0.0708813	12.6298	-0.552133	0.584702	1	-0.31056	12.6298	-2.41912	0.0214336	0.136262
Bt.11220.2.S1_a_at	ENSBTAG00000032021	RALB	Bos taurus v-ral simian leukemia viral oncogene homolog B (ras related; GTP binding protein) (RALB), mRNA. [Source:RefSeq mRNA;Acc:NM_001097985]	-0.169607	7.48194	-0.585331	0.56244	1	-0.813499	7.48194	-2.80747	0.0084433	0.0764173
Bt.11221.1.S1_at	ENSBTAG00000014863	GPC	Bos taurus glycophorin C (Gerbich blood group) (GYPC), mRNA. [Source:RefSeq mRNA;Acc:NM_001002886]	1.5898	3.41139	2.35993	0.0245568	0.237619	3.2663	3.41139	4.84856	3.10009e-05	0.00121194
Bt.11224.1.S1_at	ENSBTAG00000010956	SCARB2	Bos taurus scavenger receptor class B, member 2 (SCARB2), mRNA. [Source:RefSeq mRNA;Acc:NM_001102153]	-0.014113	14.1181	-0.209922	0.835062	1	0.0493472	14.1181	0.734011	0.468298	0.732199
Bt.11225.1.S1_at	ENSBTAG00000004284	UFD1L	Bos taurus ubiquitin fusion degradation 1 like (yeast) (UFD1L), mRNA. [Source:RefSeq mRNA;Acc:NM_001075300]	-0.0607513	13.174	-0.530067	0.599733	1	-0.13937	13.174	-1.21603	0.232886	0.509238
Bt.11226.1.S1_at	NA	NA	NA	-0.0705446	11.2306	-0.692206	0.493812	1	-0.131933	11.2306	-1.29457	0.204753	0.473637
Bt.11228.1.S1_a_at	ENSBTAG00000018000		Bos taurus ceroid-lipofuscinosis, neuronal 3 (CLN3), mRNA. [Source:RefSeq mRNA;Acc:NM_001075174]	-0.0691099	10.505	-0.543332	0.590675	1	0.532053	10.505	4.18292	0.000209626	0.00499946
Bt.11228.3.S1_a_at	ENSBTAG00000018000		Bos taurus ceroid-lipofuscinosis, neuronal 3 (CLN3), mRNA. [Source:RefSeq mRNA;Acc:NM_001075174]	-0.0644711	6.70101	-0.135013	0.893449	1	-0.275317	6.70101	-0.576557	0.568281	0.806743
Bt.11230.1.S1_at	ENSBTAG00000017592	AGPAT9	1-acylglycerol-3-phosphate O-acyltransferase 9 [Source:HGNC Symbol;Acc:28157]	-0.122579	7.25128	-0.162205	0.872167	1	0.0751648	7.25128	0.0994631	0.921392	0.979836
Bt.11236.1.S1_at	ENSBTAG00000009951	PGP	Bos taurus phosphoglycolate phosphatase (PGP), mRNA. [Source:RefSeq mRNA;Acc:NM_001038172]	-0.177925	9.59945	-1.16683	0.251922	0.864226	0.066468	9.59945	0.435894	0.665846	0.865059
Bt.11240.1.A1_at	ENSBTAG00000017682	TET2	tet methylcytosine dioxygenase 2 [Source:HGNC Symbol;Acc:25941]	-0.0591397	8.8123	-0.117973	0.906828	1	-1.03048	8.8123	-2.05563	0.0480732	0.22235
Bt.11241.1.S1_at	NA	NA	NA	0.0911828	7.80388	0.105352	0.916756	1	-0.923401	7.80388	-1.06689	0.294023	0.578168
Bt.11242.1.S1_at	ENSBTAG00000027879	MPC1	Bos taurus brain protein 44-like (BRP44L), mRNA. [Source:RefSeq mRNA;Acc:NM_001077042]	-0.0784587	14.6524	-0.890238	0.379998	0.966622	-0.320832	14.6524	-3.64035	0.000952664	0.0158201
Bt.11245.1.S1_at	ENSBTAG00000010487	MGC128424	Bos taurus putative small membrane protein NID67 (MGC128424), mRNA. [Source:RefSeq mRNA;Acc:NM_001244119]	0.395145	13.6187	6.05383	9.37147e-07	7.32732e-05	-0.0551106	13.6187	-0.844324	0.404771	0.683957
Bt.11246.1.A1_at	NA	NA	NA	-0.440697	8.35176	-1.77452	0.0855132	0.516823	-0.0365126	8.35176	-0.147023	0.884039	0.967293
Bt.11257.1.S1_at	NA	NA	NA	-0.209844	9.78639	-1.02658	0.312334	0.924988	-0.206202	9.78639	-1.00876	0.320673	0.606819
Bt.11257.2.S1_at	ENSBTAG00000007617	TERF2	telomeric repeat binding factor 2 [Source:HGNC Symbol;Acc:11729]	-0.395495	5.69488	-1.32524	0.194497	0.780415	-0.0175102	5.69488	-0.058674	0.953578	0.993736
Bt.11258.2.A1_a_at	ENSBTAG00000005815		RING finger protein 31 [Source:RefSeq peptide;Acc:NP_001095388]	-0.59307	6.81216	-3.52531	0.00130311	0.0267732	0.23034	6.81216	1.36918	0.180498	0.444494
Bt.11259.1.S1_at	ENSBTAG00000003152	IFI27	Bos taurus putative ISG12(a) protein (IFI27), mRNA. [Source:RefSeq mRNA;Acc:NM_001038050]	-0.0343013	3.13973	-0.0658583	0.947901	1	0.131089	3.13973	0.251691	0.802893	0.932934
Bt.11263.2.S1_at	NA	NA	NA	0.0503331	8.76169	0.34388	0.733191	1	0.108191	8.76169	0.739172	0.465202	0.729977
Bt.11264.1.S1_at	ENSBTAG00000021853	IP6K2	Bos taurus inositol hexakisphosphate kinase 2 (IP6K2), mRNA. [Source:RefSeq mRNA;Acc:NM_001034317]	-0.186022	8.33558	-1.29464	0.204729	0.793041	-0.105316	8.33558	-0.732959	0.468931	0.732629
Bt.11266.1.S1_a_at	ENSBTAG00000009990	EPS15L1	Bos taurus epidermal growth factor receptor pathway substrate 15-like 1 (EPS15L1), mRNA. [Source:RefSeq mRNA;Acc:NM_001101871]	-0.51379	8.9828	-2.7541	0.00963286	0.121386	-0.296714	8.9828	-1.59049	0.121578	0.364928
Bt.11266.2.S1_a_at	ENSBTAG00000009990	EPS15L1	Bos taurus epidermal growth factor receptor pathway substrate 15-like 1 (EPS15L1), mRNA. [Source:RefSeq mRNA;Acc:NM_001101871]	-0.494032	9.05029	-3.07142	0.00433086	0.067818	-0.299791	9.05029	-1.86382	0.0715658	0.276134
Bt.11266.2.S1_s_at	ENSBTAG00000009990	EPS15L1	Bos taurus epidermal growth factor receptor pathway substrate 15-like 1 (EPS15L1), mRNA. [Source:RefSeq mRNA;Acc:NM_001101871]	-0.254201	7.69278	-0.932914	0.357866	0.957622	-0.475252	7.69278	-1.74417	0.0907517	0.313161
Bt.11268.1.S1_at	ENSBTAG00000006588	CBY1	Bos taurus chibby homolog 1 (Drosophila) (CBY1), mRNA. [Source:RefSeq mRNA;Acc:NM_174739]	0.173063	6.58393	0.508071	0.614896	1	-0.0247717	6.58393	-0.0727234	0.94248	0.988949
Bt.11270.2.S1_at	ENSBTAG00000005631	VARS	valyl-tRNA synthetase [Source:HGNC Symbol;Acc:12651]	-0.112312	9.57152	-0.663328	0.511882	1	-0.066419	9.57152	-0.392279	0.697458	0.880962
Bt.11273.1.S1_at	ENSBTAG00000010100	MED20	Bos taurus mediator complex subunit 20 (MED20), mRNA. [Source:RefSeq mRNA;Acc:NM_001103293]	-0.169941	8.61367	-0.550657	0.585702	1	-0.0670004	8.61367	-0.217101	0.829511	0.944334
Bt.11276.1.A1_at	ENSBTAG00000014506	ZNF503	zinc finger protein 503 [Source:HGNC Symbol;Acc:23589]	0.488838	6.2835	1.51161	0.140469	0.674314	0.923178	6.2835	2.8547	0.0075069	0.0701413
Bt.11276.2.A1_at	NA	NA	NA	0.22592	2.30251	2.74816	0.00977442	0.122824	-0.0131488	2.30251	-0.159947	0.873931	0.962966
Bt.11277.1.A1_at	NA	NA	NA	0.00511352	9.52384	0.0409902	0.967559	1	-0.127382	9.52384	-1.0211	0.314882	0.601326
Bt.11278.1.S1_at	NA	NA	NA	0.0938101	8.76755	0.273602	0.786152	1	0.234391	8.76755	0.683614	0.499151	0.757812
Bt.11279.1.A1_at	NA	NA	NA	-0.101328	8.09344	-0.368731	0.714762	1	-0.320776	8.09344	-1.16729	0.251736	0.532062
Bt.11280.1.S1_at	ENSBTAG00000023745	BANP	protein BANP [Source:RefSeq peptide;Acc:NP_001069088]	0.0659563	8.55244	0.298898	0.766955	1	0.325955	8.55244	1.47715	0.149433	0.404245
Bt.11282.1.S1_at	NA	NA	NA	-0.0619185	12.7505	-0.192188	0.848812	1	0.0194376	12.7505	0.0603321	0.952267	0.993168
Bt.1129.1.S1_at	ENSBTAG00000004371	CS	Bos taurus citrate synthase (CS), mRNA. [Source:RefSeq mRNA;Acc:NM_001044721]	0.0566438	7.66859	0.12646	0.900161	1	-0.514991	7.66859	-1.14974	0.258791	0.539493
Bt.1129.2.S1_at	ENSBTAG00000004371	CS	Bos taurus citrate synthase (CS), mRNA. [Source:RefSeq mRNA;Acc:NM_001044721]	0.0395625	14.5276	0.774015	0.444616	0.997595	-0.00772168	14.5276	-0.151069	0.880871	0.966628
Bt.11290.1.A1_at	ENSBTAG00000017781	BCDIN3D	Bos taurus BCDIN3 domain containing (BCDIN3D), mRNA. [Source:RefSeq mRNA;Acc:NM_001075216]	0.200905	10.268	1.58764	0.122224	0.625224	-0.131733	10.268	-1.04101	0.305691	0.591276
Bt.11290.2.S1_at	ENSBTAG00000017781	BCDIN3D	Bos taurus BCDIN3 domain containing (BCDIN3D), mRNA. [Source:RefSeq mRNA;Acc:NM_001075216]	0.276129	7.57484	1.21299	0.234031	0.83867	-0.336552	7.57484	-1.47842	0.149093	0.403907
Bt.1130.1.S1_at	ENSBTAG00000015595	MCM5	Bos taurus minichromosome maintenance complex component 5 (MCM5), mRNA. [Source:RefSeq mRNA;Acc:NM_001075290]	-0.149116	5.64935	-0.231428	0.818459	1	0.0970662	5.64935	0.150646	0.881202	0.966628
Bt.11304.1.S1_at	ENSBTAG00000003936	PNKD	Bos taurus paroxysmal nonkinesigenic dyskinesia (PNKD), transcript variant 2, mRNA. [Source:RefSeq mRNA;Acc:NM_001046583]	0.109584	7.56978	0.33013	0.743458	1	1.49468	7.56978	4.50285	8.40839e-05	0.00257256
Bt.11306.1.S1_at	ENSBTAG00000016887	TAF11	Bos taurus TAF11 RNA polymerase II, TATA box binding protein (TBP)-associated factor, 28kDa (TAF11), mRNA. [Source:RefSeq mRNA;Acc:NM_001034276]	-0.23151	12.2176	-2.82259	0.00813236	0.106965	-0.12873	12.2176	-1.56948	0.126394	0.372571
Bt.1131.1.S1_at	ENSBTAG00000016822	PPIB	Bos taurus peptidylprolyl isomerase B (cyclophilin B) (PPIB), mRNA. [Source:RefSeq mRNA;Acc:NM_174152]	-0.0627805	14.1641	-0.546623	0.588438	1	-0.0696402	14.1641	-0.60635	0.54857	0.792625
Bt.11314.1.S1_at	NA	NA	NA	-0.0233917	8.06765	-0.114345	0.90968	1	0.0756756	8.06765	0.369925	0.713881	0.890216
Bt.11319.1.A1_s_at	NA	NA	NA	-0.117128	8.91501	-0.523486	0.604251	1	0.131548	8.91501	0.587938	0.56071	0.800923
Bt.1132.1.S1_at	ENSBTAG00000038351		Uncharacterized protein [Source:UniProtKB/TrEMBL;Acc:F1N640]	-0.0186615	11.2106	-0.127197	0.899582	1	-0.183374	11.2106	-1.24987	0.22043	0.494583
Bt.1132.2.S1_at	NA	NA	NA	0.103027	9.66763	0.507437	0.615335	1	-0.409943	9.66763	-2.01909	0.0519408	0.230873
Bt.11325.1.S1_at	NA	NA	NA	-0.304032	11.6127	-2.98345	0.0054253	0.0795358	-0.157313	11.6127	-1.54371	0.132514	0.382145
Bt.11326.1.S1_at	ENSBTAG00000003764	AKIRIN2	Bos taurus akirin 2 (AKIRIN2), mRNA. [Source:RefSeq mRNA;Acc:NM_001110087]	-0.108332	12.0617	-1.0346	0.308629	0.923895	0.213846	12.0617	2.04229	0.0494547	0.225211
Bt.11326.2.A1_at	ENSBTAG00000003764	AKIRIN2	Bos taurus akirin 2 (AKIRIN2), mRNA. [Source:RefSeq mRNA;Acc:NM_001110087]	0.00455115	10.6025	0.0456798	0.96385	1	0.250304	10.6025	2.51229	0.0172443	0.119613
Bt.11326.3.S1_at	ENSBTAG00000003764	AKIRIN2	Bos taurus akirin 2 (AKIRIN2), mRNA. [Source:RefSeq mRNA;Acc:NM_001110087]	-0.0499334	8.43906	-0.344807	0.732501	1	0.0753718	8.43906	0.520467	0.606329	0.830264
Bt.11328.1.S1_at	NA	NA	NA	-0.0301366	10.8897	-0.193583	0.847729	1	-0.223415	10.8897	-1.4351	0.160982	0.419535
Bt.11329.1.S1_at	ENSBTAG00000005357	VPS11	Bos taurus vacuolar protein sorting 11 homolog (S. cerevisiae) (VPS11), mRNA. [Source:RefSeq mRNA;Acc:NM_001076216]	0.308777	8.93285	1.73076	0.0931495	0.544085	0.368386	8.93285	2.06488	0.0471347	0.22029
Bt.11334.1.A1_s_at	ENSBTAG00000013776	ITPA	Bos taurus inosine triphosphatase (nucleoside triphosphate pyrophosphatase) (ITPA), mRNA. [Source:RefSeq mRNA;Acc:NM_001076282]	-0.0406313	12.0258	-0.440901	0.662256	1	0.288995	12.0258	3.13596	0.00366499	0.0429387
Bt.11347.1.A1_at	NA	NA	NA	-0.164215	3.11669	-1.03444	0.308704	0.923895	-0.202476	3.11669	-1.27545	0.211351	0.483769
Bt.11348.1.A1_at	NA	NA	NA	-0.0594544	7.9859	-0.219752	0.827463	1	-0.431364	7.9859	-1.59438	0.120703	0.363924
Bt.11349.1.A1_at	ENSBTAG00000001126	BMP2K	Uncharacterized protein [Source:UniProtKB/TrEMBL;Acc:F1MUI8]	0.545256	5.96957	3.00797	0.00509652	0.0760002	0.219148	5.96957	1.20895	0.235559	0.512989
Bt.11352.1.S1_a_at	ENSBTAG00000021544	EBNA1BP2	Bos taurus EBNA1 binding protein 2 (EBNA1BP2), mRNA. [Source:RefSeq mRNA;Acc:NM_001034417]	0.00966354	11.8271	0.0833248	0.934114	1	-0.16195	11.8271	-1.39643	0.17222	0.433144
Bt.11352.1.S1_at	ENSBTAG00000021544	EBNA1BP2	Bos taurus EBNA1 binding protein 2 (EBNA1BP2), mRNA. [Source:RefSeq mRNA;Acc:NM_001034417]	0.0517311	11.5616	0.39911	0.692469	1	-0.212181	11.5616	-1.637	0.111451	0.349632
Bt.1136.1.S1_at	NA	NA	NA	-0.786353	6.88027	-3.41146	0.00177099	0.0339686	-0.0364409	6.88027	-0.158093	0.875379	0.963666
Bt.11361.1.S1_at	NA	NA	NA	-0.106461	8.60526	-0.517785	0.608178	1	-0.0761843	8.60526	-0.370531	0.713434	0.890216
Bt.11363.1.S1_at	NA	NA	NA	-0.029202	8.78572	-0.151739	0.880348	1	-0.353411	8.78572	-1.83639	0.0756269	0.284492
Bt.11370.1.A1_at	ENSBTAG00000014687	TP53I13	Bos taurus tumor protein p53 inducible protein 13 (TP53I13), mRNA. [Source:RefSeq mRNA;Acc:NM_001205759]	-0.104644	8.13496	-0.527947	0.601187	1	-0.424291	8.13496	-2.14062	0.0400424	0.199045
Bt.11377.1.A1_at	ENSBTAG00000020783	MAPK14	Bos taurus mitogen-activated protein kinase 14 (MAPK14), mRNA. [Source:RefSeq mRNA;Acc:NM_001102174]	-0.358065	11.8449	-2.82701	0.00804338	0.106292	-0.420656	11.8449	-3.32118	0.00225317	0.0299509
Bt.11379.1.S1_at	ENSBTAG00000019606	IFT52	intraflagellar transport protein 52 homolog [Source:RefSeq peptide;Acc:NP_001033190]	-0.195252	6.73084	-0.895819	0.377054	0.96483	0.89098	6.73084	4.08783	0.00027433	0.00623976
Bt.11386.1.S1_at	ENSBTAG00000014636	ZFHX3	zinc finger homeobox 3 [Source:HGNC Symbol;Acc:777]	-0.0664793	7.36721	-0.160527	0.873477	1	-1.26004	7.36721	-3.04261	0.00466395	0.0502983
Bt.11394.1.S1_at	NA	NA	NA	-0.134067	11.5795	-0.976737	0.336042	0.943389	0.117939	11.5795	0.859238	0.396615	0.678298
Bt.11395.1.A1_at	ENSBTAG00000008306	MKRN1	Bos taurus makorin ring finger protein 1 (MKRN1), mRNA. [Source:RefSeq mRNA;Acc:NM_001104979]	0.0795787	9.29159	0.470519	0.641183	1	0.221919	9.29159	1.31212	0.198834	0.466098
Bt.1140.1.S1_at	ENSBTAG00000016552	NME3	Bos taurus non-metastatic cells 3, protein expressed in (NME3), mRNA. [Source:RefSeq mRNA;Acc:NM_001098986]	-0.229478	6.35948	-1.04954	0.301808	0.917991	-0.165617	6.35948	-0.757471	0.454322	0.722758
Bt.11402.1.A1_at	NA	NA	NA	0.052058	9.72191	0.250808	0.803569	1	0.201887	9.72191	0.972664	0.338032	0.623919
Bt.11406.1.A1_at	NA	NA	NA	-0.872054	6.51158	-4.90752	2.6131e-05	0.0011583	-0.0182089	6.51158	-0.102471	0.919023	0.979029
Bt.11409.1.A1_a_at	NA	NA	NA	0.0834826	13.5414	1.10563	0.277146	0.894512	0.264993	13.5414	3.50954	0.00135996	0.0205252
Bt.11411.1.S1_at	ENSBTAG00000001854	CIAPIN1	Bos taurus cytokine induced apoptosis inhibitor 1 (CIAPIN1), mRNA. [Source:RefSeq mRNA;Acc:NM_001015659]	-0.0496386	10.7981	-0.410317	0.684314	1	-0.118446	10.7981	-0.979086	0.334899	0.620372
Bt.11413.1.S1_at	ENSBTAG00000012774	RAB7B	Bos taurus RAB7B, member RAS oncogene family (RAB7B), mRNA. [Source:RefSeq mRNA;Acc:NM_001078013]	-0.199943	14.4957	-3.89025	0.000477544	0.0122197	-0.15683	14.4957	-3.05141	0.00455968	0.0497456
Bt.11417.1.A1_at	NA	NA	NA	-0.0166433	8.08551	-0.0635233	0.949746	1	0.0399667	8.08551	0.152543	0.879718	0.966375
Bt.11417.2.S1_at	NA	NA	NA	0.0180062	8.50031	0.078703	0.93776	1	-0.0159066	8.50031	-0.0695261	0.945004	0.990026
Bt.11418.1.S1_at	ENSBTAG00000016999		Uncharacterized protein [Source:UniProtKB/TrEMBL;Acc:F1MGI6]	0.0996224	9.99538	0.958288	0.345118	0.947883	-0.0927056	9.99538	-0.891754	0.379196	0.662637
Bt.1142.1.S1_at	NA	NA	NA	-0.195765	9.12868	-0.876581	0.387262	0.970656	-0.0175302	9.12868	-0.0784954	0.937924	0.986667
Bt.11424.1.S1_at	NA	NA	NA	0.184445	9.35609	0.83005	0.412674	0.984385	0.98459	9.35609	4.4309	0.000103361	0.00299163
Bt.11427.1.A1_at	NA	NA	NA	-0.00499013	2.33394	-0.0151325	0.988021	1	-0.0420975	2.33394	-0.12766	0.899219	0.972495
Bt.1143.1.S1_at	NA	NA	NA	-0.0459916	11.9558	-0.443357	0.660498	1	-0.264526	11.9558	-2.55002	0.0157732	0.113913
Bt.11432.1.A1_at	NA	NA	NA	-0.157601	7.1354	-1.20624	0.236586	0.841455	0.285407	7.1354	2.18444	0.0363867	0.188098
Bt.11433.1.A1_at	NA	NA	NA	-0.0887545	13.1643	-1.07665	0.289704	0.90845	0.0753899	13.1643	0.914531	0.367293	0.651853
Bt.11437.1.A1_at	NA	NA	NA	-0.0262442	12.5561	-0.266235	0.79177	1	0.0317166	12.5561	0.321751	0.749739	0.907082
Bt.1144.1.A1_at	NA	NA	NA	0.142975	6.6742	0.163666	0.871026	1	-0.091272	6.6742	-0.104481	0.917441	0.97893
Bt.1144.2.S1_at	ENSBTAG00000007657	SCARA3	scavenger receptor class A, member 3 [Source:HGNC Symbol;Acc:19000]	0.337164	2.51735	1.38721	0.174986	0.747125	-0.0507187	2.51735	-0.208674	0.836028	0.946429
Bt.11445.1.A1_at	ENSBTAG00000013851	BCL10	Bos taurus B-cell CLL/lymphoma 10 (BCL10), mRNA. [Source:RefSeq mRNA;Acc:NM_001078028]	-0.394494	10.0732	-1.40751	0.168937	0.738664	-0.163591	10.0732	-0.583674	0.563541	0.802555
Bt.11446.1.A1_at	NA	NA	NA	0.148719	2.12749	0.925332	0.361735	0.960498	-0.00504872	2.12749	-0.0314132	0.975136	0.999166
Bt.11449.1.S1_at	ENSBTAG00000007080	PREB	Bos taurus prolactin regulatory element binding (PREB), mRNA. [Source:RefSeq mRNA;Acc:NM_001076875]	-0.237241	10.9734	-2.32569	0.0265473	0.249913	-0.107574	10.9734	-1.05455	0.299545	0.583996
Bt.1145.1.S1_at	ENSBTAG00000003484	C3H1orf123	Bos taurus chromosome 3 open reading frame, human C1orf123 (C3H1orf123), mRNA. [Source:RefSeq mRNA;Acc:NM_001038130]	-0.0207458	12.0876	-0.153477	0.878988	1	0.0859996	12.0876	0.636223	0.529166	0.779446
Bt.11453.1.S1_at	NA	NA	NA	-0.942936	5.30614	-3.88865	0.000479684	0.0122466	-0.188631	5.30614	-0.777912	0.442348	0.713217
Bt.11456.1.S1_at	ENSBTAG00000012704	MMS19	Bos taurus MMS19 nucleotide excision repair homolog (S. cerevisiae) (MMS19), mRNA. [Source:RefSeq mRNA;Acc:NM_001102157]	-0.127136	8.83586	-0.813872	0.421747	0.987842	-0.0148727	8.83586	-0.095209	0.924744	0.981679
Bt.11457.1.S1_at	ENSBTAG00000013776	ITPA	Bos taurus inosine triphosphatase (nucleoside triphosphate pyrophosphatase) (ITPA), mRNA. [Source:RefSeq mRNA;Acc:NM_001076282]	-0.0225319	11.9343	-0.208637	0.836057	1	0.217559	11.9343	2.01451	0.0524435	0.232088
Bt.11459.1.S1_at	ENSBTAG00000015758	USB1	Bos taurus U6 snRNA biogenesis 1 (USB1), mRNA. [Source:RefSeq mRNA;Acc:NM_001075477]	-0.122438	10.9676	-1.16244	0.253672	0.866718	-0.236135	10.9676	-2.24189	0.0320466	0.174221
Bt.11459.2.A1_at	NA	NA	NA	0.0750498	5.74799	0.121728	0.903878	1	-0.359649	5.74799	-0.583336	0.563765	0.802655
Bt.11462.1.S1_at	ENSBTAG00000014357	SDC2	Bos taurus syndecan 2 (SDC2), mRNA. [Source:RefSeq mRNA;Acc:NM_001034788]	0.0559099	6.86527	0.0611688	0.951606	1	-1.17322	6.86527	-1.28358	0.208528	0.479332
Bt.11464.1.S1_at	NA	NA	NA	-0.0690965	10.0789	-0.495014	0.623979	1	-0.231725	10.0789	-1.6601	0.106685	0.342702
Bt.11465.1.S1_at	ENSBTAG00000007840	HMGCR	Bos taurus 3-hydroxy-3-methylglutaryl-CoA reductase (HMGCR), mRNA. [Source:RefSeq mRNA;Acc:NM_001105613]	0.120352	13.0196	0.894961	0.377505	0.965108	-0.103977	13.0196	-0.773192	0.445096	0.715394
Bt.11468.1.S1_at	ENSBTAG00000003040	RALGAPB	Ral GTPase activating protein, beta subunit (non-catalytic) [Source:HGNC Symbol;Acc:29221]	-0.0680154	12.2525	-0.980025	0.334442	0.942548	-0.0149456	12.2525	-0.21535	0.830864	0.944824
Bt.1147.1.S1_at	ENSBTAG00000020756	GSK3A	Bos taurus glycogen synthase kinase 3 alpha (GSK3A), mRNA. [Source:RefSeq mRNA;Acc:NM_001102192]	-0.0391961	11.9879	-0.391701	0.697881	1	0.105706	11.9879	1.05636	0.29873	0.582781
Bt.11474.1.A1_at	NA	NA	NA	-0.521386	2.43829	-1.33408	0.191615	0.776924	-0.371117	2.43829	-0.949586	0.349456	0.634293
Bt.11476.1.S1_at	ENSBTAG00000040361	LFNG	Bos taurus LFNG O-fucosylpeptide 3-beta-N-acetylglucosaminyltransferase (LFNG), mRNA. [Source:RefSeq mRNA;Acc:NM_001046222]	-0.087358	14.0258	-1.43418	0.161245	0.7269	0.210452	14.0258	3.45504	0.00157543	0.0230061
Bt.11476.2.A1_at	NA	NA	NA	-0.288709	2.95679	-1.26639	0.214535	0.810552	0.064889	2.95679	0.284628	0.777767	0.92293
Bt.1148.1.S1_at	ENSBTAG00000009522	EIF4E	Bos taurus eukaryotic translation initiation factor 4E (EIF4E), mRNA. [Source:RefSeq mRNA;Acc:NM_174310]	-0.056315	13.8705	-0.868514	0.391595	0.972564	-0.0457688	13.8705	-0.705866	0.48539	0.746892
Bt.11485.1.A1_at	ENSBTAG00000010326	AADAT	aminoadipate aminotransferase [Source:HGNC Symbol;Acc:17929]	0.19078	5.86353	0.250056	0.804146	1	-0.184863	5.86353	-0.242301	0.810097	0.934991
Bt.11487.1.A1_at	ENSBTAG00000006482	PTCD3	Bos taurus Pentatricopeptide repeat domain 3 (PTCD3), mRNA. [Source:RefSeq mRNA;Acc:NM_001046034]	-0.147822	9.0168	-0.965749	0.341428	0.944479	-0.0997173	9.0168	-0.651473	0.519404	0.772166
Bt.11490.1.A1_at	NA	NA	NA	0.0556611	2.12642	0.280209	0.781125	1	0.234102	2.12642	1.17851	0.247301	0.526512
Bt.11492.1.A1_at	NA	NA	NA	-0.262046	12.2617	-2.30369	0.0279014	0.259407	-0.217768	12.2617	-1.91444	0.064562	0.261007
Bt.11493.1.S1_at	ENSBTAG00000020547	BCAP31	Bos taurus B-cell receptor-associated protein 31 (BCAP31), mRNA. [Source:RefSeq mRNA;Acc:NM_001014941]	-0.0603651	13.1946	-0.326719	0.746012	1	-0.226268	13.1946	-1.22465	0.229667	0.505734
Bt.11496.1.S1_at	NA	NA	NA	-0.186345	9.98318	-1.18652	0.24417	0.852121	-0.168575	9.98318	-1.07337	0.291149	0.574996
Bt.11497.1.A1_at	ENSBTAG00000014230	VRK1	serine/threonine-protein kinase VRK1 [Source:RefSeq peptide;Acc:NP_001033313]	0.112397	10.9128	0.9036	0.372975	0.962927	-0.195313	10.9128	-1.57019	0.126229	0.372352
Bt.11499.1.A1_at	NA	NA	NA	-0.807544	7.52447	-1.84616	0.0741577	0.476565	0.142267	7.52447	0.325243	0.747119	0.905762
Bt.1150.1.S1_at	NA	NA	NA	0.0214152	2.94342	0.106608	0.915767	1	0.411626	2.94342	2.04913	0.0487414	0.223641
Bt.11502.1.A1_at	ENSBTAG00000002286	DNAJC18	Bos taurus DnaJ (Hsp40) homolog, subfamily C, member 18 (DNAJC18), mRNA. [Source:RefSeq mRNA;Acc:NM_001015649]	-0.0670035	13.7257	-0.818187	0.419315	0.986867	-0.108179	13.7257	-1.32099	0.195895	0.463261
Bt.11505.1.A1_at	NA	NA	NA	0.118596	8.03539	0.550266	0.585966	1	-0.0628578	8.03539	-0.291651	0.77244	0.918879
Bt.11505.2.S1_at	ENSBTAG00000000312	GRINA	Bos taurus glutamate receptor, ionotropic, N-methyl D-aspartate-associated protein 1 (glutamate binding) (GRINA), mRNA. [Source:RefSeq mRNA;Acc:NM_001037593]	-0.0423611	12.0899	-0.307659	0.76034	1	0.315394	12.0899	2.29064	0.0287345	0.162166
Bt.11505.3.S1_at	NA	NA	NA	-0.0363837	12.1339	-0.266816	0.791326	1	0.190992	12.1339	1.40062	0.170971	0.431978
Bt.11509.1.S1_at	NA	NA	NA	-0.131559	9.33342	-0.698996	0.489615	1	-0.0899991	9.33342	-0.478181	0.635779	0.847708
Bt.1151.1.S1_at	ENSBTAG00000005716	CRABP2	Bos taurus cellular retinoic acid binding protein 2 (CRABP2), mRNA. [Source:RefSeq mRNA;Acc:NM_001008670]	-0.0762079	7.13719	-0.109174	0.913747	1	-0.435646	7.13719	-0.624101	0.536995	0.784689
Bt.11511.1.A1_at	ENSBTAG00000001328	SLBP	Bos taurus stem-loop binding protein (SLBP), mRNA. [Source:RefSeq mRNA;Acc:NM_001045880]	0.100191	11.1691	1.31707	0.19719	0.785339	-0.143784	11.1691	-1.89013	0.0678481	0.267848
Bt.1152.1.S1_at	ENSBTAG00000014873	COA5	Bos taurus cytochrome c oxidase assembly factor 5 (COA5), mRNA. [Source:RefSeq mRNA;Acc:NM_001195024]	-0.0709676	11.8954	-0.914819	0.367144	0.962557	-0.021785	11.8954	-0.280823	0.780658	0.924424
Bt.11524.1.A1_at	ENSBTAG00000001224	ATP9B	Bos taurus ATPase, class II, type 9B (ATP9B), mRNA. [Source:RefSeq mRNA;Acc:NM_001080255]	-0.0726142	9.44235	-0.439513	0.66325	1	0.10635	9.44235	0.643705	0.524364	0.77539
Bt.11525.1.S1_a_at	ENSBTAG00000033727	RBPMS	RNA binding protein with multiple splicing [Source:HGNC Symbol;Acc:19097]	0.105567	9.21932	0.57962	0.566239	1	0.907654	9.21932	4.9835	2.0961e-05	0.000922281
Bt.11525.2.A1_at	NA	NA	NA	-0.0708411	6.96985	-0.295749	0.769337	1	1.50587	6.96985	6.28672	4.79097e-07	5.08882e-05
Bt.11527.1.A1_at	ENSBTAG00000019692	BCL2L2	Bos taurus BCL2-like 2 (BCL2L2), mRNA. [Source:RefSeq mRNA;Acc:NM_001076533]	-0.360316	9.72689	-2.65526	0.0122585	0.143769	-0.426546	9.72689	-3.14332	0.0035955	0.0423893
Bt.1153.1.S1_at	ENSBTAG00000018483	NDUFS3	Bos taurus NADH dehydrogenase (ubiquinone) Fe-S protein 3, 30kDa (NADH-coenzyme Q reductase) (NDUFS3), mRNA. [Source:RefSeq mRNA;Acc:NM_174819]	-0.0209127	12.3167	-0.199261	0.843322	1	-0.278263	12.3167	-2.65135	0.0123748	0.0980489
Bt.11530.1.A1_at	NA	NA	NA	-0.0222982	12.7924	-0.288121	0.775116	1	-0.345096	12.7924	-4.45907	9.53438e-05	0.00283239
Bt.11538.1.A1_at	NA	NA	NA	-0.128793	2.60217	-0.639238	0.527228	1	-0.388172	2.60217	-1.92661	0.0629689	0.256833
Bt.11546.1.S1_at	NA	NA	NA	-0.139114	7.46376	-0.543043	0.590871	1	-0.856395	7.46376	-3.34302	0.00212612	0.0287716
Bt.1157.1.S1_at	ENSBTAG00000010265	MGST3	Microsomal glutathione S-transferase 3 [Source:UniProtKB/Swiss-Prot;Acc:Q3T100]	0.000194121	13.3992	0.00274782	0.997825	1	-0.012197	13.3992	-0.172651	0.864016	0.95905
Bt.11570.1.A1_at	NA	NA	NA	-0.0580679	2.25254	-0.184194	0.855026	1	-0.0884861	2.25254	-0.280682	0.780766	0.924455
Bt.11574.1.A1_at	ENSBTAG00000004362	SERPINC1	Bos taurus serpin peptidase inhibitor, clade C (antithrombin), member 1 (SERPINC1), mRNA. [Source:RefSeq mRNA;Acc:NM_001034698]	-0.114421	5.84701	-0.704398	0.486291	1	-0.176653	5.84701	-1.08751	0.284953	0.567494
Bt.11576.1.S1_at	ENSBTAG00000004222	SAT2	Bos taurus spermidine/spermine N1-acetyltransferase family member 2 (SAT2), mRNA. [Source:RefSeq mRNA;Acc:NM_203323]	-0.101418	10.4144	-0.331549	0.742397	1	-0.791453	10.4144	-2.58735	0.0144316	0.108324
Bt.11579.1.A1_at	ENSBTAG00000004266	DDX25	DEAD (Asp-Glu-Ala-Asp) box helicase 25 [Source:HGNC Symbol;Acc:18698]	-0.0571909	6.5905	-0.181731	0.856943	1	-0.469525	6.5905	-1.49197	0.145522	0.399325
Bt.11580.1.S1_at	ENSBTAG00000019406	IGF2BP3	insulin-like growth factor 2 mRNA binding protein 3 [Source:HGNC Symbol;Acc:28868]	1.77636e-15	2.03308	4.94068e-14	1	1	8.88178e-16	2.03308	2.47034e-14	1	1
Bt.11581.1.S1_at	ENSBTAG00000011961	PF4	Bos taurus platelet factor 4 (PF4), mRNA. [Source:RefSeq mRNA;Acc:NM_001101062]	-0.144234	9.85677	-0.169093	0.86679	1	-0.223567	9.85677	-0.262098	0.79493	0.930058
Bt.11586.1.S1_at	ENSBTAG00000020535	PYCARD	PYD and CARD domain containing [Source:HGNC Symbol;Acc:16608]	-0.243262	12.7421	-1.62507	0.11398	0.603337	-0.103865	12.7421	-0.693856	0.49279	0.752953
Bt.11587.1.S1_at	ENSBTAG00000013100	SPAG5	Bos taurus sperm associated antigen 5 (SPAG5), mRNA. [Source:RefSeq mRNA;Acc:NM_001205549]	0.00993691	2.05521	0.129492	0.897781	1	-0.118169	2.05521	-1.5399	0.133437	0.382781
Bt.11587.3.A1_a_at	ENSBTAG00000013100	SPAG5	Bos taurus sperm associated antigen 5 (SPAG5), mRNA. [Source:RefSeq mRNA;Acc:NM_001205549]	-0.233544	4.9898	-0.237408	0.813857	1	0.293222	4.9898	0.298072	0.767579	0.91665
Bt.11588.1.A1_at	ENSBTAG00000006940	USP48	ubiquitin specific peptidase 48 [Source:HGNC Symbol;Acc:18533]	-0.218167	10.4841	-2.013	0.0526111	0.393065	0.0890751	10.4841	0.821884	0.417238	0.692727
Bt.11593.1.S1_at	NA	NA	NA	-0.168554	12.893	-1.98239	0.0560969	0.407744	0.122118	12.893	1.43625	0.160659	0.419065
Bt.11599.1.S1_at	NA	NA	NA	0.0873012	2.65604	0.136051	0.892635	1	2.31809	2.65604	3.61253	0.00102791	0.0168216
Bt.11605.1.S1_at	NA	NA	NA	0.507116	10.8957	2.29273	0.0285994	0.262857	0.0556117	10.8957	0.251427	0.803095	0.932934
Bt.11612.1.A1_at	NA	NA	NA	-0.232417	9.70707	-1.33259	0.1921	0.777862	0.200134	9.70707	1.14749	0.259704	0.540383
Bt.11617.1.A1_at	ENSBTAG00000021026			-0.133026	8.84756	-1.01103	0.319602	0.932755	-0.151685	8.84756	-1.15284	0.257535	0.538311
Bt.11628.1.A1_at	NA	NA	NA	-0.54149	4.35351	-0.927471	0.36064	0.95923	-0.452691	4.35351	-0.775375	0.443823	0.714266
Bt.11631.1.A1_at	NA	NA	NA	-0.212061	13.3536	-2.03714	0.049997	0.379835	-0.157263	13.3536	-1.51074	0.140691	0.392769
Bt.11631.2.S1_at	ENSBTAG00000014249	IVNS1ABP	influenza virus NS1A-binding protein [Source:RefSeq peptide;Acc:NP_001039649]	-0.24257	11.2408	-1.72353	0.0944646	0.546826	-0.308744	11.2408	-2.19372	0.0356518	0.18574
Bt.11631.3.S1_at	NA	NA	NA	-0.234119	13.2157	-2.20388	0.0348626	0.30078	-0.126667	13.2157	-1.19238	0.2419	0.52016
Bt.1164.1.S1_at	ENSBTAG00000013523	OSBPL7	oxysterol binding protein-like 7 [Source:HGNC Symbol;Acc:16387]	0.0895377	6.53987	0.475302	0.637807	1	-0.079271	6.53987	-0.420802	0.676719	0.870266
Bt.11642.1.A1_at	NA	NA	NA	-0.253813	9.26787	-1.30237	0.202108	0.790712	0.293336	9.26787	1.50516	0.142111	0.395061
Bt.1165.1.S1_at	ENSBTAG00000006208	ADCY7	Bos taurus adenylate cyclase 7 (ADCY7), mRNA. [Source:RefSeq mRNA;Acc:NM_174230]	-0.00364753	11.9517	-0.0293054	0.976803	1	0.206638	11.9517	1.6602	0.106666	0.342702
Bt.11651.1.A1_at	ENSBTAG00000005573	SCAND1	Bos taurus SCAN domain containing 1 (SCAND1), mRNA. [Source:RefSeq mRNA;Acc:NM_001079591]	-0.161522	6.31066	-0.983158	0.332922	0.941654	-0.206049	6.31066	-1.25418	0.21888	0.493169
Bt.11654.1.A1_at	ENSBTAG00000017074	ANO8	anoctamin 8 [Source:HGNC Symbol;Acc:29329]	0.0507706	3.32314	0.236054	0.814899	1	0.408722	3.32314	1.90032	0.0664538	0.264851
Bt.11659.2.A1_at	ENSBTAG00000003315	MRP63	Bos taurus mitochondrial ribosomal protein 63 (MRP63), mRNA. [Source:RefSeq mRNA;Acc:NM_001034787]	-0.210686	5.10221	-0.784904	0.438295	0.995314	-0.22453	5.10221	-0.83648	0.409102	0.687542
Bt.1166.1.S1_at	ENSBTAG00000012587	BABAM1	Bos taurus BRISC and BRCA1 A complex member 1 (BABAM1), mRNA. [Source:RefSeq mRNA;Acc:NM_001076801]	-0.0775928	11.6117	-0.884582	0.382995	0.968586	-0.107025	11.6117	-1.22012	0.231357	0.507767
Bt.11660.1.A1_at	NA	NA	NA	-0.163915	7.43461	-0.523676	0.60412	1	0.135038	7.43461	0.431421	0.669061	0.865866
Bt.11662.1.A1_at	ENSBTAG00000018281	GPX7	Bos taurus glutathione peroxidase 7 (GPX7), mRNA. [Source:RefSeq mRNA;Acc:NM_001101113]	0.092953	5.3301	0.213257	0.832482	1	-0.380167	5.3301	-0.872197	0.389613	0.672284
Bt.11666.1.S1_at	ENSBTAG00000015782	SCAP	Bos taurus SREBF chaperone (SCAP), mRNA. [Source:RefSeq mRNA;Acc:NM_001101889]	-0.135784	10.3188	-0.940101	0.354224	0.956006	-0.0108078	10.3188	-0.0748281	0.940818	0.98815
Bt.11667.1.A1_at	NA	NA	NA	-0.0432942	11.449	-0.428637	0.671065	1	-0.245606	11.449	-2.43164	0.0208211	0.134418
Bt.11668.1.S1_at	NA	NA	NA	-0.0310723	12.6272	-0.314693	0.755042	1	-0.169954	12.6272	-1.72126	0.0948816	0.320101
Bt.1167.2.S1_at	ENSBTAG00000012865	DEK	Bos taurus DEK oncogene (DEK), mRNA. [Source:RefSeq mRNA;Acc:NM_001099717]	-0.0352056	12.9352	-0.380196	0.706318	1	-0.206383	12.9352	-2.22879	0.0329929	0.176881
Bt.11687.1.S1_a_at	NA	NA	NA	-0.148221	10.7919	-0.567678	0.574224	1	-0.158496	10.7919	-0.60703	0.548124	0.792313
Bt.11687.1.S1_at	NA	NA	NA	-0.208171	8.85703	-0.595597	0.555643	1	-0.344564	8.85703	-0.98583	0.331629	0.617669
Bt.11687.2.S1_at	NA	NA	NA	-0.110924	7.05003	-0.323853	0.748162	1	-0.560916	7.05003	-1.63764	0.111317	0.349405
Bt.11688.1.A1_at	NA	NA	NA	0.2126	8.78239	1.02682	0.31222	0.924988	-0.029051	8.78239	-0.140312	0.889295	0.969087
Bt.1169.1.S1_at	NA	NA	NA	-0.0390491	12.9843	-0.392132	0.697566	1	0.344788	12.9843	3.46237	0.00154461	0.0227518
Bt.11704.1.S1_at	NA	NA	NA	0.0327812	2.47926	0.103157	0.918484	1	-0.709385	2.47926	-2.23231	0.0327365	0.175849
Bt.11706.1.A1_at	NA	NA	NA	0.0128163	11.1759	0.0894263	0.929302	1	0.135661	11.1759	0.946579	0.350963	0.636063
Bt.1171.1.S1_at	ENSBTAG00000020605	SMTNL2	Bos taurus smoothelin-like 2 (SMTNL2), mRNA. [Source:RefSeq mRNA;Acc:NM_001046320]	-1.13637	7.29059	-1.86019	0.0720919	0.468639	-0.335355	7.29059	-0.548964	0.586849	0.818435
Bt.11710.1.S1_at	ENSBTAG00000009962	PDCL3	Bos taurus phosducin-like 3 (PDCL3), mRNA. [Source:RefSeq mRNA;Acc:NM_001075645]	0.152289	11.0024	1.1583	0.255334	0.86955	0.0276086	11.0024	0.209989	0.835011	0.946209
Bt.11711.1.A1_at	ENSBTAG00000005150	HMGB3	Bos taurus high mobility group box 3 (HMGB3), transcript variant 1, mRNA. [Source:RefSeq mRNA;Acc:NM_001076285]	0.0864746	8.92713	0.17545	0.861834	1	-0.169939	8.92713	-0.344793	0.732511	0.899957
Bt.11717.1.S1_s_at	NA	NA	NA	0.0112066	9.88508	0.0915138	0.927656	1	-0.096915	9.88508	-0.791413	0.434543	0.707012
Bt.11721.1.A1_at	NA	NA	NA	-0.0368217	9.1724	-0.14013	0.889437	1	-0.207269	9.1724	-0.788795	0.43605	0.708542
Bt.11725.1.A1_at	NA	NA	NA	-0.227803	2.67568	-0.799498	0.42991	0.990918	-0.062454	2.67568	-0.219189	0.827898	0.943216
Bt.11731.1.S1_at	ENSBTAG00000011945	TAF7	Bos taurus TAF7 RNA polymerase II, TATA box binding protein (TBP)-associated factor, 55kDa (TAF7), mRNA. [Source:RefSeq mRNA;Acc:NM_001046028]	-0.283936	12.0257	-2.89765	0.00674077	0.0929505	0.020088	12.0257	0.205003	0.838871	0.947434
Bt.11739.1.S1_a_at	ENSBTAG00000006001	STAP2	Bos taurus signal transducing adaptor family member 2 (STAP2), mRNA. [Source:RefSeq mRNA;Acc:NM_001034246]	-0.181092	5.7764	-0.465991	0.644385	1	-0.119387	5.7764	-0.307211	0.760678	0.912473
Bt.11739.2.A1_a_at	ENSBTAG00000006001	STAP2	Bos taurus signal transducing adaptor family member 2 (STAP2), mRNA. [Source:RefSeq mRNA;Acc:NM_001034246]	-0.0850437	5.28069	-0.443138	0.660654	1	-0.157821	5.28069	-0.822361	0.416971	0.692727
Bt.1174.1.S1_at	ENSBTAG00000018313	MBNL2	Bos taurus muscleblind-like 2 (Drosophila) (MBNL2), mRNA. [Source:RefSeq mRNA;Acc:NM_001099710]	-0.00869038	7.91065	-0.0229661	0.98182	1	-1.03982	7.91065	-2.74792	0.00978016	0.0845736
Bt.1174.2.A1_at	ENSBTAG00000018313	MBNL2	Bos taurus muscleblind-like 2 (Drosophila) (MBNL2), mRNA. [Source:RefSeq mRNA;Acc:NM_001099710]	-0.137551	10.9566	-0.82932	0.413081	0.98473	-0.37888	10.9566	-2.28433	0.0291448	0.163743
Bt.11745.1.S1_at	NA	NA	NA	-0.379316	11.6974	-3.74549	0.00071358	0.0169414	-0.135015	11.6974	-1.33319	0.191906	0.458664
Bt.11748.1.A1_at	NA	NA	NA	-0.240702	12.3156	-1.4252	0.163802	0.729166	-0.915702	12.3156	-5.4219	5.85972e-06	0.000358558
Bt.11748.2.S1_a_at	ENSBTAG00000003607	FAM20C	family with sequence similarity 20, member C [Source:HGNC Symbol;Acc:22140]	-0.210802	9.88142	-0.776345	0.443259	0.996541	-1.43043	9.88142	-5.26803	9.1676e-06	0.000501059
Bt.1175.1.S1_at	ENSBTAG00000010503	TIMM9	Mitochondrial import inner membrane translocase subunit Tim9 [Source:UniProtKB/Swiss-Prot;Acc:Q2KIV2]	-0.0491006	10.8229	-0.467249	0.643495	1	0.0390722	10.8229	0.371818	0.712485	0.890033
Bt.1176.1.A1_at	ENSBTAG00000008759	CDC23	Bos taurus cell division cycle 23 homolog (S. cerevisiae) (CDC23), mRNA. [Source:RefSeq mRNA;Acc:NM_001080266]	-0.110099	10.3829	-0.734877	0.467778	1	-0.115447	10.3829	-0.770576	0.446623	0.716768
Bt.11763.1.S1_at	NA	NA	NA	-0.463888	3.87629	-2.12677	0.0412637	0.336171	0.200287	3.87629	0.918248	0.365374	0.649163
Bt.11769.1.A1_at	NA	NA	NA	0.209518	10.3837	0.643274	0.52464	1	0.72412	10.3837	2.22323	0.0334025	0.177983
Bt.11769.2.S1_at	NA	NA	NA	0.026199	4.36087	0.0580479	0.954072	1	1.34173	4.36087	2.9728	0.00557427	0.0567456
Bt.11770.1.S1_a_at	ENSBTAG00000000191	SLC25A20	Bos taurus solute carrier family 25 (carnitine/acylcarnitine translocase), member 20 (SLC25A20), mRNA. [Source:RefSeq mRNA;Acc:NM_001077936]	-0.0124261	13.6188	-0.212863	0.832787	1	0.181975	13.6188	3.11728	0.0038469	0.0442866
Bt.11772.1.A1_at	ENSBTAG00000003503	C18H16orf87	Bos taurus chromosome 18 open reading frame, human C16orf87 (C18H16orf87), mRNA. [Source:RefSeq mRNA;Acc:NM_001078045]	-0.213225	8.55523	-1.13927	0.263068	0.878115	-0.224329	8.55523	-1.1986	0.239505	0.517456
Bt.11778.1.A1_at	NA	NA	NA	-0.0077415	10.8089	-0.0447451	0.964589	1	-0.584757	10.8089	-3.37983	0.00192737	0.0266261
Bt.11778.2.S1_at	NA	NA	NA	-0.0219386	4.61685	-0.120649	0.904725	1	-0.290692	4.61685	-1.59863	0.119754	0.362851
Bt.1178.1.S1_a_at	ENSBTAG00000005163	S100A1	Bos taurus S100 calcium binding protein A1 (S100A1), mRNA. [Source:RefSeq mRNA;Acc:NM_001099042]	0.236773	2.80168	0.389431	0.699543	1	-0.110029	2.80168	-0.180969	0.857536	0.956035
Bt.1178.1.S1_at	ENSBTAG00000005163	S100A1	Bos taurus S100 calcium binding protein A1 (S100A1), mRNA. [Source:RefSeq mRNA;Acc:NM_001099042]	0.128547	2.4099	0.503873	0.61781	1	-0.219833	2.4099	-0.861693	0.395282	0.677538
Bt.1179.1.S1_at	NA	NA	NA	-0.202393	8.52661	-0.928583	0.360073	0.95923	-0.609302	8.52661	-2.79548	0.00869788	0.0780739
Bt.11791.1.A1_at	NA	NA	NA	0.374865	12.2676	4.32148	0.000141336	0.00443261	-0.0407261	12.2676	-0.469495	0.641907	0.851665
Bt.11791.2.S1_at	NA	NA	NA	0.425448	11.4039	3.81176	0.00059403	0.0145712	-0.136382	11.4039	-1.2219	0.230691	0.507195
Bt.11794.1.S1_at	NA	NA	NA	0.0557837	12.9333	0.572604	0.570923	1	0.084259	12.9333	0.864896	0.393548	0.676379
Bt.11798.1.S1_at	NA	NA	NA	-7.46334e-05	11.8114	-0.000674937	0.999466	1	0.182238	11.8114	1.64804	0.109152	0.346175
Bt.1180.2.A1_at	ENSBTAG00000004015	KAT6A	K(lysine) acetyltransferase 6A [Source:HGNC Symbol;Acc:13013]	0.0435329	10.8815	0.357279	0.723233	1	-0.154426	10.8815	-1.26739	0.214181	0.487558
Bt.11807.1.S1_at	NA	NA	NA	-0.149373	11.3668	-0.833768	0.410606	0.982774	-0.394063	11.3668	-2.19957	0.0351955	0.184746
Bt.11808.1.S1_at	ENSBTAG00000013922	MOSPD1	Bos taurus motile sperm domain containing 1 (MOSPD1), mRNA. [Source:RefSeq mRNA;Acc:NM_001038137]	-0.129057	10.1596	-0.855634	0.398576	0.97734	-0.116151	10.1596	-0.770068	0.44692	0.716768
Bt.1181.1.S1_at	ENSBTAG00000008934	ESPL1	Bos taurus extra spindle pole bodies homolog 1 (S. cerevisiae) (ESPL1), mRNA. [Source:RefSeq mRNA;Acc:NM_001045949]	-0.113698	2.32129	-0.503887	0.6178	1	0.0246668	2.32129	0.109319	0.913634	0.97735
Bt.11816.1.S1_a_at	ENSBTAG00000037938	MGC142695	Bos taurus RIKEN cDNA 2700097O09Rik-like (LOC613444), mRNA. [Source:RefSeq mRNA;Acc:NM_001076273]	-0.80043	8.62042	-3.48533	0.00145191	0.0290356	-0.117296	8.62042	-0.510745	0.613043	0.83474
Bt.11816.1.S1_at	ENSBTAG00000037938	MGC142695	Bos taurus RIKEN cDNA 2700097O09Rik-like (LOC613444), mRNA. [Source:RefSeq mRNA;Acc:NM_001076273]	-0.356521	8.04524	-2.31608	0.0271313	0.253503	-0.224309	8.04524	-1.45719	0.154831	0.412309
Bt.11816.2.S1_at	NA	NA	NA	-0.0626414	2.33734	-0.263212	0.794078	1	-0.280046	2.33734	-1.17672	0.248005	0.527345
Bt.11826.1.S1_at	NA	NA	NA	-0.275225	12.4181	-1.82135	0.0779353	0.490789	0.0911068	12.4181	0.602917	0.550823	0.794074
Bt.11832.1.S1_at	NA	NA	NA	-0.0960342	9.22999	-0.92399	0.362422	0.960526	0.0307594	9.22999	0.29595	0.769184	0.917151
Bt.11832.2.A1_at	NA	NA	NA	-0.110512	6.424	-0.261395	0.795467	1	-0.743267	6.424	-1.75806	0.0883214	0.307772
Bt.1184.1.S1_at	ENSBTAG00000013177	APEX2	Bos taurus APEX nuclease (apurinic/apyrimidinic endonuclease) 2 (APEX2), mRNA. [Source:RefSeq mRNA;Acc:NM_001015577]	0.236568	8.90333	1.44925	0.157018	0.71923	0.159563	8.90333	0.97751	0.335665	0.621513
Bt.11847.1.A1_at	NA	NA	NA	-0.116771	13.4115	-0.854998	0.398923	0.977562	-0.2428	13.4115	-1.77778	0.0849669	0.301284
Bt.1185.1.A1_at	ENSBTAG00000003519	NOL3	Bos taurus nucleolar protein 3 (apoptosis repressor with CARD domain) (NOL3), mRNA. [Source:RefSeq mRNA;Acc:NM_001083688]	-0.66094	2.95904	-1.94657	0.06043	0.424114	-0.235994	2.95904	-0.69504	0.492058	0.752477
Bt.11853.1.S1_at	NA	NA	NA	0.055292	2.39746	0.320211	0.750894	1	0.252965	2.39746	1.46499	0.152702	0.409187
Bt.11865.1.A1_at	ENSBTAG00000020012	CDC5L	Bos taurus CDC5 cell division cycle 5-like (S. pombe) (CDC5L), mRNA. [Source:RefSeq mRNA;Acc:NM_001076542]	0.176606	11.8113	1.55431	0.129968	0.649204	0.206915	11.8113	1.82106	0.07798	0.289666
Bt.1187.1.S1_at	ENSBTAG00000001294	PPP1R15A	protein phosphatase 1, regulatory subunit 15A [Source:HGNC Symbol;Acc:14375]	0.241892	8.87748	1.08278	0.287018	0.90512	0.14096	8.87748	0.630974	0.532549	0.782354
Bt.11875.1.S1_at	ENSBTAG00000008897	BIN2	Bos taurus bridging integrator 2 (BIN2), mRNA. [Source:RefSeq mRNA;Acc:NM_001083435]	-0.171907	13.445	-1.93593	0.0617719	0.42958	-0.219543	13.445	-2.4724	0.0189365	0.127072
Bt.11885.1.S1_a_at	ENSBTAG00000001356	USP38	Bos taurus ubiquitin specific peptidase 38 (USP38), mRNA. [Source:RefSeq mRNA;Acc:NM_001102167]	-0.0120962	9.77944	-0.0819224	0.93522	1	-0.372644	9.77944	-2.52376	0.0167842	0.118049
Bt.1189.1.S1_at	NA	NA	NA	-0.153432	10.6078	-0.911221	0.369008	0.962557	-0.0616517	10.6078	-0.366145	0.716672	0.890673
Bt.1190.1.A1_at	NA	NA	NA	-0.0014691	7.83404	-0.00399239	0.996839	1	0.0786581	7.83404	0.213759	0.832094	0.945219
Bt.1190.2.S1_at	ENSBTAG00000013008	PMCH	Bos taurus pro-melanin-concentrating hormone (PMCH), mRNA. [Source:RefSeq mRNA;Acc:NM_001080240]	0.103729	3.27687	0.233715	0.816698	1	0.435939	3.27687	0.982227	0.333373	0.619351
Bt.11902.2.S1_at	ENSBTAG00000005455	USP7	Ubiquitin carboxyl-terminal hydrolase [Source:UniProtKB/TrEMBL;Acc:F1N556]	-0.0211123	9.66638	-0.135603	0.892987	1	-0.372809	9.66638	-2.39452	0.0226848	0.141344
Bt.11902.3.A1_at	NA	NA	NA	-0.0250565	10.2784	-0.164102	0.870685	1	0.0336669	10.2784	0.220494	0.82689	0.942971
Bt.11904.1.S1_at	ENSBTAG00000019708	ACSL6	Bos taurus acyl-CoA synthetase long-chain family member 6 (ACSL6), mRNA. [Source:RefSeq mRNA;Acc:NM_001038042]	-0.0893522	12.7682	-0.510191	0.613427	1	0.343303	12.7682	1.96022	0.0587462	0.247953
Bt.11907.1.A1_at	ENSBTAG00000011032	MCPH1	Bos taurus microcephalin 1 (MCPH1), mRNA. [Source:RefSeq mRNA;Acc:NM_001103315]	-0.0118277	2.24366	-0.0446088	0.964697	1	0.41922	2.24366	1.58111	0.12371	0.3677
Bt.11908.1.S1_at	NA	NA	NA	-0.0467078	11.3455	-0.428643	0.671061	1	-0.0100237	11.3455	-0.0919882	0.927282	0.982151
Bt.11909.1.A1_at	ENSBTAG00000047319		Uncharacterized protein [Source:UniProtKB/TrEMBL;Acc:G3N0N8]	0.122399	9.20205	0.368548	0.714897	1	0.225777	9.20205	0.679826	0.501515	0.759251
Bt.11910.1.S1_at	NA	NA	NA	-0.0278387	14.0458	-0.382595	0.704555	1	-0.00318304	14.0458	-0.0437453	0.96538	0.996305
Bt.11911.1.S1_at	ENSBTAG00000020525	SEC31A	SEC31 homolog A (S. cerevisiae) [Source:HGNC Symbol;Acc:17052]	-0.0264889	13.2858	-0.384646	0.70305	1	-0.013677	13.2858	-0.198604	0.843832	0.949384
Bt.11914.1.A1_at	NA	NA	NA	0.561129	10.6827	5.37478	6.72043e-06	0.000374581	0.0384358	10.6827	0.368158	0.715185	0.890673
Bt.11917.1.S1_at	ENSBTAG00000010809	HID1	Bos taurus HID1 domain containing (HID1), mRNA. [Source:RefSeq mRNA;Acc:NM_001076924]	0.0792932	2.15409	0.446222	0.658449	1	-0.0614211	2.15409	-0.345647	0.731875	0.899682
Bt.11925.2.S1_a_at	ENSBTAG00000007649	TM2D3	Bos taurus TM2 domain containing 3 (TM2D3), mRNA. [Source:RefSeq mRNA;Acc:NM_001040518]	0.0972112	9.13606	0.636082	0.529257	1	-0.216493	9.13606	-1.41657	0.166291	0.426255
Bt.11926.1.A1_at	ENSBTAG00000032331	SLC48A1	Bos taurus solute carrier family 48 (heme transporter), member 1 (SLC48A1), mRNA. [Source:RefSeq mRNA;Acc:NM_001191205]	-0.482641	10.0532	-3.57402	0.00114169	0.0242078	-0.322633	10.0532	-2.38913	0.0229676	0.142475
Bt.11926.2.S1_at	ENSBTAG00000032331	SLC48A1	Bos taurus solute carrier family 48 (heme transporter), member 1 (SLC48A1), mRNA. [Source:RefSeq mRNA;Acc:NM_001191205]	-0.318891	12.534	-3.03579	0.00474622	0.0726594	-0.176422	12.534	-1.67951	0.102814	0.335725
Bt.11929.1.A1_at	NA	NA	NA	-0.0185858	5.89542	-0.0592419	0.953129	1	0.199422	5.89542	0.635652	0.529533	0.779654
Bt.11933.1.S1_at	ENSBTAG00000011046	CDK7	Bos taurus cyclin-dependent kinase 7 (CDK7), mRNA. [Source:RefSeq mRNA;Acc:NM_001075715]	0.0454754	11.5319	0.553885	0.583516	1	-0.0160113	11.5319	-0.195016	0.846616	0.95064
Bt.11934.1.S1_at	ENSBTAG00000008120	TMEM199	transmembrane protein 199 [Source:HGNC Symbol;Acc:18085]	-0.108221	10.7401	-0.989403	0.329905	0.940102	0.171655	10.7401	1.56935	0.126425	0.372571
Bt.11936.1.S1_a_at	NA	NA	NA	-0.125516	10.6364	-0.436491	0.665418	1	-0.152073	10.6364	-0.528843	0.600572	0.826276
Bt.11936.1.S1_at	ENSBTAG00000011998	DUT	Bos taurus deoxyuridine triphosphatase (DUT), mRNA. [Source:RefSeq mRNA;Acc:NM_001077873]	-0.0683998	8.93998	-0.230908	0.81886	1	-0.0545761	8.93998	-0.184241	0.85499	0.954709
Bt.11938.2.S1_at	ENSBTAG00000018044	POLR3E	polymerase (RNA) III (DNA directed) polypeptide E (80kD) [Source:HGNC Symbol;Acc:30347]	-0.110115	8.68238	-0.736749	0.466655	1	-0.234263	8.68238	-1.56738	0.126884	0.373291
Bt.11939.1.S1_at	NA	NA	NA	-0.00397627	8.69061	-0.0164403	0.986985	1	-0.528094	8.69061	-2.18347	0.0364647	0.188329
Bt.1194.1.S1_at	NA	NA	NA	-0.0288635	9.40015	-0.312524	0.756674	1	0.129691	9.40015	1.40425	0.169897	0.430731
Bt.11943.1.S1_at	ENSBTAG00000014936	MCART1	Bos taurus mitochondrial carrier triple repeat 1 (MCART1), mRNA. [Source:RefSeq mRNA;Acc:NM_001099394]	-0.112084	11.0603	-0.814892	0.421171	0.987842	-0.319594	11.0603	-2.32357	0.0266748	0.155085
Bt.11947.1.S1_at	ENSBTAG00000000484	HYAL2	Bos taurus hyaluronoglucosaminidase 2 (HYAL2), mRNA. [Source:RefSeq mRNA;Acc:NM_174347]	1.84538	4.47456	7.68176	9.48184e-09	1.72187e-06	-0.065429	4.47456	-0.27236	0.787099	0.926981
Bt.11951.1.A1_at	NA	NA	NA	0.0181244	2.16856	0.104748	0.917231	1	-0.0536623	2.16856	-0.310136	0.758473	0.911382
Bt.11954.1.S1_at	ENSBTAG00000011319	SLTM	SAFB-like, transcription modulator [Source:HGNC Symbol;Acc:20709]	-0.0599027	10.348	-0.371306	0.712862	1	-0.643207	10.348	-3.98692	0.00036441	0.00792063
Bt.11957.1.S1_at	ENSBTAG00000009299	AFTPH	aftiphilin [Source:HGNC Symbol;Acc:25951]	-0.174145	9.89117	-1.19049	0.242631	0.849964	-0.517578	9.89117	-3.53826	0.00125817	0.0193568
Bt.11966.1.A1_at	NA	NA	NA	0.315199	12.4718	2.93376	0.00615421	0.0869388	0.0230594	12.4718	0.214628	0.831422	0.945077
Bt.1197.1.A1_at	NA	NA	NA	-0.273345	10.3363	-2.52088	0.0168988	0.183652	0.181004	10.3363	1.66929	0.104839	0.33958
Bt.11974.1.S1_at	NA	NA	NA	0.0891977	6.90016	0.206723	0.837539	1	-0.418842	6.90016	-0.970701	0.338994	0.625274
Bt.11984.1.S1_at	NA	NA	NA	-0.361083	2.91098	-1.96383	0.0583072	0.416285	-0.496409	2.91098	-2.69983	0.0110014	0.0920247
Bt.11990.1.S1_at	NA	NA	NA	1.62839	10.306	2.71214	0.010676	0.130939	0.523714	10.306	0.872266	0.389576	0.672284
Bt.11993.1.S1_at	ENSBTAG00000006307	HSD17B11	Bos taurus hydroxysteroid (17-beta) dehydrogenase 11 (HSD17B11), mRNA. [Source:RefSeq mRNA;Acc:NM_001046286]	-0.0270678	13.9462	-0.317097	0.753235	1	0.1146	13.9462	1.34253	0.188891	0.455402
Bt.11998.1.S1_at	ENSBTAG00000019229	TMEM144	transmembrane protein 144 [Source:HGNC Symbol;Acc:25633]	-0.119362	11.0913	-0.539424	0.593337	1	-0.926474	11.0913	-4.18693	0.000207256	0.00497548
Bt.120.1.S1_at	NA	NA	NA	0.291679	8.71897	1.25321	0.219231	0.817754	-0.39881	8.71897	-1.7135	0.0963166	0.323251
Bt.120.2.S1_at	ENSBTAG00000008403	ROCK1	Rho-associated, coiled-coil containing protein kinase 1 [Source:HGNC Symbol;Acc:10251]	0.0218739	11.768	0.157549	0.875804	1	0.0049552	11.768	0.0356903	0.971751	0.998403
Bt.1200.2.A1_a_at	ENSBTAG00000033010	TTC27	tetratricopeptide repeat domain 27 [Source:HGNC Symbol;Acc:25986]	0.00846546	9.86092	0.0475715	0.962354	1	-0.200426	9.86092	-1.12629	0.268437	0.550114
Bt.12005.1.S1_at	NA	NA	NA	0.176574	9.52013	1.13122	0.266388	0.883891	-0.0819712	9.52013	-0.525147	0.603109	0.827694
Bt.1202.1.S1_at	ENSBTAG00000012242	MAF1	Bos taurus MAF1 homolog (S. cerevisiae) (MAF1), mRNA. [Source:RefSeq mRNA;Acc:NM_001034424]	-0.0470378	10.7756	-0.410127	0.684452	1	-0.0167816	10.7756	-0.14632	0.884589	0.967326
Bt.12024.1.S1_at	NA	NA	NA	-0.221719	9.84702	-0.948066	0.350217	0.95106	-0.314414	9.84702	-1.34443	0.188283	0.45467
Bt.12030.1.S1_at	NA	NA	NA	0.0201305	11.0027	0.208547	0.836127	1	-0.258253	11.0027	-2.67544	0.0116735	0.0943513
Bt.12033.1.S1_at	NA	NA	NA	-0.123178	9.00841	-0.573374	0.570408	1	-0.370518	9.00841	-1.72471	0.0942498	0.319338
Bt.12034.1.A1_at	NA	NA	NA	-0.718424	5.99308	-2.24283	0.0319797	0.28431	-0.934074	5.99308	-2.91606	0.00643542	0.0629887
Bt.12043.1.S1_at	ENSBTAG00000017078	FAM114A2	family with sequence similarity 114, member A2 [Source:HGNC Symbol;Acc:1333]	-0.0302024	10.6936	-0.283624	0.77853	1	0.127867	10.6936	1.20077	0.238674	0.516781
Bt.12046.1.S1_at	ENSBTAG00000000231	BMPR-IA	Bos taurus bone morphogenetic protein receptor, type IA (BMPR1A), mRNA. [Source:RefSeq mRNA;Acc:NM_001076800]	-0.0132517	8.37571	-0.0507556	0.959836	1	-0.683613	8.37571	-2.61833	0.0133996	0.103068
Bt.12046.2.A1_at	NA	NA	NA	-0.381807	8.89492	-0.460941	0.647965	1	-1.48428	8.89492	-1.79192	0.0826277	0.297127
Bt.12048.1.S1_at	ENSBTAG00000021416	FAM213A	Bos taurus chromosome 28 open reading frame, human C10orf58 (FAM213A), mRNA. [Source:RefSeq mRNA;Acc:NM_001034599]	0.0535841	8.62425	0.201182	0.841832	1	0.158606	8.62425	0.59549	0.555714	0.797957
Bt.1205.2.S1_at	ENSBTAG00000018954	ELP2	elongator acetyltransferase complex subunit 2 [Source:HGNC Symbol;Acc:18248]	-0.221146	6.92376	-0.54998	0.586161	1	-0.476501	6.92376	-1.18503	0.24475	0.523289
Bt.12052.1.S1_at	NA	NA	NA	-0.139353	8.84508	-1.0154	0.31755	0.930382	0.032869	8.84508	0.239501	0.812248	0.935912
Bt.12054.1.S1_at	NA	NA	NA	-0.0203455	10.2016	-0.151183	0.880783	1	-0.329225	10.2016	-2.4464	0.0201196	0.131473
Bt.12054.2.S1_at	NA	NA	NA	-0.130934	7.90853	-0.537217	0.594843	1	-0.53457	7.90853	-2.19332	0.0356831	0.18574
Bt.12054.3.S1_at	NA	NA	NA	0.0646274	10.062	0.332102	0.741983	1	-0.18547	10.062	-0.953078	0.347711	0.633065
Bt.12058.1.A1_at	NA	NA	NA	-0.0312534	9.40333	-0.210106	0.83492	1	0.235412	9.40333	1.5826	0.12337	0.367175
Bt.12065.1.S1_at	NA	NA	NA	0.0151207	2.64774	0.0544465	0.956919	1	-0.0952529	2.64774	-0.342986	0.733857	0.900206
Bt.12066.1.S1_at	NA	NA	NA	0.0715016	11.0589	0.698436	0.489961	1	0.0131948	11.0589	0.128889	0.898254	0.972495
Bt.12071.1.S1_at	ENSBTAG00000000039	SIRT7	Bos taurus sirtuin 7 (SIRT7), mRNA. [Source:RefSeq mRNA;Acc:NM_001075217]	-0.473123	10.4387	-5.22327	1.04424e-05	0.000539318	-0.00750979	10.4387	-0.0829079	0.934442	0.985194
Bt.12071.2.S1_at	ENSBTAG00000000039	SIRT7	Bos taurus sirtuin 7 (SIRT7), mRNA. [Source:RefSeq mRNA;Acc:NM_001075217]	-0.760397	6.12963	-2.25211	0.0313247	0.280354	-0.477262	6.12963	-1.41353	0.167175	0.427307
Bt.12076.1.A1_at	ENSBTAG00000001460	LIN7C	Bos taurus lin-7 homolog C (C. elegans) (LIN7C), mRNA. [Source:RefSeq mRNA;Acc:NM_001075431]	-0.00821415	10.6563	-0.0560003	0.955691	1	0.0978678	10.6563	0.667217	0.509427	0.764478
Bt.12080.1.S1_at	ENSBTAG00000010484	LRRN4CL	Bos taurus LRRN4 C-terminal like (LRRN4CL), mRNA. [Source:RefSeq mRNA;Acc:NM_001195069]	-0.0280153	11.5128	-0.286773	0.776139	1	-0.099703	11.5128	-1.02059	0.315121	0.601346
Bt.12081.1.S1_at	ENSBTAG00000008939	DNMBP	dynamin binding protein [Source:HGNC Symbol;Acc:30373]	0.368816	7.9157	1.38272	0.176345	0.750687	0.110788	7.9157	0.415353	0.680662	0.872067
Bt.12087.1.A1_at	ENSBTAG00000008772	SMC2	structural maintenance of chromosomes 2 [Source:HGNC Symbol;Acc:14011]	0.0573066	5.5101	0.0881207	0.930331	1	-0.235108	5.5101	-0.361527	0.720087	0.89168
Bt.12088.1.S1_at	ENSBTAG00000014181	RNF111	Bos taurus ring finger protein 111 (RNF111), mRNA. [Source:RefSeq mRNA;Acc:NM_001102239]	-0.182481	11.8659	-1.77097	0.0861126	0.519026	-0.134671	11.8659	-1.30698	0.200556	0.467991
Bt.12094.1.S1_at	NA	NA	NA	0.199429	10.3714	1.5869	0.12239	0.625224	-0.338442	10.3714	-2.69306	0.0111842	0.0924374
Bt.12094.2.S1_at	NA	NA	NA	0.162198	8.84034	0.691378	0.494325	1	-0.54772	8.84034	-2.33469	0.0260103	0.153364
Bt.12108.1.S1_at	ENSBTAG00000001522	MTERFD1	Bos taurus MTERF domain containing 1 (MTERFD1), mRNA. [Source:RefSeq mRNA;Acc:NM_001075881]	-0.0753132	13.0279	-1.00352	0.323153	0.93628	-0.187933	13.0279	-2.50414	0.0175783	0.120753
Bt.12110.2.A1_at	ENSBTAG00000002306	UTP11L	Bos taurus UTP11-like, U3 small nucleolar ribonucleoprotein, (yeast) (UTP11L), mRNA. [Source:RefSeq mRNA;Acc:NM_001098092]	-0.388572	10.0322	-2.42214	0.0212846	0.2157	-0.297337	10.0322	-1.85343	0.0730815	0.279492
Bt.12111.1.S1_at	NA	NA	NA	-0.0745371	12.138	-1.10198	0.278707	0.89477	-0.159102	12.138	-2.35223	0.0249924	0.149328
Bt.12112.1.S1_at	NA	NA	NA	-0.0605347	11.3295	-0.653841	0.517896	1	0.0146268	11.3295	0.157985	0.875464	0.963666
Bt.12126.1.S1_at	ENSBTAG00000004806	PHKB	phosphorylase kinase, beta [Source:HGNC Symbol;Acc:8927]	-0.00583935	11.4556	-0.0673146	0.946751	1	0.0666488	11.4556	0.768311	0.447948	0.717405
Bt.1213.1.S1_at	NA	NA	NA	0.0164735	12.3319	0.125322	0.901055	1	0.0892015	12.3319	0.678598	0.502282	0.759971
Bt.12136.1.S1_at	ENSBTAG00000047621		Uncharacterized protein [Source:UniProtKB/TrEMBL;Acc:G3N0S9]	0.0263613	9.1106	0.0468818	0.962899	1	-0.481956	9.1106	-0.857125	0.397764	0.678333
Bt.12139.1.S1_at	ENSBTAG00000021715	ADPRHL2	Bos taurus ADP-ribosylhydrolase like 2 (ADPRHL2), mRNA. [Source:RefSeq mRNA;Acc:NM_001035340]	-0.291716	8.14704	-2.5349	0.0163484	0.179928	0.110944	8.14704	0.96406	0.342262	0.627798
Bt.12141.2.S1_a_at	ENSBTAG00000001737	ZCCHC6	zinc finger, CCHC domain containing 6 [Source:HGNC Symbol;Acc:25817]	0.143113	11.5737	1.46367	0.153062	0.70998	-0.0864143	11.5737	-0.883788	0.383417	0.666291
Bt.12142.1.S1_at	NA	NA	NA	-0.0602789	12.8653	-0.582672	0.564207	1	-0.205929	12.8653	-1.99057	0.0551465	0.23853
Bt.12143.2.S1_a_at	NA	NA	NA	-0.407579	6.44903	-1.7682	0.0865835	0.519874	-0.315231	6.44903	-1.36756	0.180999	0.445241
Bt.12167.1.S1_at	ENSBTAG00000005682	UBAC2	Bos taurus UBA domain containing 2 (UBAC2), mRNA. [Source:RefSeq mRNA;Acc:NM_001103344]	-0.0132396	11.2559	-0.0947365	0.925116	1	-0.175172	11.2559	-1.25345	0.219142	0.493366
Bt.1217.1.A1_a_at	ENSBTAG00000014302	TOMM70A	Bos taurus translocase of outer mitochondrial membrane 70 homolog A (S. cerevisiae) (TOMM70A), mRNA. [Source:RefSeq mRNA;Acc:NM_001075328]	-0.0207604	11.3012	-0.224953	0.823449	1	-0.0647763	11.3012	-0.701895	0.48783	0.749622
Bt.1217.2.S1_at	ENSBTAG00000014302	TOMM70A	Bos taurus translocase of outer mitochondrial membrane 70 homolog A (S. cerevisiae) (TOMM70A), mRNA. [Source:RefSeq mRNA;Acc:NM_001075328]	-0.0500495	9.34149	-0.139206	0.890162	1	-0.65726	9.34149	-1.82808	0.0768956	0.287318
Bt.12176.1.A1_at	ENSBTAG00000000144		Uncharacterized protein [Source:UniProtKB/TrEMBL;Acc:E1BF25]	-0.741066	4.50591	-0.994419	0.327496	0.939195	-0.479954	4.50591	-0.644039	0.52415	0.775277
Bt.12177.1.S1_at	ENSBTAG00000026278	CLDN4	Bos taurus claudin 4 (CLDN4), mRNA. [Source:RefSeq mRNA;Acc:NM_001014391]	0.881819	2.30153	3.02415	0.00488991	0.0739	-0.00551979	2.30153	-0.0189298	0.985015	1
Bt.12179.1.S1_at	ENSBTAG00000008293	GPCPD1	glycerophosphocholine phosphodiesterase GDE1 homolog (S. cerevisiae) [Source:HGNC Symbol;Acc:26957]	-0.0168844	13.1059	-0.170999	0.865304	1	-0.00738525	13.1059	-0.0747952	0.940844	0.98815
Bt.12182.1.S1_at	ENSBTAG00000006573	KLHL18	Bos taurus kelch-like 18 (Drosophila) (KLHL18), mRNA. [Source:RefSeq mRNA;Acc:NM_001102043]	-0.356981	10.6792	-2.99768	0.00523213	0.0774872	0.131379	10.6792	1.10323	0.278175	0.560952
Bt.12187.1.S1_at	NA	NA	NA	0.0841401	2.33695	0.44119	0.662049	1	0.0926003	2.33695	0.485551	0.630601	0.844967
Bt.12196.2.A1_at	NA	NA	NA	-0.0335641	13.5213	-0.514246	0.610622	1	0.275301	13.5213	4.21797	0.000189778	0.00464502
Bt.12197.2.S1_a_at	ENSBTAG00000015271	RIPK2	Bos taurus receptor-interacting serine-threonine kinase 2 (RIPK2), mRNA. [Source:RefSeq mRNA;Acc:NM_001034610]	0.657271	12.1522	6.61207	1.88844e-07	2.00584e-05	0.481214	12.1522	4.84096	3.16914e-05	0.00122616
Bt.12198.1.S1_at	NA	NA	NA	-0.0672519	11.5409	-0.445637	0.658866	1	-0.129628	11.5409	-0.858964	0.396764	0.678298
Bt.12199.2.S1_at	NA	NA	NA	0.178902	4.31304	0.590021	0.55933	1	-0.111507	4.31304	-0.367751	0.715486	0.890673
Bt.1220.1.S1_at	NA	NA	NA	0.0257133	3.32664	0.0661588	0.947664	1	0.0724959	3.32664	0.186528	0.853211	0.953749
Bt.12201.1.S1_at	NA	NA	NA	0.155988	11.2157	1.2672	0.214248	0.810279	-0.0994857	11.2157	-0.808192	0.424961	0.699052
Bt.12202.1.A1_at	ENSBTAG00000007786	FBXL14	Bos taurus F-box and leucine-rich repeat protein 14 (FBXL14), mRNA. [Source:RefSeq mRNA;Acc:NM_001075947]	-0.424311	11.1753	-3.62286	0.000999321	0.0221048	-0.0515725	11.1753	-0.440337	0.66266	0.863512
Bt.12204.1.S1_at	NA	NA	NA	0.0276118	11.068	0.298079	0.767574	1	-0.00809165	11.068	-0.0873523	0.930937	0.983617
Bt.12205.1.S1_at	ENSBTAG00000009562	ZNF593	Bos taurus zinc finger protein 593 (ZNF593), mRNA. [Source:RefSeq mRNA;Acc:NM_001192186]	-0.0929532	9.64884	-0.966683	0.340968	0.944479	0.0178343	9.64884	0.185471	0.854033	0.953979
Bt.12206.1.S1_x_at	NA	NA	NA	-0.445972	3.10528	-0.530045	0.599748	1	2.65907	3.10528	3.16035	0.00343965	0.0411552
Bt.12209.1.S1_at	NA	NA	NA	0.661959	10.8935	3.61837	0.00101165	0.0222465	-0.658779	10.8935	-3.60099	0.00106081	0.0171528
Bt.12210.1.S1_at	ENSBTAG00000004738	LRRC47	Bos taurus leucine rich repeat containing 47 (LRRC47), mRNA. [Source:RefSeq mRNA;Acc:NM_001102298]	-0.0999142	4.77005	-1.00752	0.321258	0.934148	-0.051144	4.77005	-0.51573	0.609596	0.832538
Bt.12211.1.S1_at	ENSBTAG00000015178	PECI	Bos taurus enoyl-CoA delta isomerase 2 (ECI2), mRNA. [Source:RefSeq mRNA;Acc:NM_001034242]	-0.144644	5.63582	-0.672764	0.505938	1	-0.188499	5.63582	-0.876744	0.387175	0.669719
Bt.12215.1.S1_at	NA	NA	NA	0.269734	11.6071	2.04316	0.049363	0.376799	0.00966013	11.6071	0.0731728	0.942125	0.988831
Bt.12219.1.S1_at	NA	NA	NA	1.89068	3.19445	4.84293	3.15112e-05	0.00134899	0.15111	3.19445	0.387065	0.701276	0.883283
Bt.12220.1.S1_a_at	NA	NA	NA	-0.0622891	12.8559	-0.547913	0.587562	1	-0.148998	12.8559	-1.31063	0.199333	0.466774
Bt.12222.1.S1_at	NA	NA	NA	0.0848658	3.12197	0.242154	0.810209	1	-0.312659	3.12197	-0.892133	0.378996	0.662528
Bt.12230.1.A1_at	ENSBTAG00000011079	MGC137708	Bos taurus uncharacterized LOC516719 (MGC137708), transcript variant 1, mRNA. [Source:RefSeq mRNA;Acc:NM_001046227]	-0.428278	9.99108	-1.86751	0.0710337	0.464172	-0.0669119	9.99108	-0.29177	0.77235	0.918879
Bt.12236.1.S1_at	NA	NA	NA	0.029034	3.93235	0.0419656	0.966787	1	-0.0255385	3.93235	-0.0369131	0.970784	0.997905
Bt.12241.1.S1_at	ENSBTAG00000015133	CCR7	Bos taurus chemokine (C-C motif) receptor 7 (CCR7), mRNA. [Source:RefSeq mRNA;Acc:NM_001024930]	-0.0876321	3.28235	-0.136646	0.892169	1	0.122857	3.28235	0.191573	0.84929	0.952027
Bt.12249.1.S1_at	ENSBTAG00000013580	KDM3A	lysine (K)-specific demethylase 3A [Source:HGNC Symbol;Acc:20815]	-0.0896274	11.5831	-0.610466	0.545874	1	0.0733979	11.5831	0.499925	0.620556	0.83921
Bt.12249.2.S1_at	ENSBTAG00000013580	KDM3A	lysine (K)-specific demethylase 3A [Source:HGNC Symbol;Acc:20815]	-0.0908504	9.46931	-0.487831	0.629003	1	-0.11411	9.46931	-0.612724	0.544399	0.789462
Bt.12250.1.S1_at	ENSBTAG00000009681	PPP2R3C	Bos taurus protein phosphatase 2, regulatory subunit B'', gamma (PPP2R3C), mRNA. [Source:RefSeq mRNA;Acc:NM_001015645]	-0.143008	9.97957	-1.25687	0.217919	0.815405	0.549773	9.97957	4.83183	3.25404e-05	0.00124616
Bt.12257.1.S1_at	NA	NA	NA	0.0804899	11.6233	0.755084	0.455733	1	0.0647363	11.6233	0.607298	0.547948	0.792232
Bt.1226.1.S1_a_at	ENSBTAG00000023343	RPL28	Bos taurus ribosomal protein L28 (RPL28), mRNA. [Source:RefSeq mRNA;Acc:NM_001035503]	-0.0573709	14.6797	-0.335561	0.739397	1	-0.0593965	14.6797	-0.347409	0.730564	0.898757
Bt.12261.1.A1_at	ENSBTAG00000021614	C20ORF13	Bos taurus taspase, threonine aspartase, 1 (TASP1), mRNA. [Source:RefSeq mRNA;Acc:NM_001034577]	-0.0327769	9.84005	-0.270034	0.788872	1	-0.477144	9.84005	-3.93097	0.000426226	0.00885401
Bt.12261.2.S1_a_at	ENSBTAG00000021614	C20ORF13	Bos taurus taspase, threonine aspartase, 1 (TASP1), mRNA. [Source:RefSeq mRNA;Acc:NM_001034577]	-0.0666013	6.07303	-0.23915	0.812518	1	-0.82321	6.07303	-2.95596	0.00581775	0.0585362
Bt.12261.2.S1_at	ENSBTAG00000021614	C20ORF13	Bos taurus taspase, threonine aspartase, 1 (TASP1), mRNA. [Source:RefSeq mRNA;Acc:NM_001034577]	0.126202	5.67409	0.368425	0.714988	1	-1.01414	5.67409	-2.96061	0.0057496	0.0581102
Bt.12267.1.S1_at	ENSBTAG00000011248	MSANTD2	Myb/SANT-like DNA-binding domain containing 2 [Source:HGNC Symbol;Acc:26266]	-0.0811791	9.7249	-0.560855	0.578811	1	-0.00314346	9.7249	-0.0217177	0.982808	1
Bt.1227.1.S1_at	NA	NA	NA	-0.0332577	12.6184	-0.298325	0.767388	1	0.423391	12.6184	3.79786	0.000617378	0.0117615
Bt.12273.1.S1_at	ENSBTAG00000008825	POLR3F	polymerase (RNA) III (DNA directed) polypeptide F, 39 kDa [Source:HGNC Symbol;Acc:15763]	-0.117575	10.984	-1.32097	0.1959	0.783528	-0.0347658	10.984	-0.3906	0.698687	0.881501
Bt.12280.1.S1_at	ENSBTAG00000001069	TP53	Bos taurus tumor protein p53 (TP53), mRNA. [Source:RefSeq mRNA;Acc:NM_174201]	0.596392	7.41622	2.0581	0.0478205	0.369625	-0.00391469	7.41622	-0.0135093	0.989306	1
Bt.12280.1.S2_at	ENSBTAG00000001069	TP53	Bos taurus tumor protein p53 (TP53), mRNA. [Source:RefSeq mRNA;Acc:NM_174201]	0.228051	11.7037	2.5646	0.015236	0.170012	0.258441	11.7037	2.90637	0.00659444	0.0640528
Bt.12285.2.S1_a_at	ENSBTAG00000032369	NMI	N-myc (and STAT) interactor [Source:HGNC Symbol;Acc:7854]	0.0467066	10.2945	0.297709	0.767854	1	1.45512	10.2945	9.27497	1.41308e-10	1.45395e-07
Bt.12285.3.S1_a_at	ENSBTAG00000032369	NMI	N-myc (and STAT) interactor [Source:HGNC Symbol;Acc:7854]	0.0847358	11.6646	0.713857	0.480502	1	1.06419	11.6646	8.96532	3.11988e-10	2.50905e-07
Bt.12290.1.S1_at	NA	NA	NA	0.0250647	10.7677	0.216735	0.829794	1	-0.0228055	10.7677	-0.197199	0.844922	0.949873
Bt.12291.1.S1_at	ENSBTAG00000002879	DCPS	Bos taurus decapping enzyme, scavenger (DCPS), mRNA. [Source:RefSeq mRNA;Acc:NM_174695]	-0.191542	9.00203	-1.33223	0.192217	0.777921	0.11192	9.00203	0.778433	0.442045	0.713054
Bt.12295.1.S1_at	ENSBTAG00000001788	BOVAGGRUS	Bos taurus podoplanin (PDPN), mRNA. [Source:RefSeq mRNA;Acc:NM_001033120]	0.38864	12.3154	1.92094	0.0637062	0.437092	0.50537	12.3154	2.49791	0.0178379	0.121867
Bt.12297.1.S1_at	ENSBTAG00000020895	LOXL4	Bos taurus lysyl oxidase-like 4 (LOXL4), mRNA. [Source:RefSeq mRNA;Acc:NM_174384]	2.74185	3.25508	3.42103	0.00172614	0.0334502	3.38927	3.25508	4.22883	0.000184013	0.00457501
Bt.12298.1.S1_at	ENSBTAG00000008682	TLR3	Bos taurus toll-like receptor 3 (TLR3), mRNA. [Source:RefSeq mRNA;Acc:NM_001008664]	-0.0914449	9.21247	-0.391817	0.697797	1	0.8205	9.21247	3.51562	0.00133777	0.0202718
Bt.12301.1.S1_at	ENSBTAG00000002163	PTGER2	Bos taurus prostaglandin E receptor 2 (subtype EP2), 53kDa (PTGER2), mRNA. [Source:RefSeq mRNA;Acc:NM_174588]	0.854456	2.58537	1.68082	0.102557	0.573047	-0.020151	2.58537	-0.0396395	0.968627	0.997415
Bt.12303.1.S1_at	ENSBTAG00000012387	PAM	peptidylglycine alpha-amidating monooxygenase [Source:HGNC Symbol;Acc:8596]	-0.0481095	11.9695	-0.243012	0.809551	1	0.182731	11.9695	0.923013	0.362924	0.646878
Bt.12304.1.S1_at	ENSBTAG00000014707	ISG15	Bos taurus ISG15 ubiquitin-like modifier (ISG15), mRNA. [Source:RefSeq mRNA;Acc:NM_174366]	-0.120495	11.6209	-0.428064	0.671478	1	0.297712	11.6209	1.05764	0.298158	0.582289
Bt.12307.1.S1_at	NA	NA	NA	-0.0514881	10.8294	-0.288527	0.774809	1	-0.629196	10.8294	-3.52586	0.00130119	0.019784
Bt.12309.1.S1_at	NA	NA	NA	-0.0279635	14.9643	-0.630298	0.532985	1	-0.0499832	14.9643	-1.12662	0.2683	0.549934
Bt.1231.3.S1_a_at	ENSBTAG00000021115	ZNF692	Bos taurus zinc finger protein 692 (ZNF692), mRNA. [Source:RefSeq mRNA;Acc:NM_001024496]	-0.259402	4.70848	-0.980966	0.333985	0.942213	0.0213027	4.70848	0.0805592	0.936295	0.985824
Bt.12310.1.S1_at	ENSBTAG00000002854	TMEM63A	Bos taurus transmembrane protein 63A (TMEM63A), mRNA. [Source:RefSeq mRNA;Acc:NM_001102162]	-0.0551288	12.0939	-0.402226	0.690198	1	-0.397211	12.0939	-2.89809	0.00673324	0.0652405
Bt.12310.2.S1_a_at	ENSBTAG00000002854	TMEM63A	Bos taurus transmembrane protein 63A (TMEM63A), mRNA. [Source:RefSeq mRNA;Acc:NM_001102162]	-0.0925763	7.05534	-0.19685	0.845192	1	-0.871358	7.05534	-1.85282	0.0731712	0.279616
Bt.12314.1.S1_at	ENSBTAG00000008401	PFKFB3	Bos taurus 6-phosphofructo-2-kinase/fructose-2,6-biphosphatase 3 (PFKFB3), mRNA. [Source:RefSeq mRNA;Acc:NM_001077837]	-0.142365	14.8664	-2.29997	0.0281368	0.260093	0.0569601	14.8664	0.920213	0.364362	0.648286
Bt.12319.1.S1_at	ENSBTAG00000045834	RASSF7	Bos taurus Ras association (RalGDS/AF-6) domain family (N-terminal) member 7 (RASSF7), mRNA. [Source:RefSeq mRNA;Acc:NM_001076105]	-0.726927	7.53622	-3.5508	0.00121608	0.0254496	-0.0286792	7.53622	-0.140089	0.88947	0.969087
Bt.1232.1.S1_at	ENSBTAG00000031809	DENND1C	DENN/MADD domain containing 1C [Source:HGNC Symbol;Acc:26225]	-0.102711	9.20938	-0.714579	0.480062	1	-0.267699	9.20938	-1.86242	0.0717678	0.276484
Bt.12322.1.S1_at	ENSBTAG00000018101	AHCY	Bos taurus adenosylhomocysteinase (AHCY), mRNA. [Source:RefSeq mRNA;Acc:NM_001034315]	-0.000802542	13.5592	-0.0059765	0.995269	1	-0.0167584	13.5592	-0.124799	0.901465	0.973116
Bt.12327.1.S1_at	ENSBTAG00000020060	TXNIP	Bos taurus thioredoxin interacting protein (TXNIP), mRNA. [Source:RefSeq mRNA;Acc:NM_001101875]	0.0300061	14.1103	0.36611	0.716697	1	-0.0270371	14.1103	-0.329885	0.743642	0.903882
Bt.12328.1.S1_at	ENSBTAG00000024449	CENPF	centromere protein F, 350/400kDa [Source:HGNC Symbol;Acc:1857]	-0.0650479	8.40418	-0.104039	0.917789	1	0.145906	8.40418	0.233364	0.816969	0.93804
Bt.1233.1.S1_at	NA	NA	NA	0.58341	10.8346	5.48386	4.89352e-06	0.000293064	-0.0584695	10.8346	-0.549594	0.586422	0.818055
Bt.12330.1.A1_at	ENSBTAG00000013932	CCDC71	Bos taurus coiled-coil domain containing 71 (CCDC71), mRNA. [Source:RefSeq mRNA;Acc:NM_001046000]	-0.045583	9.10584	-0.378534	0.707539	1	-0.0144361	9.10584	-0.119881	0.905329	0.974204
Bt.12331.1.S1_at	NA	NA	NA	-0.0175154	12.3137	-0.173873	0.863063	1	-0.0456041	12.3137	-0.452706	0.653822	0.858572
Bt.12332.1.A1_at	ENSBTAG00000006428	ZNF354A	zinc finger protein 354A [Source:HGNC Symbol;Acc:11628]	-0.388871	10.0461	-3.19055	0.00317893	0.0538218	-0.120808	10.0461	-0.99119	0.329046	0.614179
Bt.12333.1.A1_at	NA	NA	NA	-0.116616	13.0764	-1.03379	0.309001	0.924215	0.104886	13.0764	0.929806	0.359449	0.64474
Bt.12337.1.S1_a_at	ENSBTAG00000011633	CHCHD5	Bos taurus coiled-coil-helix-coiled-coil-helix domain containing 5 (CHCHD5), mRNA. [Source:RefSeq mRNA;Acc:NM_001037601]	-0.0511548	11.5889	-0.317466	0.752957	1	0.300001	11.5889	1.86181	0.0718574	0.276484
Bt.12337.2.S1_a_at	ENSBTAG00000011633	CHCHD5	Bos taurus coiled-coil-helix-coiled-coil-helix domain containing 5 (CHCHD5), mRNA. [Source:RefSeq mRNA;Acc:NM_001037601]	0.0102503	12.4984	0.0878227	0.930566	1	0.211641	12.4984	1.8133	0.0791959	0.291776
Bt.12337.2.S1_at	NA	NA	NA	-0.249236	3.1489	-0.711522	0.481927	1	0.111384	3.1489	0.31798	0.752571	0.908751
Bt.12340.1.S1_at	ENSBTAG00000005426	PSMC1	Bos taurus proteasome (prosome, macropain) 26S subunit, ATPase, 1 (PSMC1), mRNA. [Source:RefSeq mRNA;Acc:NM_001014855]	-0.144232	12.9564	-0.988158	0.330505	0.940105	-0.0530352	12.9564	-0.363353	0.718736	0.891147
Bt.12342.1.S1_at	NA	NA	NA	0.00122935	13.4067	0.0143988	0.988601	1	-0.152419	13.4067	-1.7852	0.083733	0.299144
Bt.12343.1.S1_at	ENSBTAG00000021090	ABCC1	Bos taurus ATP-binding cassette, sub-family C (CFTR/MRP), member 1 (ABCC1), mRNA. [Source:RefSeq mRNA;Acc:NM_174223]	-0.364493	3.60698	-1.11768	0.272043	0.889613	0.00450807	3.60698	0.0138235	0.989057	1
Bt.12343.1.S2_at	ENSBTAG00000021090	ABCC1	Bos taurus ATP-binding cassette, sub-family C (CFTR/MRP), member 1 (ABCC1), mRNA. [Source:RefSeq mRNA;Acc:NM_174223]	0.349417	5.0181	1.09944	0.279799	0.896486	-0.14391	5.0181	-0.452811	0.653747	0.858572
Bt.12345.1.S1_at	NA	NA	NA	-0.0223576	13.9129	-0.292358	0.771904	1	-0.168892	13.9129	-2.20851	0.0345082	0.182366
Bt.12345.2.S1_at	NA	NA	NA	-0.0360237	2.13737	-0.268035	0.790397	1	-0.14921	2.13737	-1.1102	0.275206	0.557393
Bt.12348.1.A1_at	NA	NA	NA	0.0319798	12.5868	0.272749	0.786802	1	0.054648	12.5868	0.466082	0.644321	0.852545
Bt.12358.1.S1_at	NA	NA	NA	-0.0811716	12.5113	-0.981243	0.33385	0.942213	0.0720613	12.5113	0.871114	0.390195	0.672979
Bt.12359.1.S1_at	ENSBTAG00000033186	OXCT1	Bos taurus 3-oxoacid CoA transferase 1 (OXCT1), mRNA. [Source:RefSeq mRNA;Acc:NM_001076070]	-0.0225763	13.6965	-0.272786	0.786774	1	0.0122891	13.6965	0.148487	0.882892	0.966973
Bt.1236.1.S1_at	ENSBTAG00000015806	OAZ2	Bos taurus ornithine decarboxylase antizyme 2 (OAZ2), mRNA. [Source:RefSeq mRNA;Acc:NM_001172576]	0.0483184	13.9125	0.673308	0.505597	1	-0.0403207	13.9125	-0.561862	0.578134	0.812536
Bt.12360.1.S1_at	NA	NA	NA	-0.120968	14.1692	-1.93372	0.0620545	0.430199	-0.169448	14.1692	-2.70869	0.0107662	0.0908565
Bt.12365.1.S1_at	ENSBTAG00000019156	CCT2	Bos taurus chaperonin containing TCP1, subunit 2 (beta) (CCT2), mRNA. [Source:RefSeq mRNA;Acc:NM_001034239]	0.0563179	12.9036	0.634399	0.53034	1	-0.158772	12.9036	-1.78851	0.083187	0.298272
Bt.12366.1.S1_at	ENSBTAG00000004873	CCNL2	Bos taurus cyclin L2 (CCNL2), mRNA. [Source:RefSeq mRNA;Acc:NM_001034650]	-0.180742	10.1655	-1.56807	0.126724	0.64154	0.00187676	10.1655	0.0162823	0.98711	1
Bt.12367.1.S1_at	ENSBTAG00000004331	PYGO2	Bos taurus pygopus homolog 2 (Drosophila) (PYGO2), mRNA. [Source:RefSeq mRNA;Acc:NM_001102242]	-0.51427	8.72953	-2.96211	0.0057277	0.0828897	-0.0651036	8.72953	-0.374987	0.71015	0.888694
Bt.12371.1.S1_at	ENSBTAG00000017298	AAMDC	Bos taurus adipogenesis associated, Mth938 domain containing (AAMDC), mRNA. [Source:RefSeq mRNA;Acc:NM_001037473]	-0.0473781	11.5836	-0.390487	0.69877	1	-0.276309	11.5836	-2.27732	0.0296075	0.165434
Bt.12374.1.S1_at	ENSBTAG00000019281	MCRS1	Bos taurus microspherule protein 1 (MCRS1), mRNA. [Source:RefSeq mRNA;Acc:NM_001075666]	0.0466276	9.63388	0.322744	0.748993	1	0.108871	9.63388	0.753577	0.456625	0.72381
Bt.12375.1.S1_at	ENSBTAG00000031402	ASXL1	additional sex combs like 1 (Drosophila) [Source:HGNC Symbol;Acc:18318]	0.0898555	8.74739	0.427315	0.672018	1	0.102898	8.74739	0.489339	0.627946	0.844109
Bt.12377.1.S1_at	ENSBTAG00000003148	MCM3AP	minichromosome maintenance complex component 3 associated protein [Source:HGNC Symbol;Acc:6946]	0.0110223	11.4399	0.0996415	0.921252	1	0.0786598	11.4399	0.711087	0.482193	0.74421
Bt.12379.1.S1_a_at	ENSBTAG00000030578	PTOV1	Bos taurus prostate tumor overexpressed 1 (PTOV1), mRNA. [Source:RefSeq mRNA;Acc:NM_001083780]	0.000678895	7.93965	0.00440399	0.996514	1	-0.236953	7.93965	-1.53712	0.134117	0.383353
Bt.12379.1.S1_at	ENSBTAG00000030578	PTOV1	Bos taurus prostate tumor overexpressed 1 (PTOV1), mRNA. [Source:RefSeq mRNA;Acc:NM_001083780]	-0.119965	4.5179	-0.560617	0.578972	1	0.179975	4.5179	0.841057	0.406571	0.685744
Bt.12380.1.S1_at	NA	NA	NA	-0.398326	12.2161	-4.40015	0.000112877	0.00371603	-0.120769	12.2161	-1.33409	0.191611	0.458621
Bt.12382.1.S1_at	ENSBTAG00000017349	PCDHGC3	Bos taurus protocadherin gamma subfamily B, 4 (PCDHGB4), mRNA. [Source:RefSeq mRNA;Acc:NM_001102513]	-0.143869	10.8771	-0.748976	0.459354	1	-0.238513	10.8771	-1.24169	0.223397	0.498353
Bt.12392.1.S1_at	ENSBTAG00000018883	DCTN3	Bos taurus dynactin 3 (p22) (DCTN3), mRNA. [Source:RefSeq mRNA;Acc:NM_001075660]	-0.0533639	12.8192	-0.471762	0.640305	1	-0.181794	12.8192	-1.60715	0.117868	0.361078
Bt.12393.1.S1_at	NA	NA	NA	-0.048744	11.6864	-0.45589	0.651555	1	-0.182084	11.6864	-1.70298	0.0982888	0.327019
Bt.12396.1.S1_at	ENSBTAG00000015267	SGSH	Bos taurus N-sulfoglucosamine sulfohydrolase (SGSH), mRNA. [Source:RefSeq mRNA;Acc:NM_001102189]	-0.267066	12.5947	-2.95179	0.00587969	0.0841162	-0.0702412	12.5947	-0.776353	0.443254	0.713656
Bt.12399.1.S1_at	ENSBTAG00000005674	NEU1	Bos taurus sialidase 1 (lysosomal sialidase) (NEU1), mRNA. [Source:RefSeq mRNA;Acc:NM_001083642]	0.11677	12.0601	0.904317	0.372601	0.962596	0.121673	12.0601	0.942286	0.353122	0.638683
Bt.1240.1.S1_at	ENSBTAG00000006082	DNASE2	deoxyribonuclease II, lysosomal [Source:HGNC Symbol;Acc:2960]	-0.0185121	14.1884	-0.229751	0.819751	1	-0.194211	14.1884	-2.41033	0.0218734	0.137891
Bt.12404.2.S1_a_at	ENSBTAG00000001329	CLPTM1L	CLPTM1-like [Source:HGNC Symbol;Acc:24308]	-0.0556815	11.4191	-0.573609	0.570252	1	-0.193101	11.4191	-1.98925	0.0552988	0.238788
Bt.12405.1.S1_at	NA	NA	NA	-0.393579	5.51744	-0.777329	0.442686	0.996541	1.68364	5.51744	3.32525	0.00222896	0.0297344
Bt.12406.1.S1_at	ENSBTAG00000001708	TTLL12	Bos taurus tubulin tyrosine ligase-like family, member 12 (TTLL12), mRNA. [Source:RefSeq mRNA;Acc:NM_001075510]	-0.114177	10.9137	-1.01058	0.319814	0.932755	-0.287738	10.9137	-2.54679	0.0158945	0.114495
Bt.12407.1.S1_at	ENSBTAG00000014734	CHD4	Bos taurus chromodomain helicase DNA binding protein 4 (CHD4), mRNA. [Source:RefSeq mRNA;Acc:NM_001206501]	-0.124099	12.3304	-1.05559	0.299077	0.917135	-0.146987	12.3304	-1.25028	0.220283	0.494438
Bt.12410.1.A1_a_at	NA	NA	NA	-0.061312	4.25834	-0.174496	0.862578	1	-0.736458	4.25834	-2.09598	0.0440983	0.211188
Bt.12410.1.S1_a_at	ENSBTAG00000012667	CAMK2G	Bos taurus calcium/calmodulin-dependent protein kinase II gamma (CAMK2G), mRNA. [Source:RefSeq mRNA;Acc:NM_001097564]	-0.0854151	6.15855	-0.224942	0.823458	1	-1.15099	6.15855	-3.03114	0.00480315	0.051308
Bt.12411.1.S1_at	ENSBTAG00000017574	LMNA	lamin A/C [Source:HGNC Symbol;Acc:6636]	-0.104583	12.3431	-0.809642	0.424139	0.987842	0.224742	12.3431	1.73987	0.0915155	0.314804
Bt.12411.1.S2_at	NA	NA	NA	-0.114178	12.7665	-0.887059	0.38168	0.967745	0.0476259	12.7665	0.370009	0.713819	0.890216
Bt.12412.1.S1_at	ENSBTAG00000005524	HBP1	Bos taurus HMG-box transcription factor 1 (HBP1), mRNA. [Source:RefSeq mRNA;Acc:NM_001046196]	0.112865	11.5893	1.15016	0.258621	0.87149	0.138332	11.5893	1.40968	0.168301	0.42826
Bt.12415.1.S1_at	NA	NA	NA	-0.0682967	10.7313	-0.799285	0.430032	0.990918	0.114935	10.7313	1.3451	0.188071	0.454479
Bt.12419.1.S1_at	NA	NA	NA	-0.0367049	11.96	-0.211273	0.834017	1	-0.744985	11.96	-4.28813	0.000155437	0.00405064
Bt.1242.1.S1_at	ENSBTAG00000018339	ATP5G1	Bos taurus ATP synthase, H+ transporting, mitochondrial Fo complex, subunit C1 (subunit 9) (ATP5G1), mRNA. [Source:RefSeq mRNA;Acc:NM_176649]	-0.0859058	9.6506	-0.510119	0.613477	1	-0.126529	9.6506	-0.751342	0.457949	0.72463
Bt.12421.1.S1_at	ENSBTAG00000037377	ABHD14B	Bos taurus abhydrolase domain containing 14B (ABHD14B), mRNA. [Source:RefSeq mRNA;Acc:NM_001105441]	-0.13006	11.5654	-1.04708	0.302926	0.918042	-0.206449	11.5654	-1.66207	0.106288	0.341816
Bt.12423.1.S1_at	NA	NA	NA	0.0202115	11.1043	0.185715	0.853843	1	-0.287946	11.1043	-2.64582	0.0125411	0.0990183
Bt.12429.1.S1_at	ENSBTAG00000030302	EDF1	Bos taurus endothelial differentiation-related factor 1 (EDF1), mRNA. [Source:RefSeq mRNA;Acc:NM_001035307]	-0.048574	12.6751	-0.282813	0.779145	1	-0.066259	12.6751	-0.385781	0.702217	0.883875
Bt.12430.1.S1_at	ENSBTAG00000012723		Bos taurus HAUS augmin-like complex, subunit 4 (HAUS4), mRNA. [Source:RefSeq mRNA;Acc:NM_001206190]	-0.153739	10.4706	-0.951146	0.348675	0.949851	-0.345337	10.4706	-2.13651	0.0404013	0.200387
Bt.12431.1.S1_at	NA	NA	NA	-0.0993329	7.83352	-0.6454	0.52328	1	0.051611	7.83352	0.335334	0.739566	0.902436
Bt.12435.1.S1_at	ENSBTAG00000002798	NABP2	Bos taurus oligonucleotide/oligosaccharide-binding fold containing 2B (NABP2), mRNA. [Source:RefSeq mRNA;Acc:NM_001101151]	0.0726215	3.43094	0.500494	0.62016	1	-0.121646	3.43094	-0.838361	0.408061	0.687115
Bt.12436.1.S1_at	ENSBTAG00000022825	BRI3	Bos taurus brain protein I3 (BRI3), mRNA. [Source:RefSeq mRNA;Acc:NM_001040583]	0.115393	13.4464	1.77946	0.0846863	0.514284	0.186281	13.4464	2.8726	0.00717822	0.0680299
Bt.12438.1.S1_at	NA	NA	NA	-0.961514	9.90952	-5.95731	1.23873e-06	9.23632e-05	-0.240334	9.90952	-1.48905	0.146286	0.400115
Bt.1244.1.S1_at	ENSBTAG00000013527	PGD	Bos taurus phosphogluconate dehydrogenase (PGD), mRNA. [Source:RefSeq mRNA;Acc:NM_001143738]	-0.103694	14.1767	-1.83094	0.0764561	0.48579	0.0342484	14.1767	0.604731	0.549632	0.793001
Bt.12443.1.S1_at	ENSBTAG00000031252	CD82	Bos taurus CD82 molecule (CD82), mRNA. [Source:RefSeq mRNA;Acc:NM_001097990]	0.156247	11.7193	0.954424	0.34704	0.948841	0.586251	11.7193	3.58107	0.00111998	0.0177585
Bt.12444.1.A1_a_at	ENSBTAG00000002105	TEX261	TEX261 protein; Uncharacterized protein [Source:UniProtKB/TrEMBL;Acc:A2VDM6]	-0.2296	9.44094	-1.50845	0.141273	0.677423	-0.363234	9.44094	-2.38641	0.0231117	0.143132
Bt.12444.1.A1_at	ENSBTAG00000002105	TEX261	TEX261 protein; Uncharacterized protein [Source:UniProtKB/TrEMBL;Acc:A2VDM6]	-0.156355	9.93485	-1.31483	0.197935	0.786084	-0.262787	9.93485	-2.20984	0.034407	0.182043
Bt.12445.1.A1_at	ENSBTAG00000003191	FSCN1	Bos taurus fascin homolog 1, actin-bundling protein (Strongylocentrotus purpuratus) (FSCN1), mRNA. [Source:RefSeq mRNA;Acc:NM_001035045]	2.19257	11.4676	6.61812	1.85621e-07	1.99039e-05	3.12316	11.4676	9.42702	9.6218e-11	1.35415e-07
Bt.12445.2.S1_at	ENSBTAG00000003191	FSCN1	Bos taurus fascin homolog 1, actin-bundling protein (Strongylocentrotus purpuratus) (FSCN1), mRNA. [Source:RefSeq mRNA;Acc:NM_001035045]	3.39653	6.97149	7.82081	6.4861e-09	1.37787e-06	4.68456	6.97149	10.7866	3.54074e-12	1.77721e-08
Bt.12453.1.A1_a_at	NA	NA	NA	-0.58503	12.5424	-2.65227	0.0123474	0.144361	-0.269175	12.5424	-1.22032	0.23128	0.507767
Bt.12453.1.A1_at	NA	NA	NA	-0.799103	9.5558	-2.89851	0.00672622	0.0929208	-0.509005	9.5558	-1.84626	0.0741425	0.282017
Bt.12464.1.S1_at	NA	NA	NA	-0.0829469	5.91372	-0.188268	0.851858	1	-1.0849	5.91372	-2.46243	0.0193824	0.12869
Bt.12465.1.A1_at	ENSBTAG00000013111	RRM1	Bos taurus ribonucleotide reductase M1 (RRM1), mRNA. [Source:RefSeq mRNA;Acc:NM_001113296]	-0.0940059	11.9617	-0.630025	0.533162	1	0.0506556	11.9617	0.339492	0.736462	0.90109
Bt.12466.1.A1_at	NA	NA	NA	0.384724	8.89097	0.896431	0.376732	0.96483	2.17101	8.89097	5.05859	1.68542e-05	0.000784138
Bt.12468.1.S1_at	ENSBTAG00000007367	AIMP2	Bos taurus aminoacyl tRNA synthetase complex-interacting multifunctional protein 2 (AIMP2), mRNA. [Source:RefSeq mRNA;Acc:NM_001075813]	-0.42562	11.395	-2.88724	0.00691937	0.0942668	-0.160743	11.395	-1.09042	0.283691	0.566042
Bt.12469.1.S1_at	ENSBTAG00000020795	RPS21	Bos taurus ribosomal protein S21 (RPS21), mRNA. [Source:RefSeq mRNA;Acc:NM_001040581]	-0.106705	14.1782	-1.25504	0.218573	0.816223	-0.0485091	14.1782	-0.570551	0.572298	0.809078
Bt.1247.1.S1_at	ENSBTAG00000005340	SERGEF	Bos taurus secretion regulating guanine nucleotide exchange factor (SERGEF), mRNA. [Source:RefSeq mRNA;Acc:NM_001076021]	-0.0697671	7.81912	-0.512835	0.611597	1	-0.312643	7.81912	-2.29814	0.0282533	0.160415
Bt.12472.1.S1_at	ENSBTAG00000013631	GLUL	Bos taurus glutamate-ammonia ligase (GLUL), mRNA. [Source:RefSeq mRNA;Acc:NM_001040474]	-0.0346622	14.6838	-0.723046	0.474915	1	-0.250971	14.6838	-5.23521	1.0086e-05	0.000533138
Bt.12473.1.S1_at	ENSBTAG00000011699	CDC37	cell division cycle 37 [Source:HGNC Symbol;Acc:1735]	0.0082365	11.8964	0.0649039	0.948655	1	0.0786459	11.8964	0.619732	0.539832	0.786481
Bt.12474.1.S1_at	ENSBTAG00000005002	GALE	Bos taurus UDP-galactose-4-epimerase (GALE), mRNA. [Source:RefSeq mRNA;Acc:NM_001206208]	-0.334817	7.97582	-1.51695	0.139119	0.671285	-0.385353	7.97582	-1.74591	0.0904435	0.312843
Bt.12475.1.S1_at	ENSBTAG00000004913	RNF167	Bos taurus ring finger protein 167 (RNF167), mRNA. [Source:RefSeq mRNA;Acc:NM_001076405]	-0.0100104	10.3398	-0.0673706	0.946707	1	-0.190771	10.3398	-1.2839	0.208417	0.479282
Bt.12477.1.S1_a_at	ENSBTAG00000011424	TPM2	Bos taurus tropomyosin 2 (beta) (TPM2), mRNA. [Source:RefSeq mRNA;Acc:NM_001010995]	-0.0298914	6.91934	-0.0803315	0.936475	1	0.0911045	6.91934	0.244839	0.808148	0.934024
Bt.1248.1.S1_at	ENSBTAG00000002352	GGA2	golgi-associated, gamma adaptin ear containing, ARF binding protein 2 [Source:HGNC Symbol;Acc:16064]	-0.0480845	13.8131	-0.655123	0.517081	1	-0.259029	13.8131	-3.52911	0.00128977	0.0197035
Bt.12486.1.A1_at	ENSBTAG00000008978	USP22	Bos taurus ubiquitin specific peptidase 22 (USP22), mRNA. [Source:RefSeq mRNA;Acc:NM_001166567]	-0.118606	13.1911	-1.55068	0.130835	0.651516	-0.287349	13.1911	-3.75684	0.000691551	0.012889
Bt.1249.1.S1_at	NA	NA	NA	-0.0470005	13.8121	-0.480735	0.633983	1	-0.577535	13.8121	-5.9072	1.43206e-06	0.000116837
Bt.12490.1.S1_at	NA	NA	NA	0.052892	2.60355	0.10767	0.914931	1	-0.364469	2.60355	-0.741938	0.463548	0.728822
Bt.12496.1.S1_at	NA	NA	NA	0.489459	5.8263	1.16732	0.251727	0.864226	1.54521	5.8263	3.6852	0.000842423	0.0146145
Bt.12498.1.A1_at	ENSBTAG00000030190	COL6A3	collagen, type VI, alpha 3 [Source:HGNC Symbol;Acc:2213]	-0.0332682	2.22943	-0.109786	0.913266	1	0.241097	2.22943	0.795632	0.432122	0.705723
Bt.12500.2.S1_a_at	ENSBTAG00000007079	LCP1	lymphocyte cytosolic protein 1 (L-plastin) [Source:HGNC Symbol;Acc:6528]	-0.0845497	13.8518	-1.38526	0.175574	0.749069	-0.0865252	13.8518	-1.41763	0.165985	0.426088
Bt.12504.1.S1_at	ENSBTAG00000005574	CLU	Bos taurus clusterin (CLU), mRNA. [Source:RefSeq mRNA;Acc:NM_173902]	0.00495589	12.1454	0.0233583	0.98151	1	0.0859155	12.1454	0.404941	0.688221	0.87635
Bt.12505.1.S1_at	ENSBTAG00000015327	SPTAN1	spectrin, alpha, non-erythrocytic 1 [Source:HGNC Symbol;Acc:11273]	-0.144499	11.5199	-1.12031	0.270939	0.888065	-0.0580719	11.5199	-0.450235	0.655584	0.85888
Bt.12506.1.S1_at	ENSBTAG00000008717	SERPINE2	serpin peptidase inhibitor, clade E (nexin, plasminogen activator inhibitor type 1), member 2 [Source:HGNC Symbol;Acc:8951]	-0.411583	3.99681	-1.02254	0.314211	0.925939	-0.476396	3.99681	-1.18356	0.245325	0.523922
Bt.12508.1.S1_at	ENSBTAG00000039962	DCTPP1	Bos taurus dCTP pyrophosphatase 1 (DCTPP1), mRNA. [Source:RefSeq mRNA;Acc:NM_001038202]	0.0590177	7.09258	0.229288	0.820108	1	0.284472	7.09258	1.1052	0.277334	0.559789
Bt.12514.1.S1_at	ENSBTAG00000013123	PHB2	Bos taurus prohibitin 2 (PHB2), mRNA. [Source:RefSeq mRNA;Acc:NM_001046198]	-0.0921225	12.9453	-0.944747	0.351883	0.952597	-0.159691	12.9453	-1.63769	0.111306	0.349405
Bt.1252.1.S1_at	NA	NA	NA	-0.0909384	8.80434	-0.420871	0.676669	1	-0.453588	8.80434	-2.09924	0.0437902	0.21007
Bt.12550.1.S1_at	NA	NA	NA	-0.107152	3.75958	-0.157883	0.875543	1	0.44483	3.75958	0.655434	0.516884	0.769498
Bt.12551.1.S1_at	ENSBTAG00000004225	TSR1	pre-rRNA-processing protein TSR1 homolog [Source:RefSeq peptide;Acc:NP_001095403]	0.0958961	6.88813	0.296781	0.768556	1	-0.303498	6.88813	-0.939271	0.354644	0.640452
Bt.12553.1.S1_at	ENSBTAG00000006354	HP	Bos taurus haptoglobin (HP), mRNA. [Source:RefSeq mRNA;Acc:NM_001040470]	-0.260442	2.66009	-0.328746	0.744494	1	1.45409	2.66009	1.83545	0.0757693	0.284858
Bt.12554.1.S1_at	NA	NA	NA	0.425057	2.11387	2.72015	0.010469	0.129102	-4.44089e-16	2.11387	-2.84195e-15	1	1
Bt.12557.1.S1_at	ENSBTAG00000004942	EXOSC9	Bos taurus exosome component 9 (EXOSC9), mRNA. [Source:RefSeq mRNA;Acc:NM_001035053]	0.00132218	12.4668	0.0171488	0.986425	1	-0.196997	12.4668	-2.55506	0.0155854	0.113137
Bt.12558.1.S1_at	NA	NA	NA	-0.100058	12.777	-1.40438	0.169861	0.739544	-0.0152633	12.777	-0.214231	0.831729	0.945219
Bt.12559.1.S1_at	ENSBTAG00000016740	ACLY	Bos taurus ATP citrate lyase (ACLY), mRNA. [Source:RefSeq mRNA;Acc:NM_001037457]	0.0035328	13.3815	0.047239	0.962617	1	0.187046	13.3815	2.5011	0.0177048	0.121252
Bt.12560.1.S1_at	NA	NA	NA	-0.00457532	12.1893	-0.0443296	0.964918	1	-0.116282	12.1893	-1.12664	0.268291	0.549934
Bt.12561.1.S1_at	ENSBTAG00000032534	RHOF	Bos taurus ras homolog gene family, member F (in filopodia) (RHOF), mRNA. [Source:RefSeq mRNA;Acc:NM_001040602]	0.846664	3.6028	2.05289	0.0483538	0.371854	0.355138	3.6028	0.861097	0.395605	0.677845
Bt.12562.1.S1_at	ENSBTAG00000005034	CAPN5	calpain 5 [Source:HGNC Symbol;Acc:1482]	-0.0557315	2.28925	-0.20432	0.8394	1	-0.0120355	2.28925	-0.044124	0.96508	0.996305
Bt.12564.1.S1_at	ENSBTAG00000013045	DKC1	Bos taurus dyskeratosis congenita 1, dyskerin (DKC1), mRNA. [Source:RefSeq mRNA;Acc:NM_001105395]	0.0747397	10.4549	0.701841	0.487863	1	0.0447964	10.4549	0.420659	0.676822	0.870299
Bt.12566.1.S1_at	NA	NA	NA	-0.019196	11.3357	-0.162586	0.871869	1	0.0646745	11.3357	0.547779	0.587653	0.81871
Bt.12567.1.A1_at	NA	NA	NA	0.151069	2.27787	0.968312	0.340167	0.944479	-0.0214243	2.27787	-0.137324	0.891637	0.970603
Bt.12568.1.S1_at	ENSBTAG00000021248	C25H7ORF26	Bos taurus chromosome 25 open reading frame, human C7orf26 (C25H7orf26), mRNA. [Source:RefSeq mRNA;Acc:NM_001075754]	-0.342874	6.41551	-1.76486	0.0871522	0.520831	0.137891	6.41551	0.70976	0.483004	0.744952
Bt.12570.1.S1_at	ENSBTAG00000006101	PSMD4	Bos taurus proteasome (prosome, macropain) 26S subunit, non-ATPase, 4 (PSMD4), mRNA. [Source:RefSeq mRNA;Acc:NM_001013598]	-0.0281789	12.8122	-0.330836	0.74293	1	0.117336	12.8122	1.37759	0.177909	0.441013
Bt.12572.1.S1_at	ENSBTAG00000013098	PIGS	Bos taurus phosphatidylinositol glycan anchor biosynthesis, class S (PIGS), mRNA. [Source:RefSeq mRNA;Acc:NM_001034216]	0.0374477	8.99576	0.284023	0.778227	1	-0.0699882	8.99576	-0.530828	0.599211	0.826113
Bt.12573.1.S1_at	ENSBTAG00000032704	NAPB	Bos taurus N-ethylmaleimide-sensitive factor attachment protein, beta (NAPB), mRNA. [Source:RefSeq mRNA;Acc:NM_001046233]	0.0159016	9.8029	0.0944727	0.925324	1	0.095587	9.8029	0.567892	0.574081	0.810518
Bt.12574.1.A1_at	NA	NA	NA	-0.281446	6.18883	-0.698744	0.489771	1	-0.76818	6.18883	-1.90716	0.0655317	0.263132
Bt.12576.2.A1_at	NA	NA	NA	-0.12258	6.80939	-0.211468	0.833866	1	-0.535018	6.80939	-0.922983	0.362939	0.646878
Bt.12576.3.S1_a_at	ENSBTAG00000007003	TYMS	thymidylate synthetase [Source:HGNC Symbol;Acc:12441]	-0.0241799	9.48906	-0.0744698	0.941101	1	-0.437703	9.48906	-1.34805	0.187129	0.453192
Bt.12578.2.A1_at	ENSBTAG00000040058	ORC5L	Bos taurus origin recognition complex, subunit 5 (ORC5), mRNA. [Source:RefSeq mRNA;Acc:NM_001099704]	-0.154676	6.18738	-0.355628	0.724458	1	-0.400967	6.18738	-0.921895	0.363497	0.647566
Bt.12579.1.A1_at	NA	NA	NA	1.43553	6.05151	4.12348	0.000248049	0.00714267	2.10638	6.05151	6.05044	9.46365e-07	8.45645e-05
Bt.12579.2.A1_at	NA	NA	NA	0.666424	6.55832	2.98871	0.00535316	0.0787859	1.00768	6.55832	4.51915	8.02347e-05	0.0024682
Bt.12583.1.A1_at	NA	NA	NA	0.488375	11.6056	2.0398	0.0497163	0.378594	0.474202	11.6056	1.9806	0.0563066	0.241783
Bt.12588.1.S1_at	NA	NA	NA	-0.0148692	14.0763	-0.210346	0.834734	1	-0.235194	14.0763	-3.32716	0.00221769	0.0296191
Bt.12589.1.S1_at	ENSBTAG00000027181	LAMA3	laminin, alpha 3 [Source:HGNC Symbol;Acc:6483]	-0.188525	7.3072	-0.28714	0.775861	1	-1.66632	7.3072	-2.53795	0.0162307	0.115953
Bt.12596.1.S1_at	NA	NA	NA	-0.174912	10.1406	-1.70317	0.0982532	0.557876	-0.091868	10.1406	-0.894546	0.377724	0.661957
Bt.12598.1.S1_at	ENSBTAG00000002821	CILP	cartilage intermediate layer protein, nucleotide pyrophosphohydrolase [Source:HGNC Symbol;Acc:1980]	0.000991977	2.03206	0.0289039	0.977121	1	-0.00516759	2.03206	-0.150572	0.881261	0.966628
Bt.126.1.S2_at	ENSBTAG00000008294	KCNJ2	Bos taurus potassium inwardly-rectifying channel, subfamily J, member 2 (KCNJ2), mRNA. [Source:RefSeq mRNA;Acc:NM_174373]	1.30988	8.09646	2.22667	0.0331487	0.290462	0.569017	8.09646	0.967271	0.340679	0.626802
Bt.1260.1.A1_at	ENSBTAG00000019412	C16orf62	chromosome 16 open reading frame 62 [Source:HGNC Symbol;Acc:24641]	-0.0416316	11.9925	-0.342605	0.734141	1	-0.0944191	11.9925	-0.777015	0.442869	0.713539
Bt.12606.1.S1_a_at	NA	NA	NA	-0.122883	13.4227	-1.73686	0.092053	0.539804	-0.280869	13.4227	-3.96985	0.000382269	0.00822939
Bt.12606.2.S1_at	NA	NA	NA	-0.173491	11.8882	-0.605681	0.549008	1	-0.839195	11.8882	-2.92974	0.00621694	0.0614543
Bt.12607.1.A1_at	ENSBTAG00000026637		Uncharacterized protein [Source:UniProtKB/TrEMBL;Acc:F1MJY7]	-0.0984261	2.2018	-0.29133	0.772683	1	0.563653	2.2018	1.66835	0.105025	0.339989
Bt.12609.1.A1_at	NA	NA	NA	-0.219443	11.5178	-1.07869	0.288807	0.907024	-0.859536	11.5178	-4.22512	0.00018596	0.00458153
Bt.12613.1.S1_at	ENSBTAG00000015188	KLF6	KLF6 protein; Uncharacterized protein [Source:UniProtKB/TrEMBL;Acc:I6L9I4]	-0.117599	14.6085	-2.14588	0.0395873	0.327009	0.00858487	14.6085	0.156652	0.876506	0.964374
Bt.12614.1.A1_s_at	ENSBTAG00000007474	EIF3B	Bos taurus eukaryotic translation initiation factor 3, subunit B (EIF3B), mRNA. [Source:RefSeq mRNA;Acc:NM_001102356]	-0.155221	9.30113	-0.396877	0.694098	1	-0.900801	9.30113	-2.30322	0.027931	0.159254
Bt.12619.1.S1_at	NA	NA	NA	0.350209	4.38198	0.732237	0.469365	1	-0.375797	4.38198	-0.785739	0.437813	0.710204
Bt.1262.1.S1_at	ENSBTAG00000016977	FUNDC2	Bos taurus FUN14 domain containing 2 (FUNDC2), mRNA. [Source:RefSeq mRNA;Acc:NM_174338]	0.0317061	12.1057	0.273546	0.786195	1	-0.185256	12.1057	-1.5983	0.119826	0.36296
Bt.12624.1.A1_at	ENSBTAG00000009439	EDRF1	erythroid differentiation regulatory factor 1 [Source:HGNC Symbol;Acc:24640]	-0.253041	9.19056	-1.72485	0.0942242	0.546392	-0.227853	9.19056	-1.55316	0.130242	0.37823
Bt.12628.1.S1_at	NA	NA	NA	-0.222202	8.06699	-0.504968	0.617049	1	-0.0505453	8.06699	-0.114868	0.90927	0.975406
Bt.12631.1.S1_at	ENSBTAG00000004051	SBDS	Bos taurus Shwachman-Bodian-Diamond syndrome (SBDS), mRNA. [Source:RefSeq mRNA;Acc:NM_001034439]	0.285994	10.626	2.93108	0.00619595	0.0874188	0.182288	10.626	1.86823	0.0709311	0.274595
Bt.12631.2.S1_at	ENSBTAG00000004051	SBDS	Bos taurus Shwachman-Bodian-Diamond syndrome (SBDS), mRNA. [Source:RefSeq mRNA;Acc:NM_001034439]	0.155445	9.40765	0.923484	0.362682	0.960526	0.00245013	9.40765	0.014556	0.988477	1
Bt.12633.1.S1_at	ENSBTAG00000018993	ITGB7	Bos taurus integrin, beta 7 (ITGB7), mRNA. [Source:RefSeq mRNA;Acc:NM_001105365]	-0.042812	9.25645	-0.142783	0.887359	1	0.00416812	9.25645	0.0139011	0.988995	1
Bt.12636.1.A1_at	NA	NA	NA	0.740079	10.1284	1.98892	0.0553372	0.405389	2.48834	10.1284	6.68726	1.52472e-07	2.09352e-05
Bt.12638.1.S1_at	NA	NA	NA	-0.141945	8.85895	-0.538422	0.59402	1	1.45146	8.85895	5.50561	4.59358e-06	0.000290557
Bt.12639.1.S1_at	NA	NA	NA	-0.0365064	11.4162	-0.357912	0.722765	1	0.0548087	11.4162	0.53735	0.594752	0.823456
Bt.12640.1.S1_at	ENSBTAG00000013303	ACSS2	Bos taurus acyl-CoA synthetase short-chain family member 2 (ACSS2), mRNA. [Source:RefSeq mRNA;Acc:NM_001105339]	0.000841991	9.88244	0.00516497	0.995911	1	0.0298336	9.88244	0.183006	0.85595	0.955215
Bt.12649.1.S1_at	ENSBTAG00000015637	IMPAD1	Bos taurus inositol monophosphatase domain containing 1 (IMPAD1), mRNA. [Source:RefSeq mRNA;Acc:NM_001046335]	-0.012594	12.6573	-0.141822	0.888112	1	0.0223072	12.6573	0.251203	0.803267	0.932934
Bt.12651.1.A1_at	ENSBTAG00000018737	GLMN	glomulin, FKBP associated protein [Source:HGNC Symbol;Acc:14373]	0.0134417	9.50686	0.143357	0.886909	1	-0.209656	9.50686	-2.236	0.0324689	0.175025
Bt.12653.1.S1_at	ENSBTAG00000018362	TMEM109	Bos taurus transmembrane protein 109 (TMEM109), mRNA. [Source:RefSeq mRNA;Acc:NM_001046470]	-0.076354	11.2107	-0.746103	0.461063	1	-0.0260586	11.2107	-0.254635	0.800638	0.932191
Bt.12661.1.A1_at	ENSBTAG00000006548	MCCC1	Bos taurus methylcrotonoyl-CoA carboxylase 1 (alpha) (MCCC1), mRNA. [Source:RefSeq mRNA;Acc:NM_001205758]	-0.0560502	10.0083	-0.309346	0.759068	1	-0.175039	10.0083	-0.966055	0.341278	0.62741
Bt.12661.2.S1_at	ENSBTAG00000006548	MCCC1	Bos taurus methylcrotonoyl-CoA carboxylase 1 (alpha) (MCCC1), mRNA. [Source:RefSeq mRNA;Acc:NM_001205758]	-0.282645	7.12209	-0.567256	0.574507	1	-0.615087	7.12209	-1.23445	0.226043	0.501508
Bt.12664.1.A1_at	ENSBTAG00000007167	ZMYM5	Bos taurus zinc finger, MYM-type 5 (ZMYM5), mRNA. [Source:RefSeq mRNA;Acc:NM_001195018]	0.452842	8.92733	2.30011	0.0281278	0.260093	0.205364	8.92733	1.0431	0.304736	0.590233
Bt.12664.2.S1_at	ENSBTAG00000007167	ZMYM5	Bos taurus zinc finger, MYM-type 5 (ZMYM5), mRNA. [Source:RefSeq mRNA;Acc:NM_001195018]	0.534417	5.7079	1.71841	0.095406	0.549732	0.0220959	5.7079	0.0710492	0.943802	0.989594
Bt.12665.1.A1_at	ENSBTAG00000003378	ACAP2	Bos taurus ArfGAP with coiled-coil, ankyrin repeat and PH domains 2 (ACAP2), mRNA. [Source:RefSeq mRNA;Acc:NM_001105337]	0.0944011	12.3305	1.10218	0.278623	0.894755	-0.20588	12.3305	-2.40375	0.0222076	0.139482
Bt.12667.1.S1_at	NA	NA	NA	0.00102499	2.03184	0.0299161	0.97632	1	0.0134138	2.03184	0.391505	0.698025	0.880962
Bt.12669.2.S1_at	ENSBTAG00000014080	METTL14	Bos taurus methyltransferase like 14 (METTL14), mRNA. [Source:RefSeq mRNA;Acc:NM_001083714]	-0.0217845	6.7276	-0.0988481	0.921877	1	0.0928567	6.7276	0.421341	0.676329	0.870063
Bt.1267.1.S1_at	NA	NA	NA	-0.18054	2.58293	-0.689956	0.495207	1	-0.0567303	2.58293	-0.216801	0.829743	0.944407
Bt.12678.1.A1_at	NA	NA	NA	0.0294504	13.1774	0.173511	0.863345	1	-0.380371	13.1774	-2.24101	0.0321095	0.174228
Bt.12679.1.S1_at	ENSBTAG00000046746	COASY	CoA synthase [Source:HGNC Symbol;Acc:29932]	-0.174076	7.6517	-1.02045	0.315187	0.926551	0.173268	7.6517	1.01571	0.317404	0.604473
Bt.1268.1.A1_at	NA	NA	NA	0.0312339	11.8691	0.238012	0.813392	1	0.195321	11.8691	1.48841	0.146454	0.400115
Bt.12684.1.S1_at	NA	NA	NA	-0.234188	7.60541	-0.859552	0.396444	0.9751	-0.638946	7.60541	-2.34516	0.0253983	0.150843
Bt.12684.2.S1_at	NA	NA	NA	-0.155733	11.2516	-1.49135	0.145685	0.690349	0.0515318	11.2516	0.493483	0.625049	0.842274
Bt.12690.1.S1_at	ENSBTAG00000012291	TBC1D22A	TBC1 domain family, member 22A [Source:HGNC Symbol;Acc:1309]	-0.0617638	6.66527	-0.221058	0.826455	1	-0.27876	6.66527	-0.997706	0.325924	0.611291
Bt.12691.1.A1_at	NA	NA	NA	-0.0463895	9.80478	-0.252094	0.802584	1	-0.896434	9.80478	-4.87148	2.9009e-05	0.00114601
Bt.12692.1.A1_at	ENSBTAG00000020595	KCTD20	Bos taurus potassium channel tetramerisation domain containing 20 (KCTD20), mRNA. [Source:RefSeq mRNA;Acc:NM_001101093]	-0.108995	12.73	-1.38827	0.174665	0.746601	-0.0880103	12.73	-1.12099	0.270652	0.552543
Bt.12694.1.S1_at	ENSBTAG00000020054	TNFRSF21	Bos taurus tumor necrosis factor receptor superfamily, member 21 (TNFRSF21), mRNA. [Source:RefSeq mRNA;Acc:NM_001076911]	-0.0642033	14.1199	-0.626849	0.535215	1	-0.295972	14.1199	-2.88972	0.00687639	0.0660591
Bt.12698.1.A1_at	NA	NA	NA	0.184553	8.67629	1.20301	0.237819	0.842399	0.0580217	8.67629	0.378214	0.707774	0.887398
Bt.12704.1.S1_at	NA	NA	NA	-0.339767	5.82773	-1.04615	0.303348	0.918042	0.344789	5.82773	1.06161	0.296377	0.580332
Bt.12705.1.S1_at	ENSBTAG00000011180	ACTR8	Bos taurus ARP8 actin-related protein 8 homolog (yeast) (ACTR8), mRNA. [Source:RefSeq mRNA;Acc:NM_001076361]	-0.0986246	9.22989	-0.966798	0.340912	0.944479	-0.0374993	9.22989	-0.367599	0.715598	0.890673
Bt.12706.1.A1_at	NA	NA	NA	0.242637	2.22126	0.915944	0.366563	0.962557	-7.77789e-05	2.22126	-0.000293612	0.999768	1
Bt.12708.1.A1_at	NA	NA	NA	-0.522748	8.33094	-3.57322	0.00114417	0.0242147	-0.140313	8.33094	-0.959104	0.344713	0.630155
Bt.12712.1.A1_at	ENSBTAG00000002341	ETS1	Bos taurus v-ets erythroblastosis virus E26 oncogene homolog 1 (avian) (ETS1), mRNA. [Source:RefSeq mRNA;Acc:NM_001099106]	0.095394	7.39011	0.247498	0.806107	1	-0.464007	7.39011	-1.20386	0.237494	0.51531
Bt.12712.2.S1_at	ENSBTAG00000002341	ETS1	Bos taurus v-ets erythroblastosis virus E26 oncogene homolog 1 (avian) (ETS1), mRNA. [Source:RefSeq mRNA;Acc:NM_001099106]	-0.291456	2.78831	-0.929384	0.359664	0.95923	-0.17249	2.78831	-0.550029	0.586127	0.817847
Bt.12713.1.S1_at	ENSBTAG00000019160	GLOD4	glyoxalase domain containing 4 [Source:HGNC Symbol;Acc:14111]	-0.0809333	12.5959	-1.20885	0.235598	0.841356	-0.0509778	12.5959	-0.761421	0.451993	0.72082
Bt.12722.1.A1_at	ENSBTAG00000019612	RNASE4	Bos taurus ribonuclease, RNase A family, 4 (RNASE4), mRNA. [Source:RefSeq mRNA;Acc:NM_001040590]	-0.0826747	11.2655	-0.222153	0.82561	1	-0.18076	11.2655	-0.485714	0.630487	0.844967
Bt.12728.1.A1_a_at	NA	NA	NA	-0.268279	5.76988	-0.270003	0.788896	1	-1.89714	5.76988	-1.90933	0.0652416	0.26255
Bt.12728.3.S1_at	NA	NA	NA	-0.376705	2.5616	-0.839414	0.407478	0.981772	-0.182889	2.5616	-0.407532	0.686337	0.875733
Bt.12732.1.S1_at	ENSBTAG00000004540	NUB1	Bos taurus negative regulator of ubiquitin-like proteins 1 (NUB1), mRNA. [Source:RefSeq mRNA;Acc:NM_001080906]	0.923608	9.71827	4.15048	0.000229806	0.00672049	1.53967	9.71827	6.91893	7.91189e-08	1.31e-05
Bt.12732.2.S1_at	NA	NA	NA	0.475712	12.2838	2.89481	0.006789	0.0931027	1.19901	12.2838	7.29623	2.74891e-08	5.83962e-06
Bt.12734.2.A1_s_at	ENSBTAG00000015224	TCOF1	Treacher Collins-Franceschetti syndrome 1 [Source:HGNC Symbol;Acc:11654]	-0.147164	10.0971	-0.770799	0.446493	0.9988	-0.313579	10.0971	-1.64242	0.110317	0.347837
Bt.12736.1.A1_at	ENSBTAG00000017056	PKLR	Bos taurus pyruvate kinase, liver and RBC (PKLR), mRNA. [Source:RefSeq mRNA;Acc:NM_001076176]	0.0035898	2.16445	0.0358619	0.971616	1	0.0164246	2.16445	0.16408	0.870702	0.961945
Bt.12739.1.S1_at	ENSBTAG00000021036	2002-03-01	Bos taurus membrane-associated ring finger (C3HC4) 2 (MARCH2), mRNA. [Source:RefSeq mRNA;Acc:NM_001037589]	-0.116972	10.6091	-0.971853	0.338429	0.944479	-0.181041	10.6091	-1.50417	0.142366	0.395193
Bt.12740.1.S1_a_at	ENSBTAG00000021474	GSDMD	Bos taurus gasdermin D (GSDMD), mRNA. [Source:RefSeq mRNA;Acc:NM_001046160]	-0.263228	4.59192	-1.57594	0.124897	0.635722	-0.296381	4.59192	-1.77443	0.0855286	0.302249
Bt.12742.1.S1_at	ENSBTAG00000004000	SAP30L	Bos taurus SAP30-like (SAP30L), mRNA. [Source:RefSeq mRNA;Acc:NM_001191372]	-0.0697267	10.0408	-0.766256	0.449152	0.999714	-0.0696498	10.0408	-0.765411	0.449648	0.718573
Bt.12743.1.A1_at	ENSBTAG00000014633	ABCD4	Bos taurus ATP-binding cassette, sub-family D (ALD), member 4 (ABCD4), mRNA. [Source:RefSeq mRNA;Acc:NM_001015636]	-0.20143	9.59366	-1.00086	0.324422	0.936747	-0.186314	9.59366	-0.925747	0.361522	0.646297
Bt.12745.1.A1_at	ENSBTAG00000014324	ANTXR2	Bos taurus anthrax toxin receptor 2 (ANTXR2), mRNA. [Source:RefSeq mRNA;Acc:NM_001076826]	0.107549	8.58926	0.391692	0.697888	1	-0.11632	8.58926	-0.423637	0.674671	0.869191
Bt.12745.2.A1_at	ENSBTAG00000014324	ANTXR2	Bos taurus anthrax toxin receptor 2 (ANTXR2), mRNA. [Source:RefSeq mRNA;Acc:NM_001076826]	0.0117789	10.6664	0.049344	0.960953	1	-0.386375	10.6664	-1.61859	0.115373	0.355885
Bt.12745.3.S1_at	ENSBTAG00000014324	ANTXR2	Bos taurus anthrax toxin receptor 2 (ANTXR2), mRNA. [Source:RefSeq mRNA;Acc:NM_001076826]	-0.00473819	9.3341	-0.0144213	0.988584	1	-0.555039	9.3341	-1.68933	0.1009	0.332175
Bt.12748.1.S1_at	ENSBTAG00000001996	SNRNP70	Bos taurus small nuclear ribonucleoprotein 70kDa (U1) (SNRNP70), mRNA. [Source:RefSeq mRNA;Acc:NM_001076046]	-0.00666826	10.5641	-0.0450251	0.964368	1	0.118482	10.5641	0.800009	0.429618	0.703369
Bt.1275.1.S1_at	NA	NA	NA	-0.0828029	5.02503	-0.287535	0.775561	1	0.226058	5.02503	0.784991	0.438245	0.710219
Bt.12750.1.S1_at	NA	NA	NA	-0.153855	8.74872	-0.480014	0.63449	1	0.263257	8.74872	0.821339	0.417544	0.692727
Bt.12750.2.A1_at	NA	NA	NA	-0.138379	9.44879	-0.519271	0.607153	1	0.131203	9.44879	0.492342	0.625846	0.842547
Bt.12750.2.S1_a_at	ENSBTAG00000011082	IGF-I	Bos taurus insulin-like growth factor 1 (somatomedin C) (IGF1), mRNA. [Source:RefSeq mRNA;Acc:NM_001077828]	-0.0882297	7.92855	-0.2267	0.822102	1	0.0572781	7.92855	0.147172	0.883921	0.967293
Bt.12750.2.S1_x_at	ENSBTAG00000011082	IGF-I	Bos taurus insulin-like growth factor 1 (somatomedin C) (IGF1), mRNA. [Source:RefSeq mRNA;Acc:NM_001077828]	-0.180804	4.65222	-0.840492	0.406883	0.981442	0.134616	4.65222	0.625781	0.535906	0.784007
Bt.12751.1.S1_at	ENSBTAG00000016284	IL7	Bos taurus interleukin 7 (IL7), mRNA. [Source:RefSeq mRNA;Acc:NM_173924]	-0.571183	10.7963	-2.19535	0.0355239	0.30489	-0.657058	10.7963	-2.52542	0.0167187	0.117844
Bt.12756.1.S1_at	ENSBTAG00000025471	TNF	Bos taurus tumor necrosis factor (TNF), mRNA. [Source:RefSeq mRNA;Acc:NM_173966]	7.64602	5.84427	10.4716	7.45056e-12	6.45276e-09	3.74566	5.84427	5.12985	1.37014e-05	0.000694885
Bt.12764.1.S1_at	ENSBTAG00000004557	DHRS9	Bos taurus dehydrogenase/reductase (SDR family) member 9 (DHRS9), mRNA. [Source:RefSeq mRNA;Acc:NM_174733]	0.353111	8.62692	0.465161	0.644973	1	0.0973423	8.62692	0.128231	0.89877	0.972495
Bt.12767.1.S1_at	ENSBTAG00000038062	FUT4	Bos taurus fucosyltransferase 4 (alpha (1,3) fucosyltransferase, myeloid-specific) (FUT4), mRNA. [Source:RefSeq mRNA;Acc:NM_174736]	-0.161223	4.06806	-0.532773	0.597879	1	-0.0812731	4.06806	-0.268573	0.789986	0.92824
Bt.12769.1.S1_at	ENSBTAG00000011934	PCK2	Bos taurus phosphoenolpyruvate carboxykinase 2 (mitochondrial) (PCK2), mRNA. [Source:RefSeq mRNA;Acc:NM_001205594]	-0.0365364	11.4835	-0.242533	0.809918	1	0.109191	11.4835	0.724824	0.473839	0.736669
Bt.1277.1.S1_a_at	ENSBTAG00000014943	SMCX	Bos taurus lysine (K)-specific demethylase 5C (KDM5C), mRNA. [Source:RefSeq mRNA;Acc:NM_174185]	-0.0973382	9.83673	-0.502062	0.619069	1	0.276881	9.83673	1.42813	0.162964	0.421601
Bt.12773.1.S1_at	ENSBTAG00000006957	SLC2A8	Bos taurus solute carrier family 2 (facilitated glucose transporter), member 8 (SLC2A8), mRNA. [Source:RefSeq mRNA;Acc:NM_201528]	-0.308932	12.3982	-2.19707	0.0353902	0.304167	-0.731551	12.3982	-5.20266	1.10875e-05	0.000580623
Bt.12774.1.A1_at	NA	NA	NA	-0.213422	10.4667	-0.516008	0.609404	1	-1.44283	10.4667	-3.48846	0.00143969	0.0215265
Bt.12774.1.S1_at	ENSBTAG00000034323	SLC2A5	Bos taurus solute carrier family 2 (facilitated glucose/fructose transporter), member 5 (SLC2A5), mRNA. [Source:RefSeq mRNA;Acc:NM_001101042]	-0.291557	10.0918	-0.722397	0.475309	1	-1.47137	10.0918	-3.64564	0.000938953	0.0157152
Bt.12781.1.S1_at	ENSBTAG00000012074	MYB	v-myb avian myeloblastosis viral oncogene homolog [Source:HGNC Symbol;Acc:7545]	-0.337371	9.31187	-1.00216	0.3238	0.936747	-0.899863	9.31187	-2.67305	0.0117415	0.0946382
Bt.12785.1.S1_at	NA	NA	NA	0.138914	3.53016	0.281036	0.780496	1	-0.0161516	3.53016	-0.0326763	0.974136	0.999166
Bt.1280.2.S1_a_at	ENSBTAG00000004910	SLC25A11	Bos taurus solute carrier family 25 (mitochondrial carrier; oxoglutarate carrier), member 11 (SLC25A11), mRNA. [Source:RefSeq mRNA;Acc:NM_174671]	0.0619941	9.25686	0.474566	0.638326	1	0.156183	9.25686	1.19558	0.240664	0.51859
Bt.12802.1.S1_at	ENSBTAG00000023218	UBE2V2	Bos taurus ubiquitin-conjugating enzyme E2 variant 2 (UBE2V2), mRNA. [Source:RefSeq mRNA;Acc:NM_001034042]	-0.0550153	12.8887	-0.588043	0.56064	1	-0.18283	12.8887	-1.95422	0.0594811	0.249654
Bt.12803.1.S1_at	ENSBTAG00000008063	PPARA	Bos taurus peroxisome proliferator-activated receptor alpha (PPARA), mRNA. [Source:RefSeq mRNA;Acc:NM_001034036]	-0.0686734	8.84423	-0.335218	0.739653	1	-0.136704	8.84423	-0.667299	0.509376	0.764478
Bt.12805.1.S1_at	ENSBTAG00000015562	PLBD1	Bos taurus phospholipase B domain containing 1 (PLBD1), transcript variant a, mRNA. [Source:RefSeq mRNA;Acc:NM_001166298]	0.330685	10.7136	1.37417	0.178958	0.754811	1.35734	10.7136	5.6405	3.10386e-06	0.00022118
Bt.12811.1.S1_a_at	ENSBTAG00000013982	UACA	Bos taurus uveal autoantigen with coiled-coil domains and ankyrin repeats (UACA), mRNA. [Source:RefSeq mRNA;Acc:NM_174209]	-0.252619	10.3678	-1.08909	0.284265	0.90219	-1.01543	10.3678	-4.37776	0.000120345	0.00332914
Bt.12811.1.S1_at	ENSBTAG00000013982	UACA	Bos taurus uveal autoantigen with coiled-coil domains and ankyrin repeats (UACA), mRNA. [Source:RefSeq mRNA;Acc:NM_174209]	-0.265147	10.1618	-1.05852	0.297762	0.917135	-1.15754	10.1618	-4.62111	5.98282e-05	0.00201076
Bt.12820.1.S1_at	ENSBTAG00000019552	PGRMC1	Bos taurus progesterone receptor membrane component 1 (PGRMC1), mRNA. [Source:RefSeq mRNA;Acc:NM_001075133]	-0.0896203	13.4149	-1.77106	0.0860982	0.519026	-0.123603	13.4149	-2.44261	0.0202978	0.132261
Bt.12823.1.S1_at	ENSBTAG00000012265	VWF	Bos taurus von Willebrand factor (VWF), mRNA. [Source:RefSeq mRNA;Acc:NM_001205308]	0.329129	3.36387	0.93745	0.355565	0.956707	-0.0616558	3.36387	-0.175613	0.861707	0.958313
Bt.12825.1.S1_at	ENSBTAG00000014614	ACTA2	Bos taurus actin, alpha 2, smooth muscle, aorta (ACTA2), mRNA. [Source:RefSeq mRNA;Acc:NM_001034502]	0.0281718	2.03782	0.739214	0.465177	1	-0.0147699	2.03782	-0.387556	0.700916	0.882929
Bt.1283.1.S1_at	ENSBTAG00000031875	BANF1	Bos taurus barrier to autointegration factor 1 (BANF1), mRNA. [Source:RefSeq mRNA;Acc:NM_182988]	-0.0591065	12.252	-0.600119	0.552663	1	-0.114115	12.252	-1.15863	0.255199	0.534864
Bt.12843.1.S1_at	NA	NA	NA	-0.0512143	10.7004	-0.252649	0.802159	1	-0.0276127	10.7004	-0.136218	0.892504	0.970809
Bt.12849.1.S1_at	ENSBTAG00000015596	SLCO2B1	Bos taurus solute carrier organic anion transporter family, member 2B1 (SLCO2B1), mRNA. [Source:RefSeq mRNA;Acc:NM_174843]	-0.0337677	2.13137	-0.317428	0.752986	1	0.00119141	2.13137	0.0111996	0.991134	1
Bt.12849.2.S1_at	ENSBTAG00000015596	SLCO2B1	Bos taurus solute carrier organic anion transporter family, member 2B1 (SLCO2B1), mRNA. [Source:RefSeq mRNA;Acc:NM_174843]	-0.312957	7.05675	-0.47414	0.638627	1	-1.25726	7.05675	-1.90478	0.065851	0.263755
Bt.12854.1.S1_at	NA	NA	NA	-0.128109	7.91263	-1.07379	0.290967	0.91	-0.0478484	7.91263	-0.401057	0.69105	0.877966
Bt.12857.1.S1_at	ENSBTAG00000009504	REEP4	Bos taurus receptor accessory protein 4 (REEP4), mRNA. [Source:RefSeq mRNA;Acc:NM_001034533]	-0.320795	7.77973	-1.7657	0.0870087	0.520527	0.223982	7.77973	1.23283	0.22664	0.501914
Bt.12859.1.S1_at	ENSBTAG00000009389	HNRNPH1	heterogeneous nuclear ribonucleoprotein H1 (H) [Source:HGNC Symbol;Acc:5041]	0.0132866	13.6987	0.176358	0.861127	1	0.124944	13.6987	1.65844	0.107024	0.34273
Bt.12862.1.S1_at	ENSBTAG00000011572	TSPYL5	Bos taurus TSPY-like 5 (TSPYL5), mRNA. [Source:RefSeq mRNA;Acc:NM_001206323]	-0.268812	9.07155	-1.45452	0.155564	0.714602	-0.529304	9.07155	-2.86402	0.00733394	0.0688107
Bt.12864.1.S1_at	ENSBTAG00000021549	PHPT1	Bos taurus phosphohistidine phosphatase 1 (PHPT1), mRNA. [Source:RefSeq mRNA;Acc:NM_001076516]	-0.175894	11.2633	-0.904009	0.372761	0.962596	-0.07466	11.2633	-0.383715	0.703733	0.884582
Bt.12867.1.A1_at	ENSBTAG00000010217	ZNF318	zinc finger protein 318 [Source:HGNC Symbol;Acc:13578]	0.0162939	9.97269	0.141798	0.88813	1	0.106573	9.97269	0.92746	0.360646	0.645961
Bt.12867.2.S1_at	ENSBTAG00000010217	ZNF318	zinc finger protein 318 [Source:HGNC Symbol;Acc:13578]	0.0706019	8.40893	0.489812	0.627616	1	0.123709	8.40893	0.85825	0.397152	0.678298
Bt.1287.1.S1_at	ENSBTAG00000001440	PMM2	Bos taurus phosphomannomutase 2 (PMM2), mRNA. [Source:RefSeq mRNA;Acc:NM_001035095]	-0.164721	11.0515	-1.54725	0.13166	0.652871	-0.206075	11.0515	-1.93569	0.061803	0.254916
Bt.12870.1.S1_at	ENSBTAG00000013046	MPP1	Bos taurus membrane protein, palmitoylated 1, 55kDa (MPP1), mRNA. [Source:RefSeq mRNA;Acc:NM_001075484]	-0.0367038	12.9666	-0.520091	0.606588	1	-0.00937543	12.9666	-0.132849	0.895146	0.971792
Bt.12872.1.S1_at	NA	NA	NA	-0.126764	8.81526	-0.707577	0.484341	1	0.17048	8.81526	0.951592	0.348452	0.633494
Bt.12874.1.S1_at	ENSBTAG00000005791	UROS	uroporphyrinogen III synthase [Source:HGNC Symbol;Acc:12592]	-0.0670363	8.52847	-0.384738	0.702983	1	0.0091064	8.52847	0.0522638	0.958644	0.995186
Bt.12875.1.S1_at	ENSBTAG00000018013	EMP3	Bos taurus epithelial membrane protein 3 (EMP3), mRNA. [Source:RefSeq mRNA;Acc:NM_001024562]	-0.0774029	13.3053	-0.395216	0.695312	1	0.293737	13.3053	1.49981	0.143487	0.397033
Bt.12876.1.S1_at	ENSBTAG00000014595	LIG1	Bos taurus ligase I, DNA, ATP-dependent (LIG1), mRNA. [Source:RefSeq mRNA;Acc:NM_001102548]	-0.110413	4.58126	-0.518291	0.607829	1	-0.0506242	4.58126	-0.237636	0.813682	0.936617
Bt.12876.3.S1_a_at	ENSBTAG00000014595	LIG1	Bos taurus ligase I, DNA, ATP-dependent (LIG1), mRNA. [Source:RefSeq mRNA;Acc:NM_001102548]	-0.04974	4.9758	-0.187842	0.852189	1	-0.0520845	4.9758	-0.196696	0.845312	0.949887
Bt.12885.1.S1_at	ENSBTAG00000032304	ACY1	Bos taurus aminoacylase 1 (ACY1), mRNA. [Source:RefSeq mRNA;Acc:NM_001077115]	-0.295425	7.30463	-1.20763	0.236058	0.841356	-0.317674	7.30463	-1.29858	0.203388	0.47178
Bt.12885.2.S1_at	ENSBTAG00000013653	NFE2L1	Bos taurus nuclear factor (erythroid-derived 2)-like 1 (NFE2L1), mRNA. [Source:RefSeq mRNA;Acc:NM_001102515]	-0.0686908	12.5997	-0.946568	0.350968	0.952275	-0.0392787	12.5997	-0.541266	0.592082	0.822102
Bt.12887.1.S1_at	ENSBTAG00000013526	EFTUD2	elongation factor Tu GTP binding domain containing 2 [Source:HGNC Symbol;Acc:30858]	-0.0832463	10.8253	-0.746706	0.460704	1	0.0409257	10.8253	0.367097	0.715969	0.890673
Bt.12888.2.S1_at	ENSBTAG00000016133	MRPS7	Bos taurus mitochondrial ribosomal protein S7 (MRPS7), mRNA. [Source:RefSeq mRNA;Acc:NM_001034343]	0.0678137	9.12068	0.569773	0.572819	1	-0.0447709	9.12068	-0.376166	0.709281	0.88846
Bt.12889.1.S1_at	ENSBTAG00000003579	FBXW4	Bos taurus F-box and WD repeat domain containing 4 (FBXW4), mRNA. [Source:RefSeq mRNA;Acc:NM_001101985]	-0.0392325	9.8894	-0.309726	0.758782	1	-0.135136	9.8894	-1.06685	0.294039	0.578168
Bt.1289.1.S1_at	NA	NA	NA	-0.0234038	12.2725	-0.305786	0.761753	1	-0.130167	12.2725	-1.70071	0.0987189	0.328063
Bt.12894.1.S1_at	NA	NA	NA	0.0602709	9.11766	0.37228	0.712144	1	0.0010917	9.11766	0.00674322	0.994662	1
Bt.12894.2.S1_a_at	NA	NA	NA	0.100198	9.034	0.572604	0.570923	1	-0.335874	9.034	-1.91944	0.0639038	0.259277
Bt.1290.1.A1_a_at	ENSBTAG00000002377	PSMB2	Bos taurus proteasome (prosome, macropain) subunit, beta type, 2 (PSMB2), mRNA. [Source:RefSeq mRNA;Acc:NM_001015615]	0.017681	12.8533	0.221624	0.826018	1	0.0935252	12.8533	1.1723	0.249751	0.529757
Bt.12902.1.S1_at	ENSBTAG00000017872	ZNF304	zinc finger protein 304 [Source:HGNC Symbol;Acc:13505]	-0.113189	6.31997	-0.402785	0.689791	1	-0.239995	6.31997	-0.854029	0.399451	0.679745
Bt.12902.2.A1_at	ENSBTAG00000017872	ZNF304	zinc finger protein 304 [Source:HGNC Symbol;Acc:13505]	-0.120435	9.33508	-0.54345	0.590595	1	-0.161941	9.33508	-0.73074	0.470267	0.733749
Bt.12906.1.S1_at	ENSBTAG00000019915	GSN	gelsolin [Source:HGNC Symbol;Acc:4620]	-0.0578975	13.6661	-0.653732	0.517965	1	-0.0124195	13.6661	-0.140231	0.889358	0.969087
Bt.12906.2.S1_at	ENSBTAG00000003408		Uncharacterized protein [Source:UniProtKB/TrEMBL;Acc:F1MH40]	0.219543	4.12267	0.209666	0.835261	1	-0.388777	4.12267	-0.371286	0.712877	0.890216
Bt.12910.1.S1_at	ENSBTAG00000006029	OGDH	Bos taurus oxoglutarate (alpha-ketoglutarate) dehydrogenase (lipoamide) (OGDH), mRNA. [Source:RefSeq mRNA;Acc:NM_001076030]	-0.0187308	9.33838	-0.169577	0.866413	1	-0.0289657	9.33838	-0.262238	0.794823	0.930058
Bt.12912.1.S2_at	NA	NA	NA	0.108135	2.34217	0.335402	0.739516	1	-0.0784152	2.34217	-0.243221	0.80939	0.934755
Bt.12924.1.S1_at	ENSBTAG00000004950	BRN	Bos taurus brain ribonuclease (BRB), mRNA. [Source:RefSeq mRNA;Acc:NM_173891]	-0.22362	12.7283	-0.419939	0.677342	1	-0.41273	12.7283	-0.775071	0.444001	0.714266
Bt.12927.1.S1_at	ENSBTAG00000019892	HAS2	Bos taurus hyaluronan synthase 2 (HAS2), mRNA. [Source:RefSeq mRNA;Acc:NM_174079]	0.493983	2.72086	1.43427	0.161219	0.7269	-0.526863	2.72086	-1.52974	0.135931	0.386252
Bt.12927.2.S1_at	ENSBTAG00000008579	RCC2	Bos taurus regulator of chromosome condensation 2 (RCC2), mRNA. [Source:RefSeq mRNA;Acc:NM_001101911]	-0.0900022	10.3515	-0.671296	0.50686	1	-0.0973056	10.3515	-0.72577	0.473266	0.736198
Bt.1293.1.S1_at	ENSBTAG00000003914	MVB12A	Bos taurus family with sequence similarity 125, member A (MVB12A), mRNA. [Source:RefSeq mRNA;Acc:NM_001034283]	-0.0354468	9.44263	-0.186098	0.853545	1	0.00212235	9.44263	0.0111425	0.991179	1
Bt.1294.1.S1_at	NA	NA	NA	-0.121475	9.54526	-0.757144	0.454515	1	-0.220164	9.54526	-1.37226	0.179548	0.443121
Bt.12946.1.S1_at	ENSBTAG00000010653	FAM73B	Bos taurus family with sequence similarity 73, member B (FAM73B), mRNA. [Source:RefSeq mRNA;Acc:NM_001076053]	-0.238113	6.9687	-1.15784	0.255518	0.86955	0.198242	6.9687	0.963964	0.342309	0.627798
Bt.12957.1.A1_a_at	ENSBTAG00000021076	TNRC6B	trinucleotide repeat containing 6B [Source:HGNC Symbol;Acc:29190]	-0.122964	11.5867	-0.702093	0.487708	1	-0.406801	11.5867	-2.32272	0.0267262	0.155085
Bt.12957.1.A1_at	ENSBTAG00000021076	TNRC6B	trinucleotide repeat containing 6B [Source:HGNC Symbol;Acc:29190]	-0.0556143	11.637	-0.391191	0.698255	1	-0.280392	11.637	-1.97227	0.0572924	0.243803
Bt.12959.1.S1_at	NA	NA	NA	-0.444618	7.35734	-1.09293	0.282602	0.900326	-0.131814	7.35734	-0.324016	0.748039	0.906292
Bt.1296.1.S1_at	NA	NA	NA	-0.12955	2.51127	-0.33376	0.740743	1	-0.135958	2.51127	-0.350267	0.728438	0.897024
Bt.12963.1.A1_at	NA	NA	NA	-0.0392063	13.0643	-0.255847	0.79971	1	-0.0356797	13.0643	-0.232833	0.817377	0.938205
Bt.12966.1.S1_at	ENSBTAG00000006374	NHP2	Bos taurus NHP2 ribonucleoprotein homolog (yeast) (NHP2), mRNA. [Source:RefSeq mRNA;Acc:NM_001015626]	-0.210251	11.2166	-1.19023	0.242733	0.850056	-0.0944764	11.2166	-0.534829	0.596474	0.82472
Bt.12985.1.A1_at	NA	NA	NA	-0.0658774	8.3661	-0.359502	0.721586	1	-0.467697	8.3661	-2.55229	0.0156883	0.113592
Bt.12985.1.S1_at	NA	NA	NA	-0.090099	8.87435	-0.45231	0.654104	1	-0.549171	8.87435	-2.75692	0.0095664	0.0833009
Bt.12986.1.S1_at	NA	NA	NA	-0.0115303	10.0525	-0.0307881	0.97563	1	0.0389621	10.0525	0.104036	0.917792	0.97893
Bt.12989.1.S1_at	ENSBTAG00000017404	SEC14L2	Bos taurus SEC14-like 2 (S. cerevisiae) (SEC14L2), mRNA. [Source:RefSeq mRNA;Acc:NM_177943]	0.0320733	7.16217	0.08047	0.936366	1	-0.66626	7.16217	-1.67161	0.104376	0.338667
Bt.1299.1.S1_a_at	ENSBTAG00000001139	ACHE	Bos taurus acetylcholinesterase (ACHE), mRNA. [Source:RefSeq mRNA;Acc:NM_001076220]	0.0322097	3.32293	0.0799301	0.936792	1	0.735665	3.32293	1.82559	0.0772781	0.28806
Bt.12993.1.S1_at	ENSBTAG00000014773	HMMR	hyaluronan-mediated motility receptor (RHAMM) [Source:HGNC Symbol;Acc:5012]	0.0495674	2.52094	0.135808	0.892826	1	-0.0791967	2.52094	-0.216989	0.829598	0.944338
Bt.1300.1.S1_at	ENSBTAG00000013235	TINAGL1	tubulointerstitial nephritis antigen-like 1 [Source:HGNC Symbol;Acc:19168]	0.0371839	10.9074	0.0997671	0.921153	1	-0.712826	10.9074	-1.91257	0.0648102	0.261387
Bt.1300.2.A1_at	NA	NA	NA	0.145033	9.19712	0.273512	0.786222	1	-1.35184	9.19712	-2.54938	0.0157969	0.113938
Bt.1302.1.S1_at	ENSBTAG00000002745	APEX1	Bos taurus APEX nuclease (multifunctional DNA repair enzyme) 1 (APEX1), mRNA. [Source:RefSeq mRNA;Acc:NM_176609]	0.0993364	12.5588	1.11818	0.271834	0.889186	-0.0720181	12.5588	-0.81067	0.423557	0.697707
Bt.13022.1.S1_at	ENSBTAG00000007103	ITGAL	Bos taurus integrin, alpha L (antigen CD11A (p180), lymphocyte function-associated antigen 1; alpha polypeptide) (ITGAL), mRNA. [Source:RefSeq mRNA;Acc:NM_198221]	-0.13854	10.0653	-0.386965	0.701349	1	-0.463153	10.0653	-1.29366	0.205064	0.473911
Bt.13022.1.S2_at	NA	NA	NA	-0.0716491	13.3525	-0.562349	0.577806	1	-0.00730318	13.3525	-0.0573201	0.954647	0.994207
Bt.13029.1.A1_at	NA	NA	NA	0.01395	4.94323	0.0549652	0.956509	1	-0.699799	4.94323	-2.75731	0.00955704	0.0833009
Bt.13029.1.S1_at	ENSBTAG00000010366	HCRTR1	Bos taurus hypocretin (orexin) receptor 1 (HCRTR1), mRNA. [Source:RefSeq mRNA;Acc:NM_001048182]	0.0658639	3.15019	0.595092	0.555976	1	-0.258563	3.15019	-2.33616	0.0259232	0.153212
Bt.1303.1.S1_at	ENSBTAG00000016462	TCF7L2	Bos taurus transcription factor 4 (TCF4), mRNA. [Source:RefSeq mRNA;Acc:NM_001034621]	-0.0306398	8.91491	-0.124554	0.901657	1	1.17836	8.91491	4.7902	3.67094e-05	0.00136879
Bt.13061.1.S1_at	ENSBTAG00000007357	CHSY	Bos taurus chondroitin sulfate synthase 1 (CHSY1), mRNA. [Source:RefSeq mRNA;Acc:NM_001191157]	-0.205135	2.20987	-1.14691	0.25994	0.873371	0.140029	2.20987	0.782906	0.439451	0.711025
Bt.13063.1.S1_at	ENSBTAG00000045779	UBE2A	Bos taurus ubiquitin-conjugating enzyme E2A (UBE2A), mRNA. [Source:RefSeq mRNA;Acc:NM_001105325]	0.0637044	11.8489	0.638744	0.527545	1	-0.0679986	11.8489	-0.6818	0.500281	0.75882
Bt.1308.1.S1_at	NA	NA	NA	-0.115497	11.4746	-1.15563	0.256409	0.86955	-0.154567	11.4746	-1.54655	0.131827	0.381063
Bt.13081.1.A1_at	NA	NA	NA	1.77636e-15	2.14516	9.03339e-15	1	1	-0.0588827	2.14516	-0.299439	0.766546	0.915901
Bt.13081.1.S1_at	ENSBTAG00000001021	CYP1A1	Uncharacterized protein [Source:UniProtKB/TrEMBL;Acc:F1MM10]	1.77636e-15	2.32576	3.94441e-15	1	1	0.385909	2.32576	0.856915	0.397878	0.678333
Bt.13085.1.S1_at	ENSBTAG00000017664	HGF	Bos taurus hepatocyte growth factor (hepapoietin A; scatter factor) (HGF), mRNA. [Source:RefSeq mRNA;Acc:NM_001031751]	0.0530423	6.66794	0.126218	0.900351	1	-0.498809	6.66794	-1.18695	0.244004	0.522487
Bt.1309.1.A1_at	NA	NA	NA	-0.0126039	14.2592	-0.218389	0.828516	1	-0.065351	14.2592	-1.13234	0.265924	0.547058
Bt.1309.2.S1_at	NA	NA	NA	-0.0104405	13.1011	-0.0657732	0.947968	1	-0.3807	13.1011	-2.39834	0.0224862	0.140495
Bt.13097.1.S1_at	ENSBTAG00000013118	CD86	Bos taurus CD86 molecule (CD86), mRNA. [Source:RefSeq mRNA;Acc:NM_001038017]	0.148039	12.5495	0.8914	0.379384	0.966617	0.0938584	12.5495	0.565157	0.575917	0.811139
Bt.1311.1.S1_at	ENSBTAG00000006759	SUCLA2	Bos taurus succinate-CoA ligase, ADP-forming, beta subunit (SUCLA2), mRNA. [Source:RefSeq mRNA;Acc:NM_001075493]	-0.104416	13.8996	-1.19839	0.239586	0.844865	0.00476635	13.8996	0.0547037	0.956715	0.995015
Bt.13118.1.S1_at	ENSBTAG00000017455	ADAM-9	Bos taurus ADAM metallopeptidase domain 9 (ADAM9), mRNA. [Source:RefSeq mRNA;Acc:NM_001192818]	0.177181	8.64413	0.634107	0.530528	1	-0.366105	8.64413	-1.31024	0.199463	0.466893
Bt.13120.1.S1_at	NA	NA	NA	0.00631857	2.12027	0.0587895	0.953486	1	-0.0456862	2.12027	-0.425075	0.673633	0.868952
Bt.13125.1.S1_at	ENSBTAG00000034954	DEFB5	Bos taurus defensin, beta 5 (DEFB5), mRNA. [Source:RefSeq mRNA;Acc:NM_001130761]	0.314859	9.32773	0.128096	0.898876	1	0.293764	9.32773	0.119514	0.905617	0.974421
Bt.13125.1.S1_s_at	NA	NA	NA	0.0976088	14.9209	0.58363	0.56357	1	0.275154	14.9209	1.64522	0.109735	0.34715
Bt.13128.1.S1_at	ENSBTAG00000008314	SDHB	Bos taurus succinate dehydrogenase complex, subunit B, iron sulfur (Ip) (SDHB), mRNA. [Source:RefSeq mRNA;Acc:NM_001040483]	-0.108918	13.8864	-1.10526	0.277306	0.894512	-0.117471	13.8864	-1.19206	0.242025	0.52028
Bt.13130.1.S1_at	ENSBTAG00000020736	CD40	CD40 molecule, TNF receptor superfamily member 5 [Source:HGNC Symbol;Acc:11919]	2.77995	11.2624	8.331	1.64305e-09	4.62478e-07	3.04513	11.2624	9.12571	2.06675e-10	1.93913e-07
Bt.13134.1.A1_at	NA	NA	NA	-0.713538	8.56865	-1.40253	0.170405	0.741265	-0.794611	8.56865	-1.56189	0.128172	0.376056
Bt.13134.1.S1_at	ENSBTAG00000004037	JUN	Bos taurus jun proto-oncogene (JUN), mRNA. [Source:RefSeq mRNA;Acc:NM_001077827]	-0.658437	9.21285	-1.4384	0.160052	0.725454	-0.685421	9.21285	-1.49735	0.144125	0.397916
Bt.1314.1.A1_at	ENSBTAG00000000439	SFSWAP	splicing factor, suppressor of white-apricot homolog (Drosophila) [Source:HGNC Symbol;Acc:10790]	-0.139632	9.40109	-1.0879	0.284782	0.90269	0.0655805	9.40109	0.510954	0.612899	0.83472
Bt.13141.1.A1_at	NA	NA	NA	-0.00534393	2.40611	-0.0270009	0.978627	1	-0.283206	2.40611	-1.43093	0.162165	0.42121
Bt.13141.1.S1_at	ENSBTAG00000019302	BCL2	Bos taurus B-cell CLL/lymphoma 2 (BCL2), mRNA. [Source:RefSeq mRNA;Acc:NM_001166486]	0.152474	2.23291	1.32884	0.193319	0.779517	-0.213515	2.23291	-1.86082	0.072	0.276559
Bt.13142.1.S1_at	NA	NA	NA	0.763283	6.37614	2.8072	0.00844896	0.110228	0.515518	6.37614	1.89597	0.0670452	0.265976
Bt.13147.1.A1_at	NA	NA	NA	0.559698	2.47091	3.11315	0.00388836	0.063288	-0.00945265	2.47091	-0.0525775	0.958396	0.995186
Bt.13147.1.S1_at	ENSBTAG00000012626	B4GALT5	UDP-Gal:betaGlcNAc beta 1,4- galactosyltransferase, polypeptide 5 [Source:HGNC Symbol;Acc:928]	0.529593	3.99053	1.41361	0.167153	0.73573	0.284382	3.99053	0.759084	0.453371	0.721892
Bt.1315.1.S1_at	ENSBTAG00000010073	FLOT2	Bos taurus flotillin 2 (FLOT2), mRNA. [Source:RefSeq mRNA;Acc:NM_001035466]	-0.184258	8.26688	-1.6341	0.112061	0.598371	-0.0815307	8.26688	-0.723061	0.474906	0.737615
Bt.13152.1.S1_s_at	ENSBTAG00000017753	APP	Bos taurus amyloid beta (A4) precursor protein (APP), mRNA. [Source:RefSeq mRNA;Acc:NM_001076796]	-0.00760089	11.8473	-0.0560562	0.955646	1	0.0138008	11.8473	0.10178	0.919568	0.979183
Bt.13156.1.S1_at	ENSBTAG00000017079	MFAP3	microfibrillar-associated protein 3 [Source:HGNC Symbol;Acc:7034]	-0.413139	6.06207	-1.17031	0.250536	0.861572	-0.360385	6.06207	-1.02088	0.314987	0.601326
Bt.1316.1.S1_at	ENSBTAG00000007172	GOT2	Bos taurus glutamic-oxaloacetic transaminase 2, mitochondrial (aspartate aminotransferase 2) (GOT2), mRNA. [Source:RefSeq mRNA;Acc:NM_174806]	-0.0829322	12.44	-0.8075	0.425354	0.987842	-0.172456	12.44	-1.67918	0.102878	0.335837
Bt.1316.1.S2_at	ENSBTAG00000007172	GOT2	Bos taurus glutamic-oxaloacetic transaminase 2, mitochondrial (aspartate aminotransferase 2) (GOT2), mRNA. [Source:RefSeq mRNA;Acc:NM_174806]	-0.0344215	12.2992	-0.396457	0.694405	1	-0.00483593	12.2992	-0.0556988	0.955929	0.994714
Bt.13163.1.A1_at	NA	NA	NA	0.269354	3.13811	1.02902	0.311205	0.9245	-0.17339	3.13811	-0.662403	0.512467	0.766845
Bt.13163.1.S1_at	ENSBTAG00000020316	AP2B1	adaptor-related protein complex 2, beta 1 subunit [Source:HGNC Symbol;Acc:563]	-0.0424414	6.27399	-0.100605	0.920493	1	-0.28736	6.27399	-0.681169	0.500676	0.758932
Bt.1318.1.S1_at	NA	NA	NA	-0.675838	10.5777	-4.02751	0.000325137	0.00886372	-0.204338	10.5777	-1.21771	0.232257	0.50889
Bt.13181.9.S1_at	ENSBTAG00000016568	LUC7L	Bos taurus LUC7-like (S. cerevisiae) (LUC7L), mRNA. [Source:RefSeq mRNA;Acc:NM_001080301]	-0.0842762	11.1868	-0.515151	0.609996	1	-0.195906	11.1868	-1.1975	0.239926	0.517992
Bt.13183.1.A1_at	ENSBTAG00000046797	NRAS	Bos taurus neuroblastoma RAS viral (v-ras) oncogene homolog (NRAS), mRNA. [Source:RefSeq mRNA;Acc:NM_001097989]	-0.0257776	14.0654	-0.31547	0.754457	1	0.0937022	14.0654	1.14674	0.26001	0.540919
Bt.13184.1.S1_at	NA	NA	NA	0.105446	11.6315	0.0701328	0.944525	1	0.18167	11.6315	0.12083	0.904583	0.973909
Bt.13189.1.A1_at	NA	NA	NA	0.142264	10.9455	1.41851	0.165731	0.733612	0.125127	10.9455	1.24763	0.221238	0.495805
Bt.13189.2.S1_at	ENSBTAG00000015291	ORC4	Bos taurus origin recognition complex, subunit 4 (ORC4), mRNA. [Source:RefSeq mRNA;Acc:NM_001046301]	0.205419	11.1048	1.55589	0.129592	0.648476	-0.176368	11.1048	-1.33585	0.191042	0.458083
Bt.1319.1.S1_at	ENSBTAG00000003457	ATF5	Bos taurus activating transcription factor 5 (ATF5), mRNA. [Source:RefSeq mRNA;Acc:NM_001192422]	0.0310029	11.2155	0.259773	0.796706	1	-0.172438	11.2155	-1.44486	0.158241	0.416248
Bt.13194.1.A1_at	NA	NA	NA	-0.0672642	10.3317	-0.367638	0.715569	1	-0.082168	10.3317	-0.449096	0.656396	0.859645
Bt.13194.2.S1_at	NA	NA	NA	-0.160185	6.65119	-0.743012	0.462907	1	-0.000284726	6.65119	-0.00132069	0.998954	1
Bt.13196.1.S1_at	NA	NA	NA	0.0338083	11.9127	0.512597	0.611762	1	-0.133483	11.9127	-2.02386	0.0514209	0.230473
Bt.132.1.S1_at	ENSBTAG00000033545	EBD	Bos taurus defensin, beta 1 (DEFB1), mRNA. [Source:RefSeq mRNA;Acc:NM_175703]	-0.0593038	12.9611	-0.155354	0.87752	1	0.0289168	12.9611	0.0757514	0.94009	0.987818
Bt.13200.1.A1_at	NA	NA	NA	-0.0910649	11.5839	-1.15354	0.257252	0.870051	0.0118188	11.5839	0.149711	0.881934	0.966628
Bt.13202.1.A1_at	NA	NA	NA	-0.0577992	8.44208	-0.268544	0.790008	1	0.0329048	8.44208	0.15288	0.879455	0.96631
Bt.13203.1.S1_at	NA	NA	NA	0.826567	5.97497	1.20291	0.237856	0.842399	0.119909	5.97497	0.174505	0.86257	0.958659
Bt.13204.1.S1_at	ENSBTAG00000016177	FGL1	Bos taurus fibrinogen-like 1 (FGL1), mRNA. [Source:RefSeq mRNA;Acc:NM_001034313]	-0.0242871	6.75777	-0.0313897	0.975154	1	-0.585507	6.75777	-0.756735	0.454757	0.722977
Bt.13207.1.S1_at	ENSBTAG00000039635	CCDC97	Bos taurus coiled-coil domain containing 97 (CCDC97), mRNA. [Source:RefSeq mRNA;Acc:NM_001082603]	-0.161785	9.23118	-1.42921	0.162656	0.728224	-0.233134	9.23118	-2.0595	0.0476782	0.22173
Bt.13214.1.S1_at	ENSBTAG00000000816	PRDM1	PR domain containing 1, with ZNF domain [Source:HGNC Symbol;Acc:9346]	0.592592	12.7093	4.612	6.14189e-05	0.00228314	-0.0424272	12.7093	-0.330201	0.743405	0.903859
Bt.13216.1.A1_at	NA	NA	NA	0.202645	10.9295	1.82475	0.0774085	0.489631	0.28837	10.9295	2.59667	0.0141137	0.107062
Bt.13216.2.A1_at	NA	NA	NA	0.408481	10.5687	3.4031	0.00181109	0.0344551	0.254336	10.5687	2.1189	0.0419723	0.204751
Bt.13216.3.S1_at	NA	NA	NA	0.116601	9.60192	0.879176	0.385875	0.970587	0.15979	9.60192	1.20483	0.237125	0.515005
Bt.13217.1.S1_at	ENSBTAG00000020177	C5H12orf10	Bos taurus chromosome 5 open reading frame, human C12orf10 (C5H12orf10), mRNA. [Source:RefSeq mRNA;Acc:NM_001035038]	-0.0891492	9.19431	-0.602096	0.551362	1	-0.18272	9.19431	-1.23405	0.226189	0.501508
Bt.13219.1.S1_at	ENSBTAG00000024974	HEXIM2	Bos taurus hexamethylene bis-acetamide inducible 2 (HEXIM2), mRNA. [Source:RefSeq mRNA;Acc:NM_001193043]	0.363144	2.13592	3.09737	0.0040504	0.0648698	0.148022	2.13592	1.26252	0.215904	0.489775
Bt.1322.1.S1_at	ENSBTAG00000011225	TMX1	Bos taurus thioredoxin-related transmembrane protein 1 (TMX1), mRNA. [Source:RefSeq mRNA;Acc:NM_001075385]	-0.0665166	13.3369	-0.662648	0.512311	1	0.136625	13.3369	1.36108	0.183019	0.448153
Bt.13221.1.S1_at	NA	NA	NA	-0.0798358	10.2579	-0.652609	0.51868	1	-0.60266	10.2579	-4.92638	2.47403e-05	0.00102233
Bt.13222.1.S1_at	ENSBTAG00000007567	TMX3	Bos taurus thioredoxin-related transmembrane protein 3 (TMX3), mRNA. [Source:RefSeq mRNA;Acc:NM_001102289]	-0.0853783	13.3784	-0.803668	0.427532	0.989837	-0.0963809	13.3784	-0.907236	0.371079	0.65578
Bt.13224.1.A1_at	ENSBTAG00000021263	CYP4V2	cytochrome P450, family 4, subfamily V, polypeptide 2 [Source:HGNC Symbol;Acc:23198]	-0.0391587	12.8666	-0.274666	0.785343	1	0.212525	12.8666	1.49068	0.145858	0.399567
Bt.13226.1.A1_at	ENSBTAG00000019581	PLEKHF2	Bos taurus pleckstrin homology domain containing, family F (with FYVE domain) member 2 (PLEKHF2), mRNA. [Source:RefSeq mRNA;Acc:NM_001098150]	0.193576	13.025	2.56728	0.0151393	0.169437	-0.128104	13.025	-1.69897	0.0990512	0.328488
Bt.13227.1.A1_at	NA	NA	NA	0.00781622	13.4154	0.0575216	0.954488	1	0.129152	13.4154	0.950463	0.349017	0.633803
Bt.13227.2.S1_at	NA	NA	NA	-0.0167933	11.2775	-0.0878285	0.930562	1	0.0393939	11.2775	0.206028	0.838077	0.947285
Bt.13229.1.S1_at	NA	NA	NA	-0.104964	10.9976	-0.807541	0.425331	0.987842	-0.169376	10.9976	-1.30309	0.201864	0.469294
Bt.1323.1.S1_at	ENSBTAG00000013834	TRIP10	thyroid hormone receptor interactor 10 [Source:HGNC Symbol;Acc:12304]	3.11879	4.00456	8.7114	6.02924e-10	2.02292e-07	1.08577	4.00456	3.03276	0.00478324	0.0511439
Bt.13232.1.S1_a_at	ENSBTAG00000014390	MTMR9	Bos taurus myotubularin related protein 9-like (MTMR9), mRNA. [Source:RefSeq mRNA;Acc:NM_001046256]	-0.0552428	7.82307	-0.282835	0.779129	1	0.240939	7.82307	1.23357	0.226367	0.501508
Bt.13235.1.S1_at	ENSBTAG00000034885	MGC148992	Bos taurus regulator of cell cycle (RGCC), mRNA. [Source:RefSeq mRNA;Acc:NM_001102276]	-0.470801	12.3268	-3.39309	0.00186027	0.0349662	0.541088	12.3268	3.89965	0.000465188	0.00949879
Bt.13235.2.S1_at	NA	NA	NA	-0.570013	4.0553	-1.57922	0.124142	0.633024	0.302354	4.0553	0.837672	0.408442	0.687391
Bt.13237.1.S1_at	ENSBTAG00000014440	PSMA4	Bos taurus proteasome (prosome, macropain) subunit, alpha type, 4 (PSMA4), mRNA. [Source:RefSeq mRNA;Acc:NM_001034381]	-0.0343258	12.8643	-0.322697	0.749029	1	0.0214344	12.8643	0.201505	0.841582	0.948394
Bt.13239.1.A1_at	ENSBTAG00000020567	HNRNPLL	heterogeneous nuclear ribonucleoprotein L-like [Source:HGNC Symbol;Acc:25127]	-0.148212	9.75166	-0.653307	0.518236	1	0.0181875	9.75166	0.0801692	0.936603	0.985995
Bt.1324.1.S1_at	ENSBTAG00000012274	CIZ1	CDKN1A interacting zinc finger protein 1 [Source:HGNC Symbol;Acc:16744]	-0.149906	10.3843	-1.02796	0.311692	0.924988	-0.122905	10.3843	-0.842809	0.405605	0.684766
Bt.1324.3.S1_at	ENSBTAG00000012274	CIZ1	CDKN1A interacting zinc finger protein 1 [Source:HGNC Symbol;Acc:16744]	-0.169823	8.02569	-0.886618	0.381915	0.967745	-0.393229	8.02569	-2.05298	0.0483446	0.222896
Bt.13240.1.S1_at	ENSBTAG00000047654	CMTM3	Bos taurus CKLF-like MARVEL transmembrane domain containing 3 (CMTM3), mRNA. [Source:RefSeq mRNA;Acc:NM_001099399]	-0.060417	13.0417	-0.541463	0.591947	1	0.0862569	13.0417	0.773042	0.445183	0.715432
Bt.13241.1.S1_at	NA	NA	NA	0.135113	12.5809	1.91273	0.0647883	0.439885	0.109404	12.5809	1.54878	0.131291	0.380306
Bt.13243.1.S1_a_at	ENSBTAG00000002367	HCFC1R1	Bos taurus host cell factor C1 regulator 1 (XPO1 dependent) (HCFC1R1), mRNA. [Source:RefSeq mRNA;Acc:NM_001046398]	-0.12389	9.98037	-0.548883	0.586904	1	0.122443	9.98037	0.542473	0.591259	0.821652
Bt.13246.1.S1_at	ENSBTAG00000010863	DCP1A	Bos taurus DCP1 decapping enzyme homolog A (S. cerevisiae) (DCP1A), mRNA. [Source:RefSeq mRNA;Acc:NM_001102330]	0.0973733	11.3036	0.826881	0.414442	0.985053	-0.0507778	11.3036	-0.431198	0.669222	0.865866
Bt.13247.1.S1_at	ENSBTAG00000000243	HEBP2	Bos taurus heme binding protein 2 (HEBP2), mRNA. [Source:RefSeq mRNA;Acc:NM_001192213]	0.631135	2.49058	1.29014	0.206267	0.796414	1.67212	2.49058	3.41809	0.0017398	0.0247642
Bt.13248.1.A1_at	NA	NA	NA	-0.0200368	10.6991	-0.216446	0.830017	1	0.0365691	10.6991	0.395035	0.695444	0.880072
Bt.13251.1.S1_at	ENSBTAG00000015043	MFNG	Bos taurus MFNG O-fucosylpeptide 3-beta-N-acetylglucosaminyltransferase (MFNG), mRNA. [Source:RefSeq mRNA;Acc:NM_001101051]	-0.125542	11.169	-0.958963	0.344783	0.947303	-0.163802	11.169	-1.25121	0.219947	0.494196
Bt.13253.1.S1_at	NA	NA	NA	-0.0974173	10.0073	-0.524006	0.603893	1	-0.740723	10.0073	-3.98434	0.000367057	0.00796281
Bt.13254.1.S1_at	NA	NA	NA	-0.191013	11.3718	-0.977827	0.335511	0.943172	-0.178549	11.3718	-0.914017	0.367559	0.652016
Bt.13255.1.S1_at	NA	NA	NA	-0.0107049	12.1631	-0.118247	0.906613	1	-0.449943	12.1631	-4.97009	2.17932e-05	0.000943729
Bt.13256.1.A1_at	ENSBTAG00000007833	PIAS2	protein inhibitor of activated STAT, 2 [Source:HGNC Symbol;Acc:17311]	0.044183	11.7898	0.415132	0.680822	1	-0.0568466	11.7898	-0.534116	0.596961	0.824989
Bt.13256.2.A1_at	NA	NA	NA	-0.10632	2.19886	-0.442799	0.660897	1	-0.366209	2.19886	-1.52518	0.137059	0.38841
Bt.13257.1.A1_at	ENSBTAG00000032163	LTV1	Bos taurus LTV1 homolog (S. cerevisiae) (LTV1), mRNA. [Source:RefSeq mRNA;Acc:NM_001075326]	-0.0988625	10.2053	-0.571853	0.571426	1	0.143687	10.2053	0.831134	0.412071	0.689992
Bt.13257.2.A1_at	NA	NA	NA	-0.299069	8.67924	-1.43916	0.159839	0.725454	0.100203	8.67924	0.482191	0.63296	0.8461
Bt.13259.1.S1_at	ENSBTAG00000006084	PINK1	Bos taurus PTEN induced putative kinase 1 (PINK1), mRNA. [Source:RefSeq mRNA;Acc:NM_001099701]	0.0213938	11.102	0.13893	0.890378	1	-0.138911	11.102	-0.902077	0.373771	0.658883
Bt.13261.1.A1_at	ENSBTAG00000014433	UBE2G1	Bos taurus ubiquitin-conjugating enzyme E2G 1 (UBE2G1), mRNA. [Source:RefSeq mRNA;Acc:NM_001082458]	0.0684083	12.8489	1.04772	0.302633	0.918042	0.22194	12.8489	3.39918	0.00183023	0.0255664
Bt.13264.1.S1_at	NA	NA	NA	-0.149122	11.5805	-1.13089	0.266525	0.883891	0.255604	11.5805	1.9384	0.061458	0.254864
Bt.13267.1.S1_at	NA	NA	NA	-0.0429616	11.3125	-0.459337	0.649105	1	-0.252267	11.3125	-2.69719	0.0110723	0.0924084
Bt.13268.1.A1_at	ENSBTAG00000030817	LMBR1	Bos taurus limb region 1 homolog (mouse) (LMBR1), mRNA. [Source:RefSeq mRNA;Acc:NM_001075786]	0.0181092	11.0647	0.178339	0.859584	1	-0.192262	11.0647	-1.89339	0.067399	0.266917
Bt.13273.1.S1_at	ENSBTAG00000012007	SOCS2	Bos taurus suppressor of cytokine signaling 2 (SOCS2), mRNA. [Source:RefSeq mRNA;Acc:NM_177523]	-0.256623	2.71078	-0.584809	0.562786	1	-0.364835	2.71078	-0.83141	0.411917	0.689837
Bt.13278.1.S1_at	NA	NA	NA	0.179992	13.2654	2.44751	0.0200678	0.206341	0.491332	13.2654	6.68108	1.55174e-07	2.10494e-05
Bt.13278.2.S1_a_at	NA	NA	NA	0.204455	12.5127	1.17443	0.248908	0.859912	0.439657	12.5127	2.52548	0.0167162	0.117844
Bt.13284.1.A1_at	NA	NA	NA	1.60435	7.62046	3.40038	0.00182433	0.0345762	0.348804	7.62046	0.739281	0.465137	0.729977
Bt.13285.1.A1_at	ENSBTAG00000008443	LARP1	La ribonucleoprotein domain family, member 1 [Source:HGNC Symbol;Acc:29531]	-0.0134599	10.0716	-0.0547667	0.956666	1	-0.0798224	10.0716	-0.324787	0.747461	0.906079
Bt.13288.1.S1_at	NA	NA	NA	-0.321155	3.90378	-0.737998	0.465906	1	0.337853	3.90378	0.776368	0.443245	0.713656
Bt.13289.1.S1_at	NA	NA	NA	0.293108	11.638	1.06948	0.292872	0.911399	0.1384	11.638	0.504988	0.617035	0.836811
Bt.13289.2.S1_at	NA	NA	NA	0.330166	12.0155	1.06948	0.292871	0.911399	0.160699	12.0155	0.520539	0.606279	0.830264
Bt.1329.1.S1_at	NA	NA	NA	-0.120294	6.65922	-0.590517	0.559001	1	-0.0808908	6.65922	-0.397088	0.693945	0.879955
Bt.13293.1.S1_at	ENSBTAG00000011238	CD48	Bos taurus CD48 molecule (CD48), mRNA. [Source:RefSeq mRNA;Acc:NM_001046002]	0.0370813	13.4291	0.40176	0.690537	1	0.320318	13.4291	3.47052	0.00151109	0.022386
Bt.13294.1.A1_at	ENSBTAG00000008484	TMEM161B	Bos taurus transmembrane protein 161B (TMEM161B), mRNA. [Source:RefSeq mRNA;Acc:NM_001205673]	0.228512	9.51647	1.40659	0.169208	0.738781	0.19385	9.51647	1.19323	0.24157	0.519647
Bt.13295.1.A1_at	ENSBTAG00000002590	EXOSC10	Bos taurus exosome component 10 (EXOSC10), mRNA. [Source:RefSeq mRNA;Acc:NM_001102186]	0.0165723	11.4986	0.184399	0.854867	1	0.00257125	11.4986	0.0286102	0.977354	0.999166
Bt.13296.1.A1_a_at	ENSBTAG00000008893	ANO10	Bos taurus anoctamin 10 (ANO10), mRNA. [Source:RefSeq mRNA;Acc:NM_001102169]	-0.059059	9.85813	-0.437363	0.664792	1	0.0648508	9.85813	0.480255	0.63432	0.84675
Bt.13296.2.A1_at	ENSBTAG00000008893	ANO10	Bos taurus anoctamin 10 (ANO10), mRNA. [Source:RefSeq mRNA;Acc:NM_001102169]	0.00648984	10.2352	0.0453552	0.964107	1	-0.138164	10.2352	-0.965581	0.341511	0.62741
Bt.13298.1.S1_at	ENSBTAG00000003799	TARS2	threonyl-tRNA synthetase 2, mitochondrial (putative) [Source:HGNC Symbol;Acc:30740]	-0.353466	12.6442	-3.42456	0.00170986	0.033192	-0.20478	12.6442	-1.98401	0.0559071	0.240972
Bt.1330.1.S1_at	ENSBTAG00000009902	AKR1B1	Bos taurus aldo-keto reductase family 1, member B1 (aldose reductase) (AKR1B1), mRNA. [Source:RefSeq mRNA;Acc:NM_001012519]	-0.0667363	13.5409	-0.371937	0.712397	1	-0.328236	13.5409	-1.82933	0.0767025	0.286886
Bt.13301.1.S1_at	ENSBTAG00000009453	URGCP	Bos taurus upregulator of cell proliferation (URGCP), mRNA. [Source:RefSeq mRNA;Acc:NM_001015513]	0.065288	8.79345	0.398884	0.692634	1	0.119321	8.79345	0.729	0.471316	0.73447
Bt.13303.1.A1_at	ENSBTAG00000015148	METTL3	Bos taurus methyltransferase like 3 (METTL3), mRNA. [Source:RefSeq mRNA;Acc:NM_001102238]	-0.23029	9.85628	-1.35374	0.185324	0.767396	-0.0871301	9.85628	-0.512189	0.612044	0.834261
Bt.13307.1.S1_at	NA	NA	NA	-0.46532	2.55324	-0.95253	0.347984	0.949851	2.15282	2.55324	4.40693	0.00011071	0.00313976
Bt.13308.1.S1_at	NA	NA	NA	-0.0930102	10.1219	-0.740427	0.464452	1	-0.356003	10.1219	-2.83403	0.00790401	0.0731235
Bt.13309.1.S1_at	ENSBTAG00000007335	TPD52	Bos taurus tumor protein D52 (TPD52), mRNA. [Source:RefSeq mRNA;Acc:NM_001076922]	-0.0886533	12.6929	-0.83209	0.411539	0.982774	0.0305361	12.6929	0.286609	0.776264	0.921936
Bt.13311.1.S1_at	ENSBTAG00000019106	EIF1B	Bos taurus eukaryotic translation initiation factor 1B (EIF1B), mRNA. [Source:RefSeq mRNA;Acc:NM_001037598]	0.0113711	14.1288	0.148661	0.882756	1	-0.0194295	14.1288	-0.254014	0.801114	0.932273
Bt.13313.1.S1_at	NA	NA	NA	-0.0658112	11.7325	-0.647725	0.521794	1	0.4676	11.7325	4.60219	6.31803e-05	0.00208352
Bt.13313.2.S1_at	NA	NA	NA	-0.095183	11.5361	-0.807739	0.425218	0.987842	0.598257	11.5361	5.07691	1.59805e-05	0.000753269
Bt.13314.1.S1_at	NA	NA	NA	-0.0398266	2.08292	-0.301299	0.76514	1	0.214371	2.08292	1.62177	0.114687	0.354839
Bt.13315.1.S1_at	ENSBTAG00000021301	ACSF2	Bos taurus acyl-CoA synthetase family member 2 (ACSF2), mRNA. [Source:RefSeq mRNA;Acc:NM_001078112]	-0.133562	12.928	-0.839203	0.407595	0.981838	-0.271827	12.928	-1.70796	0.0973512	0.325439
Bt.13318.2.S1_a_at	ENSBTAG00000026916	PRR13	proline rich 13 [Source:HGNC Symbol;Acc:24528]	-0.0454326	12.4971	-0.475184	0.63789	1	-0.131493	12.4971	-1.3753	0.178611	0.442072
Bt.1332.1.S1_a_at	ENSBTAG00000015294	COX10	Bos taurus COX10 homolog, cytochrome c oxidase assembly protein, heme A: farnesyltransferase (yeast) (COX10), mRNA. [Source:RefSeq mRNA;Acc:NM_001098013]	-0.0320791	10.8381	-0.221199	0.826346	1	-0.274851	10.8381	-1.89522	0.0671488	0.26617
Bt.13323.1.S1_at	NA	NA	NA	0.0526204	9.38371	0.456329	0.651242	1	0.0192305	9.38371	0.166769	0.868604	0.960813
Bt.13324.1.S1_a_at	NA	NA	NA	-0.00396315	11.7659	-0.0236362	0.98129	1	0.138584	11.7659	0.826513	0.414647	0.691831
Bt.13324.2.S1_a_at	ENSBTAG00000018813	IDH3B	Bos taurus isocitrate dehydrogenase 3 (NAD+) beta (IDH3B), transcript variant C, mRNA. [Source:RefSeq mRNA;Acc:NM_001145872]	-0.0625785	12.0355	-0.484941	0.631029	1	-0.22384	12.0355	-1.73461	0.0924565	0.316211
Bt.13324.4.S1_at	ENSBTAG00000020527	IDH1	Bos taurus isocitrate dehydrogenase 1 (NADP+), soluble (IDH1), mRNA. [Source:RefSeq mRNA;Acc:NM_181012]	-0.0698038	14.0693	-0.939951	0.3543	0.956006	0.0730492	14.0693	0.983653	0.332682	0.618607
Bt.13326.1.S1_at	ENSBTAG00000019107	GAS7	Bos taurus growth arrest-specific 7 (GAS7), mRNA. [Source:RefSeq mRNA;Acc:NM_001102280]	0.0978264	12.03	0.896949	0.37646	0.96483	-0.401023	12.03	-3.67689	0.000861855	0.0148601
Bt.13327.1.S1_at	ENSBTAG00000004874	AURKAIP1	aurora kinase A interacting protein 1 [Source:HGNC Symbol;Acc:24114]	-0.068408	12.2267	-0.461573	0.647517	1	-0.0993613	12.2267	-0.670426	0.507407	0.763759
Bt.13329.1.S1_at	NA	NA	NA	-0.053193	13.7009	-0.996542	0.32648	0.938192	-0.228619	13.7009	-4.28306	0.000157699	0.00407232
Bt.1333.1.S1_at	ENSBTAG00000006999	RYR1	ryanodine receptor 1 (skeletal) [Source:HGNC Symbol;Acc:10483]	0.0901446	6.70638	0.129544	0.89774	1	-0.301484	6.70638	-0.433253	0.667744	0.865745
Bt.13330.1.S1_at	ENSBTAG00000014069	PDK4	Bos taurus pyruvate dehydrogenase kinase, isozyme 4 (PDK4), mRNA. [Source:RefSeq mRNA;Acc:NM_001101883]	-1.47287	8.92953	-3.13629	0.00366183	0.0606301	-0.778974	8.92953	-1.65872	0.106965	0.34273
Bt.13330.2.A1_at	ENSBTAG00000014069	PDK4	Bos taurus pyruvate dehydrogenase kinase, isozyme 4 (PDK4), mRNA. [Source:RefSeq mRNA;Acc:NM_001101883]	-0.789157	3.95356	-1.88669	0.068325	0.453068	-0.677658	3.95356	-1.62012	0.115044	0.355411
Bt.13331.2.S1_a_at	ENSBTAG00000006654	TANK	TRAF family member-associated NFKB activator [Source:HGNC Symbol;Acc:11562]	0.652105	9.25278	5.04276	1.76473e-05	0.000834837	0.34991	9.25278	2.70587	0.0108407	0.0911539
Bt.13334.1.S1_at	NA	NA	NA	-0.265217	7.46175	-1.17634	0.248154	0.859418	-0.0146897	7.46175	-0.0651546	0.948457	0.991598
Bt.13335.1.S1_at	ENSBTAG00000031332	RBKS	Bos taurus ribokinase (RBKS), mRNA. [Source:RefSeq mRNA;Acc:NM_001191271]	-0.102403	9.98629	-0.765356	0.449681	1	-0.392831	9.98629	-2.93599	0.00611952	0.0607057
Bt.13336.1.A1_at	NA	NA	NA	0.0761858	8.66746	0.258734	0.797501	1	0.165524	8.66746	0.562137	0.577948	0.812536
Bt.13336.2.S1_at	ENSBTAG00000005862	SMC4	Bos taurus structural maintenance of chromosomes 4 (SMC4), mRNA. [Source:RefSeq mRNA;Acc:NM_001105326]	0.0636499	7.64891	0.228085	0.821035	1	0.0372573	7.64891	0.133509	0.894629	0.971417
Bt.13341.1.S1_at	ENSBTAG00000016254	HDAC5	histone deacetylase 5 [Source:HGNC Symbol;Acc:14068]	-0.461709	10.9195	-2.71417	0.0106232	0.130432	-0.10553	10.9195	-0.620361	0.539423	0.786298
Bt.13342.1.S1_at	ENSBTAG00000006843	UTP15	Bos taurus UTP15, U3 small nucleolar ribonucleoprotein, homolog (S. cerevisiae) (UTP15), mRNA. [Source:RefSeq mRNA;Acc:NM_001101128]	0.293122	11.9053	2.71151	0.0106924	0.130997	0.108749	11.9053	1.00598	0.321989	0.607363
Bt.13344.1.S1_a_at	ENSBTAG00000007415	SLC7A8	Bos taurus solute carrier family 7 (amino acid transporter light chain, L system), member 8 (SLC7A8), mRNA. [Source:RefSeq mRNA;Acc:NM_001192889]	-0.253541	8.22556	-0.380561	0.706049	1	-4.25446	8.22556	-6.38587	3.60444e-07	4.01806e-05
Bt.13344.2.S1_a_at	ENSBTAG00000007415	SLC7A8	Bos taurus solute carrier family 7 (amino acid transporter light chain, L system), member 8 (SLC7A8), mRNA. [Source:RefSeq mRNA;Acc:NM_001192889]	-0.306909	7.86404	-0.480041	0.634471	1	-4.21544	7.86404	-6.59342	1.9915e-07	2.52143e-05
Bt.13345.1.A1_at	NA	NA	NA	-0.21429	4.19049	-0.735231	0.467565	1	0.585162	4.19049	2.00769	0.0532015	0.233983
Bt.13347.1.S1_at	NA	NA	NA	0.0308374	5.7816	0.179793	0.858452	1	0.135386	5.7816	0.789346	0.435733	0.708333
Bt.13348.1.S1_at	ENSBTAG00000014849	GPATCH3	G patch domain containing 3 [Source:HGNC Symbol;Acc:25720]	-0.13691	9.56209	-0.725538	0.473407	1	0.181185	9.56209	0.960172	0.344184	0.629842
Bt.13349.1.S1_at	ENSBTAG00000012920	TMEM70	Bos taurus transmembrane protein 70 (TMEM70), mRNA. [Source:RefSeq mRNA;Acc:NM_001099126]	-0.116858	12.2675	-1.47125	0.151013	0.704874	0.143917	12.2675	1.81192	0.0794142	0.292197
Bt.13351.1.S1_at	ENSBTAG00000012678	COLGALT1	Bos taurus glycosyltransferase 25 domain containing 1 (COLGALT1), mRNA. [Source:RefSeq mRNA;Acc:NM_001098955]	-0.269043	10.6216	-1.63502	0.111867	0.597776	0.0265618	10.6216	0.16142	0.872779	0.962073
Bt.13355.1.S1_at	NA	NA	NA	0.0241198	11.2991	0.192746	0.848379	1	-0.256817	11.2991	-2.05227	0.0484174	0.223049
Bt.13357.1.S1_at	ENSBTAG00000004316	BOD1L	Bos taurus biorientation of chromosomes in cell division 1-like (BOD1L), mRNA. [Source:RefSeq mRNA;Acc:NM_001192190]	0.00803707	11.3991	0.0819533	0.935195	1	-0.261621	11.3991	-2.66773	0.011894	0.0955323
Bt.13360.1.S1_at	NA	NA	NA	0.0430142	11.3102	0.374922	0.710197	1	0.0677418	11.3102	0.590454	0.559043	0.799645
Bt.13364.1.S1_at	ENSBTAG00000031435	SELT	Bos taurus selenoprotein T (SELT), mRNA. [Source:RefSeq mRNA;Acc:NM_001103103]	0.00167204	9.30509	0.0138574	0.98903	1	-0.234545	9.30509	-1.94385	0.0607715	0.253136
Bt.13365.1.A1_at	NA	NA	NA	0.0186025	10.0447	0.126513	0.90012	1	-0.0150075	10.0447	-0.102064	0.919345	0.979183
Bt.13366.1.S1_at	ENSBTAG00000020878	DMTF1	cyclin D binding myb-like transcription factor 1 [Source:HGNC Symbol;Acc:14603]	-0.464819	9.93451	-2.69785	0.0110547	0.134412	0.407897	9.93451	2.36747	0.0241375	0.147024
Bt.13367.1.A1_at	NA	NA	NA	-0.35258	12.1993	-1.71753	0.0955694	0.549942	-0.25268	12.1993	-1.23088	0.227357	0.502811
Bt.13370.1.A1_at	ENSBTAG00000006697	RICTOR	RPTOR independent companion of MTOR, complex 2 [Source:HGNC Symbol;Acc:28611]	0.138947	12.5853	1.61556	0.116029	0.609277	0.104287	12.5853	1.21256	0.234193	0.511004
Bt.13376.1.S1_at	ENSBTAG00000010234	DHRS1	Bos taurus dehydrogenase/reductase (SDR family) member 1 (DHRS1), mRNA. [Source:RefSeq mRNA;Acc:NM_001046294]	-0.0995047	11.8577	-0.450357	0.655496	1	-0.0333252	11.8577	-0.15083	0.881059	0.966628
Bt.13377.1.S1_at	ENSBTAG00000033331	CHMP1A	Bos taurus chromatin modifying protein 1A (CHMP1A), mRNA. [Source:RefSeq mRNA;Acc:NM_001191260]	-0.0608692	12.5797	-1.00079	0.324451	0.936747	-0.0248783	12.5797	-0.409043	0.685239	0.874927
Bt.1338.1.A1_at	ENSBTAG00000016818	ZCCHC17	Bos taurus zinc finger, CCHC domain containing 17 (ZCCHC17), mRNA. [Source:RefSeq mRNA;Acc:NM_001034652]	-0.0607032	10.2304	-0.516697	0.608928	1	-0.0294742	10.2304	-0.250881	0.803514	0.932945
Bt.13380.1.A1_at	NA	NA	NA	-0.139719	12.9571	-1.17175	0.249968	0.860932	-0.047111	12.9571	-0.395094	0.695401	0.880072
Bt.13384.1.S1_at	ENSBTAG00000032122	CD19	CD19 molecule [Source:HGNC Symbol;Acc:1633]	-0.332778	2.50173	-1.8465	0.0741076	0.476565	-0.140122	2.50173	-0.777498	0.442588	0.713425
Bt.13387.1.S1_at	ENSBTAG00000034501	CFI	Bos taurus complement factor I (CFI), mRNA. [Source:RefSeq mRNA;Acc:NM_001038096]	-0.225359	8.13451	-0.31564	0.75433	1	0.224968	8.13451	0.315092	0.754742	0.909616
Bt.13390.1.A1_at	ENSBTAG00000019663	DECR1	Bos taurus 2,4-dienoyl CoA reductase 1, mitochondrial (DECR1), mRNA. [Source:RefSeq mRNA;Acc:NM_001075423]	-0.0824923	11.5047	-0.879199	0.385863	0.970587	-0.132417	11.5047	-1.41129	0.167829	0.427896
Bt.13390.2.S1_a_at	ENSBTAG00000019663	DECR1	Bos taurus 2,4-dienoyl CoA reductase 1, mitochondrial (DECR1), mRNA. [Source:RefSeq mRNA;Acc:NM_001075423]	-0.06796	13.1743	-0.611007	0.545521	1	-0.34594	13.1743	-3.11023	0.00391779	0.0446914
Bt.13391.1.S1_at	ENSBTAG00000004072	CAPZA2	Bos taurus capping protein (actin filament) muscle Z-line, alpha 2 (CAPZA2), mRNA. [Source:RefSeq mRNA;Acc:NM_001012998]	0.0581508	13.6965	0.911511	0.368857	0.962557	0.0666547	13.6965	1.04481	0.303957	0.589434
Bt.13392.1.S1_at	ENSBTAG00000006721	TWISTNB	Bos taurus TWIST neighbor (TWISTNB), mRNA. [Source:RefSeq mRNA;Acc:NM_001105622]	0.399914	9.65517	2.39794	0.022507	0.223857	0.621451	9.65517	3.72631	0.000752338	0.0136622
Bt.13401.1.S1_at	ENSBTAG00000005975	OARD1	Bos taurus chromosome 23 open reading frame, human C6orf130 (OARD1), mRNA. [Source:RefSeq mRNA;Acc:NM_001077113]	0.0128443	12.637	0.178742	0.85927	1	0.138801	12.637	1.93156	0.062331	0.255395
Bt.13402.1.S1_at	NA	NA	NA	-0.00575846	12.4471	-0.0781411	0.938203	1	0.116398	12.4471	1.5795	0.124079	0.368602
Bt.13408.1.S1_at	NA	NA	NA	-0.0684826	11.269	-0.598284	0.553872	1	-0.211142	11.269	-1.84459	0.0743917	0.282488
Bt.1341.1.S1_at	NA	NA	NA	-0.0111816	2.07667	-0.124476	0.901719	1	-0.118704	2.07667	-1.32144	0.195746	0.463261
Bt.13410.1.S1_at	ENSBTAG00000017639	RPS6KA3	ribosomal protein S6 kinase, 90kDa, polypeptide 3 [Source:HGNC Symbol;Acc:10432]	-0.0549911	10.0688	-0.424992	0.673693	1	-0.339263	10.0688	-2.62196	0.0132833	0.102647
Bt.13411.1.S1_at	NA	NA	NA	0.00184992	9.44446	0.011799	0.990659	1	-0.112407	9.44446	-0.71694	0.478623	0.740935
Bt.13419.2.A1_at	ENSBTAG00000016562	SEC63	Bos taurus SEC63 homolog (S. cerevisiae) (SEC63), mRNA. [Source:RefSeq mRNA;Acc:NM_001192815]	0.0222694	11.5365	0.144887	0.885711	1	-0.350482	11.5365	-2.28027	0.0294116	0.164749
Bt.13419.3.A1_at	NA	NA	NA	-0.29446	11.9225	-3.1247	0.00377366	0.0618451	-0.0667086	11.9225	-0.707886	0.484152	0.746045
Bt.1342.1.S1_at	ENSBTAG00000005166	CHTOP	Bos taurus chromatin target of PRMT1 (CHTOP), mRNA. [Source:RefSeq mRNA;Acc:NM_001035481]	0.105053	12.7954	1.90791	0.0654313	0.441397	0.0735065	12.7954	1.33498	0.191324	0.458324
Bt.1342.2.S1_a_at	ENSBTAG00000005166	CHTOP	Bos taurus chromatin target of PRMT1 (CHTOP), mRNA. [Source:RefSeq mRNA;Acc:NM_001035481]	0.202419	12.4094	1.95353	0.0595659	0.421034	0.111755	12.4094	1.07854	0.288874	0.572
Bt.1342.2.S1_at	ENSBTAG00000005166	CHTOP	Bos taurus chromatin target of PRMT1 (CHTOP), mRNA. [Source:RefSeq mRNA;Acc:NM_001035481]	0.291684	10.7244	1.91275	0.0647856	0.439885	0.0565588	10.7244	0.37089	0.713169	0.890216
Bt.13422.1.A1_at	NA	NA	NA	-0.0495597	11.841	-0.488593	0.628469	1	-0.139309	11.841	-1.3734	0.179195	0.442958
Bt.13422.2.A1_at	NA	NA	NA	-0.00175024	12.9753	-0.0186718	0.985219	1	0.0668722	12.9753	0.713404	0.480778	0.742572
Bt.13425.1.A1_at	ENSBTAG00000018717	DDX20	DEAD (Asp-Glu-Ala-Asp) box polypeptide 20 [Source:HGNC Symbol;Acc:2743]	-0.173683	10.9981	-1.90997	0.0651554	0.440587	-0.135985	10.9981	-1.49542	0.144626	0.398403
Bt.13425.2.S1_at	ENSBTAG00000018717	DDX20	DEAD (Asp-Glu-Ala-Asp) box polypeptide 20 [Source:HGNC Symbol;Acc:2743]	-0.250942	8.88655	-1.91063	0.0650678	0.440587	-0.41083	8.88655	-3.12799	0.00374157	0.043519
Bt.13426.1.A1_at	NA	NA	NA	-0.284749	8.12174	-1.2264	0.229015	0.831274	-0.168705	8.12174	-0.726603	0.472763	0.735761
Bt.13429.1.S1_at	NA	NA	NA	-0.333136	5.25543	-0.645069	0.523491	1	0.372708	5.25543	0.721693	0.475736	0.738292
Bt.13429.2.S1_at	NA	NA	NA	-0.28071	6.08186	-0.420639	0.676837	1	0.370508	6.08186	0.5552	0.582627	0.815537
Bt.13431.1.S1_a_at	ENSBTAG00000046359	PHRF1	PHD and ring finger domains 1 [Source:HGNC Symbol;Acc:24351]	-0.0169057	10.02	-0.134138	0.894135	1	0.285442	10.02	2.26483	0.0304473	0.168207
Bt.13432.1.S1_at	NA	NA	NA	0.0957663	9.44719	0.630582	0.532802	1	0.546826	9.44719	3.60063	0.00106186	0.0171528
Bt.13434.1.S1_at	NA	NA	NA	-0.0608613	11.5791	-0.53608	0.595618	1	-0.229535	11.5791	-2.0218	0.0516444	0.2308
Bt.13434.2.A1_at	ENSBTAG00000008306	MKRN1	Bos taurus makorin ring finger protein 1 (MKRN1), mRNA. [Source:RefSeq mRNA;Acc:NM_001104979]	0.123712	6.41812	0.471667	0.640372	1	-0.0720386	6.41812	-0.274656	0.78535	0.926457
Bt.13434.3.A1_at	NA	NA	NA	-0.0328776	10.7768	-0.206403	0.837786	1	-0.0834943	10.7768	-0.524171	0.603779	0.828513
Bt.13435.1.A1_at	ENSBTAG00000019652	MST4	Bos taurus serine/threonine protein kinase MST4 (MST4), mRNA. [Source:RefSeq mRNA;Acc:NM_001163786]	-0.0414605	11.6942	-0.470313	0.641329	1	-0.235897	11.6942	-2.67593	0.0116597	0.094308
Bt.13436.1.S1_at	NA	NA	NA	-0.189242	2.82937	-0.553615	0.583699	1	-0.0938682	2.82937	-0.274606	0.785388	0.926457
Bt.13437.1.S1_at	ENSBTAG00000013142	MYNN	Bos taurus myoneurin (MYNN), mRNA. [Source:RefSeq mRNA;Acc:NM_001035424]	0.486237	5.24064	1.84668	0.0740812	0.476565	-0.616133	5.24064	-2.34001	0.0256978	0.15228
Bt.13439.1.S1_at	ENSBTAG00000016679	ETFDH	Bos taurus electron-transferring-flavoprotein dehydrogenase (ETFDH), mRNA. [Source:RefSeq mRNA;Acc:NM_001077130]	-0.0422182	10.5795	-0.285182	0.777346	1	-0.244977	10.5795	-1.65481	0.107762	0.343513
Bt.1344.1.S1_at	ENSBTAG00000000555	ACO1	aconitase 1, soluble [Source:HGNC Symbol;Acc:117]	-0.00950739	13.5196	-0.166044	0.869169	1	-0.0561928	13.5196	-0.981395	0.333777	0.619517
Bt.13440.1.S1_at	NA	NA	NA	-0.129333	13.0967	-1.80485	0.0805371	0.500048	-0.0576085	13.0967	-0.80393	0.427383	0.701239
Bt.13440.2.S1_at	ENSBTAG00000020387	MARF1	Bos taurus KIAA0430 (MARF1), mRNA. [Source:RefSeq mRNA;Acc:NM_001271994]	-0.00266306	8.39308	-0.0060057	0.995246	1	-0.649268	8.39308	-1.46422	0.152911	0.409229
Bt.13440.3.S1_at	NA	NA	NA	-0.0213201	9.68128	-0.167369	0.868135	1	-0.175713	9.68128	-1.3794	0.177357	0.440226
Bt.13444.1.A1_at	ENSBTAG00000007508	SRBD1	S1 RNA binding domain 1 [Source:HGNC Symbol;Acc:25521]	-0.082417	9.29942	-0.454896	0.652262	1	-0.0640727	9.29942	-0.353646	0.725929	0.8955
Bt.13445.1.S1_at	ENSBTAG00000002412	CYB5B	Bos taurus cytochrome b5 type B (outer mitochondrial membrane) (CYB5B), mRNA. [Source:RefSeq mRNA;Acc:NM_001163782]	0.238587	10.6488	1.02702	0.312129	0.924988	-0.507701	10.6488	-2.18545	0.0363061	0.187941
Bt.13445.2.S1_a_at	ENSBTAG00000002412	CYB5B	Bos taurus cytochrome b5 type B (outer mitochondrial membrane) (CYB5B), mRNA. [Source:RefSeq mRNA;Acc:NM_001163782]	0.0806524	10.736	0.663264	0.511922	1	-0.189346	10.736	-1.55713	0.129297	0.377138
Bt.13448.1.A1_at	ENSBTAG00000010773	GNPAT	glyceronephosphate O-acyltransferase [Source:HGNC Symbol;Acc:4416]	-0.0759157	12.3014	-1.10574	0.2771	0.894512	0.00298234	12.3014	0.043439	0.965622	0.996305
Bt.1345.1.S1_at	ENSBTAG00000000898	F2RL2	Bos taurus coagulation factor II (thrombin) receptor-like 2 (F2RL2), mRNA. [Source:RefSeq mRNA;Acc:NM_001038533]	-0.192756	11.8413	-0.811631	0.423013	0.987842	-0.011592	11.8413	-0.0488099	0.961375	0.995321
Bt.13450.1.S1_at	ENSBTAG00000008279	FRMD4A	FERM domain containing 4A [Source:HGNC Symbol;Acc:25491]	-0.721138	7.50547	-1.76588	0.0869781	0.520527	0.299177	7.50547	0.732606	0.469143	0.732652
Bt.13455.2.A1_at	ENSBTAG00000003501	SACM1L	Bos taurus SAC1 suppressor of actin mutations 1-like (yeast) (SACM1L), mRNA. [Source:RefSeq mRNA;Acc:NM_001102131]	0.238497	6.39252	1.10942	0.275537	0.893513	-0.65707	6.39252	-3.05649	0.00450054	0.0493395
Bt.1346.1.S1_at	NA	NA	NA	-0.313	11.9638	-3.36505	0.00200495	0.037189	-0.514749	11.9638	-5.53404	4.22922e-06	0.000275242
Bt.1346.2.S1_at	NA	NA	NA	-0.27515	4.14542	-1.34775	0.187226	0.771301	-0.616711	4.14542	-3.02079	0.00493217	0.0521702
Bt.13464.1.S1_at	NA	NA	NA	-0.0107926	9.75436	-0.051784	0.959023	1	-0.165531	9.75436	-0.794232	0.432924	0.70642
Bt.13466.1.S1_at	NA	NA	NA	-0.0521075	3.63355	-0.144909	0.885694	1	-0.0329224	3.63355	-0.0915558	0.927623	0.982406
Bt.13469.1.S1_at	ENSBTAG00000008945	SDSL	Bos taurus serine dehydratase-like (SDSL), mRNA. [Source:RefSeq mRNA;Acc:NM_001098995]	-0.0781829	11.0469	-0.145285	0.8854	1	-0.177641	11.0469	-0.330104	0.743478	0.903859
Bt.1347.1.S1_at	ENSBTAG00000000854	SEC16B	SEC16 homolog B (S. cerevisiae) [Source:HGNC Symbol;Acc:30301]	0.0634051	4.20355	0.188229	0.851889	1	-0.167718	4.20355	-0.497899	0.621967	0.840159
Bt.13470.1.S1_at	NA	NA	NA	-0.293617	6.87488	-1.73065	0.0931695	0.544085	0.164669	6.87488	0.970599	0.339044	0.625274
Bt.13470.2.S1_a_at	NA	NA	NA	-0.228151	5.65474	-0.648968	0.521	1	-0.144874	5.65474	-0.41209	0.683028	0.873977
Bt.13470.3.S1_a_at	NA	NA	NA	-0.221721	6.85161	-0.696534	0.491135	1	-0.263055	6.85161	-0.826385	0.414719	0.691831
Bt.13472.1.S1_at	NA	NA	NA	0.0804016	12.3929	0.939651	0.354451	0.956102	0.2966	12.3929	3.46636	0.00152811	0.0226084
Bt.13476.1.S1_at	ENSBTAG00000009983	KIF23	Bos taurus kinesin family member 23 (KIF23), mRNA. [Source:RefSeq mRNA;Acc:NM_001098038]	0.0863732	6.71993	0.220626	0.826788	1	-0.0585844	6.71993	-0.149644	0.881987	0.966628
Bt.13477.1.S1_at	NA	NA	NA	-0.220607	11.6131	-2.20558	0.0347321	0.300114	-0.25714	11.6131	-2.57083	0.0150119	0.110905
Bt.13478.1.A1_at	ENSBTAG00000024096	LSM10	Bos taurus LSM10, U7 small nuclear RNA associated (LSM10), mRNA. [Source:RefSeq mRNA;Acc:NM_001083781]	-1.20926	8.21313	-4.39434	0.000114771	0.00376737	-0.0652338	8.21313	-0.237053	0.81413	0.936756
Bt.1348.1.S1_at	ENSBTAG00000003552	MED17	Bos taurus mediator complex subunit 17 (MED17), mRNA. [Source:RefSeq mRNA;Acc:NM_001034730]	-0.221599	8.55552	-1.0508	0.30124	0.917991	0.323406	8.55552	1.53356	0.134989	0.384595
Bt.13480.1.S1_at	ENSBTAG00000006065	PCNA	Bos taurus proliferating cell nuclear antigen (PCNA), mRNA. [Source:RefSeq mRNA;Acc:NM_001034494]	0.0663303	12.3916	0.394325	0.695963	1	0.0778384	12.3916	0.462739	0.64669	0.854186
Bt.13484.1.A1_at	ENSBTAG00000014831	PPP1R3C	Bos taurus protein phosphatase 1, regulatory subunit 3C (PPP1R3C), mRNA. [Source:RefSeq mRNA;Acc:NM_001076164]	0.256936	11.002	0.850478	0.401392	0.979295	0.398137	11.002	1.31786	0.196927	0.46453
Bt.13484.2.S1_at	ENSBTAG00000014831	PPP1R3C	Bos taurus protein phosphatase 1, regulatory subunit 3C (PPP1R3C), mRNA. [Source:RefSeq mRNA;Acc:NM_001076164]	0.68158	8.05244	1.27427	0.211764	0.808839	0.263002	8.05244	0.491704	0.626292	0.842563
Bt.13486.1.A1_at	ENSBTAG00000025903	GLDC	glycine dehydrogenase (decarboxylating) [Source:HGNC Symbol;Acc:4313]	-0.240723	9.64145	-1.36205	0.182716	0.763673	0.106597	9.64145	0.603139	0.550677	0.793965
Bt.13486.2.S1_at	NA	NA	NA	-0.355713	10.1166	-1.76651	0.0868712	0.520527	0.0176252	10.1166	0.0875285	0.930798	0.983617
Bt.13487.1.S1_at	NA	NA	NA	-0.00527058	13.2304	-0.0487064	0.961457	1	-0.486882	13.2304	-4.49936	8.4931e-05	0.00258443
Bt.13489.1.S1_at	NA	NA	NA	-0.196798	13.1127	-1.2449	0.22223	0.821129	0.368746	13.1127	2.3326	0.026134	0.153893
Bt.13490.1.S1_at	ENSBTAG00000010906	RPS6KA5	ribosomal protein S6 kinase, 90kDa, polypeptide 5 [Source:HGNC Symbol;Acc:10434]	0.122406	11.1556	0.440302	0.662685	1	0.236754	11.1556	0.851618	0.400769	0.680697
Bt.13491.1.S1_at	NA	NA	NA	-0.117175	10.9714	-0.941733	0.353401	0.955494	0.173517	10.9714	1.39455	0.172779	0.433643
Bt.13492.1.S1_at	NA	NA	NA	-0.159413	8.02278	-0.385111	0.702709	1	0.0083676	8.02278	0.0202145	0.983998	1
Bt.13493.1.A1_at	NA	NA	NA	-0.162252	10.2312	-1.06986	0.292706	0.911388	-0.485996	10.2312	-3.20455	0.00306456	0.0377918
Bt.1350.1.S1_at	ENSBTAG00000002487	UBE3A	Bos taurus ubiquitin protein ligase E3A (UBE3A), mRNA. [Source:RefSeq mRNA;Acc:NM_001098462]	0.0493096	12.6352	0.575249	0.569155	1	0.0692971	12.6352	0.808423	0.42483	0.699052
Bt.13501.2.S1_at	ENSBTAG00000003904	GPN1	Bos taurus GPN-loop GTPase 1 (GPN1), mRNA. [Source:RefSeq mRNA;Acc:NM_001083392]	0.125315	7.22154	0.689069	0.495757	1	-0.187334	7.22154	-1.03009	0.310706	0.59748
Bt.13503.1.S1_at	ENSBTAG00000012982	PPCS	Bos taurus phosphopantothenoylcysteine synthetase (PPCS), mRNA. [Source:RefSeq mRNA;Acc:NM_001102228]	-0.316189	11.6113	-2.76345	0.00941386	0.119493	-0.0176146	11.6113	-0.153949	0.878619	0.965486
Bt.13504.1.S1_at	ENSBTAG00000000459	GTDC2	Bos taurus glycosyltransferase-like domain containing 2 (GTDC2), mRNA. [Source:RefSeq mRNA;Acc:NM_001011682]	0.115252	7.29834	0.459212	0.649193	1	-0.360565	7.29834	-1.43665	0.160546	0.41898
Bt.13505.1.S1_at	ENSBTAG00000006396	GPI	Bos taurus glucose-6-phosphate isomerase (GPI), mRNA. [Source:RefSeq mRNA;Acc:NM_001040471]	-0.0681353	14.3768	-0.790092	0.435303	0.993529	0.0189343	14.3768	0.219561	0.827611	0.943216
Bt.13507.1.S1_at	NA	NA	NA	-0.460597	7.90455	-1.77505	0.0854246	0.516823	-0.381111	7.90455	-1.46872	0.151692	0.407224
Bt.13509.1.S1_at	ENSBTAG00000000831	CTNS	Bos taurus cystinosin, lysosomal cystine transporter (CTNS), mRNA. [Source:RefSeq mRNA;Acc:NM_001102264]	-0.113266	11.9627	-0.66431	0.511262	1	-0.458866	11.9627	-2.69127	0.011233	0.0926115
Bt.13510.1.S1_at	ENSBTAG00000047707	BOLA-DOB	Bos taurus major histocompatibility complex, class II, DO beta (BOLA-DOB), mRNA. [Source:RefSeq mRNA;Acc:NM_001013600]	-0.0746596	10.0921	-0.439075	0.663564	1	-0.509313	10.0921	-2.99529	0.00526416	0.0545757
Bt.13512.2.S1_at	ENSBTAG00000021849	DUS4L	Bos taurus dihydrouridine synthase 4-like (S. cerevisiae) (DUS4L), mRNA. [Source:RefSeq mRNA;Acc:NM_001101937]	-0.346598	7.64187	-2.40347	0.0222222	0.221658	-0.069598	7.64187	-0.482624	0.632655	0.84587
Bt.13515.2.A1_s_at	ENSBTAG00000007968	RPUSD3	RNA pseudouridylate synthase domain containing 3 [Source:HGNC Symbol;Acc:28437]	-0.0855269	10.9939	-0.512209	0.61203	1	-0.00752563	10.9939	-0.04507	0.964332	0.996305
Bt.13516.1.S1_at	ENSBTAG00000020225	TBXAS1	thromboxane A synthase 1 (platelet) [Source:HGNC Symbol;Acc:11609]	-0.0221499	7.74022	-0.090317	0.9286	1	-0.149444	7.74022	-0.609364	0.546595	0.791223
Bt.13516.2.S1_at	ENSBTAG00000020225	TBXAS1	thromboxane A synthase 1 (platelet) [Source:HGNC Symbol;Acc:11609]	-0.0224199	7.48458	-0.050466	0.960065	1	-0.642023	7.48458	-1.44516	0.158156	0.416248
Bt.13516.3.A1_at	ENSBTAG00000020225	TBXAS1	thromboxane A synthase 1 (platelet) [Source:HGNC Symbol;Acc:11609]	-0.0249432	10.6199	-0.116551	0.907946	1	0.0233424	10.6199	0.109071	0.913829	0.977465
Bt.13518.1.A1_at	ENSBTAG00000008490	CRYZL1	Bos taurus crystallin, zeta (quinone reductase)-like 1 (CRYZL1), mRNA. [Source:RefSeq mRNA;Acc:NM_001035037]	-0.0216361	10.3694	-0.216748	0.829784	1	-0.244865	10.3694	-2.45303	0.0198117	0.130384
Bt.13518.2.S1_at	ENSBTAG00000008490	CRYZL1	Bos taurus crystallin, zeta (quinone reductase)-like 1 (CRYZL1), mRNA. [Source:RefSeq mRNA;Acc:NM_001035037]	0.108789	6.4146	0.299884	0.766209	1	-0.780335	6.4146	-2.15104	0.0391446	0.196693
Bt.13522.1.S1_at	NA	NA	NA	1.62799	10.0633	3.4703	0.00151197	0.0300234	2.85325	10.0633	6.08214	8.63608e-07	7.81105e-05
Bt.13525.1.S1_at	NA	NA	NA	-0.382687	7.28852	-0.646997	0.522259	1	-0.714739	7.28852	-1.20839	0.235772	0.513157
Bt.13526.1.S1_at	NA	NA	NA	-0.181582	10.8868	-0.991819	0.328743	0.939801	-0.905315	10.8868	-4.94491	2.34448e-05	0.000984946
Bt.13528.1.A1_at	ENSBTAG00000002423	PSMD12	Bos taurus proteasome (prosome, macropain) 26S subunit, non-ATPase, 12 (PSMD12), mRNA. [Source:RefSeq mRNA;Acc:NM_001046428]	0.103866	11.4919	0.624013	0.537053	1	0.151472	11.4919	0.910021	0.369631	0.654866
Bt.13529.1.S1_at	ENSBTAG00000008915	SF3B1	splicing factor 3b, subunit 1, 155kDa [Source:HGNC Symbol;Acc:10768]	-0.025879	13.8438	-0.402996	0.689637	1	-0.0728179	13.8438	-1.13395	0.26526	0.546689
Bt.13530.1.S1_at	ENSBTAG00000009965	ECI1	Bos taurus enoyl-CoA delta isomerase 1 (ECI1), mRNA. [Source:RefSeq mRNA;Acc:NM_001046396]	0.0505395	9.97705	0.202366	0.840915	1	0.184581	9.97705	0.739083	0.465256	0.729977
Bt.13534.1.S1_at	ENSBTAG00000015248	PLA2G16	Bos taurus phospholipase A2, group XVI (PLA2G16), mRNA. [Source:RefSeq mRNA;Acc:NM_001075280]	0.213779	10.769	1.34114	0.18934	0.772908	0.463632	10.769	2.90858	0.00655784	0.063866
Bt.13535.1.A1_at	ENSBTAG00000003124	HIATL1	Bos taurus hippocampus abundant transcript-like 1 (HIATL1), mRNA. [Source:RefSeq mRNA;Acc:NM_001083662]	-0.0126216	12.5089	-0.119746	0.905435	1	-0.0925759	12.5089	-0.878303	0.386341	0.668997
Bt.13535.2.S1_at	ENSBTAG00000003124	HIATL1	Bos taurus hippocampus abundant transcript-like 1 (HIATL1), mRNA. [Source:RefSeq mRNA;Acc:NM_001083662]	-0.0520458	11.8813	-0.33994	0.736128	1	-0.261829	11.8813	-1.71015	0.0969405	0.324354
Bt.13535.3.S1_at	ENSBTAG00000003124	HIATL1	Bos taurus hippocampus abundant transcript-like 1 (HIATL1), mRNA. [Source:RefSeq mRNA;Acc:NM_001083662]	0.0934047	10.0886	0.234027	0.816458	1	-0.813298	10.0886	-2.03773	0.0499346	0.226334
Bt.13537.1.A1_at	ENSBTAG00000015107	SLC16A1	Bos taurus solute carrier family 16, member 1 (monocarboxylic acid transporter 1) (SLC16A1), mRNA. [Source:RefSeq mRNA;Acc:NM_001037319]	-0.0865512	12.6843	-0.496612	0.622865	1	-0.377149	12.6843	-2.164	0.0380533	0.193595
Bt.13538.1.A1_at	ENSBTAG00000008285	OXR1	Bos taurus oxidation resistance 1 (OXR1), mRNA. [Source:RefSeq mRNA;Acc:NM_001076148]	0.0435667	12.8427	0.383099	0.704185	1	0.188325	12.8427	1.65602	0.107515	0.343136
Bt.13538.2.S1_at	ENSBTAG00000008285	OXR1	Bos taurus oxidation resistance 1 (OXR1), mRNA. [Source:RefSeq mRNA;Acc:NM_001076148]	0.142284	8.86922	0.872188	0.389618	0.972099	0.365134	8.86922	2.23824	0.0323075	0.174796
Bt.13542.1.S1_at	ENSBTAG00000046158	CFB	Bos taurus complement factor B (CFB), mRNA. [Source:RefSeq mRNA;Acc:NM_001040526]	3.11501	8.88535	4.89106	2.74085e-05	0.0011961	3.75211	8.88535	5.89142	1.499e-06	0.000121419
Bt.13543.1.S1_at	NA	NA	NA	-0.0524267	11.6833	-0.359202	0.721809	1	-0.490251	11.6833	-3.35896	0.00203777	0.0279114
Bt.13544.2.S1_a_at	ENSBTAG00000020327	ZNF410	Bos taurus zinc finger protein 410 (ZNF410), mRNA. [Source:RefSeq mRNA;Acc:NM_001034609]	-0.0294281	11.0628	-0.294493	0.770288	1	-0.193472	11.0628	-1.93611	0.0617489	0.254916
Bt.13545.1.S1_at	ENSBTAG00000007485	GRHL1	Bos taurus grainyhead-like 1 (Drosophila) (GRHL1), mRNA. [Source:RefSeq mRNA;Acc:NM_001076450]	-0.304732	2.93218	-1.05539	0.299168	0.917135	-0.0652821	2.93218	-0.226094	0.82257	0.941206
Bt.13546.1.A1_at	NA	NA	NA	0.194132	9.34158	0.611818	0.544991	1	0.760013	9.34158	2.39522	0.0226483	0.141195
Bt.13546.2.S1_at	NA	NA	NA	0.342568	7.44522	0.733668	0.468505	1	0.977905	7.44522	2.09435	0.0442529	0.211748
Bt.13549.1.A1_at	NA	NA	NA	-0.527846	4.75597	-1.72673	0.0938815	0.545696	0.254984	4.75597	0.834124	0.410409	0.688612
Bt.13549.2.S1_at	NA	NA	NA	-0.536315	8.80064	-1.9619	0.0585417	0.416901	0.204537	8.80064	0.748218	0.459805	0.725638
Bt.13553.2.S1_a_at	ENSBTAG00000014146	SPCS3	signal peptidase complex subunit 3 homolog (S. cerevisiae) [Source:HGNC Symbol;Acc:26212]	0.00606565	12.1919	0.0571072	0.954816	1	0.165265	12.1919	1.55595	0.129578	0.377371
Bt.13562.1.S1_at	NA	NA	NA	-0.456653	5.31878	-0.890363	0.379931	0.966622	-1.25927	5.31878	-2.45527	0.0197085	0.129993
Bt.13563.1.A1_at	ENSBTAG00000021519	CAMLG	Bos taurus calcium modulating ligand (CAMLG), mRNA. [Source:RefSeq mRNA;Acc:NM_001037625]	0.00646871	12.773	0.0676311	0.946501	1	0.0631305	12.773	0.660038	0.513963	0.767774
Bt.13570.1.A1_at	NA	NA	NA	-0.112105	2.9675	-0.297261	0.768193	1	0.34883	2.9675	0.924967	0.361922	0.646435
Bt.13570.1.S1_at	ENSBTAG00000001096	PRKRA	Bos taurus protein kinase, interferon-inducible double stranded RNA dependent activator (PRKRA), mRNA. [Source:RefSeq mRNA;Acc:NM_001045870]	-0.0294041	2.60957	-0.0889929	0.929643	1	0.189016	2.60957	0.572065	0.571284	0.808479
Bt.13573.1.A1_at	ENSBTAG00000001938	CKS2	Bos taurus CDC28 protein kinase regulatory subunit 2 (CKS2), mRNA. [Source:RefSeq mRNA;Acc:NM_001113319]	-0.0654342	11.7585	-0.233319	0.817003	1	-0.202241	11.7585	-0.721131	0.476077	0.738618
Bt.13577.1.S1_at	ENSBTAG00000017547	DBNL	Bos taurus drebrin-like (DBNL), mRNA. [Source:RefSeq mRNA;Acc:NM_001098970]	0.0145997	13.3493	0.210531	0.834591	1	-0.0732866	13.3493	-1.05681	0.29853	0.582579
Bt.13587.1.S1_at	NA	NA	NA	-0.0601711	11.2468	-0.413203	0.68222	1	0.000621315	11.2468	0.00426665	0.996622	1
Bt.13588.1.A1_at	ENSBTAG00000013960	PSAT1	Bos taurus phosphoserine aminotransferase 1 (PSAT1), mRNA. [Source:RefSeq mRNA;Acc:NM_001102150]	0.0880172	12.8599	0.731459	0.469833	1	0.0719503	12.8599	0.597937	0.5541	0.796961
Bt.13588.2.S1_at	ENSBTAG00000013960	PSAT1	Bos taurus phosphoserine aminotransferase 1 (PSAT1), mRNA. [Source:RefSeq mRNA;Acc:NM_001102150]	0.171845	4.35456	0.432106	0.668569	1	0.14413	4.35456	0.362416	0.719429	0.891355
Bt.13588.3.A1_at	ENSBTAG00000013960	PSAT1	Bos taurus phosphoserine aminotransferase 1 (PSAT1), mRNA. [Source:RefSeq mRNA;Acc:NM_001102150]	0.350466	8.04723	0.872866	0.389254	0.972099	0.167429	8.04723	0.416996	0.679472	0.871842
Bt.13589.1.A1_at	ENSBTAG00000033255	DUSP11	Bos taurus dual specificity phosphatase 11 (RNA/RNP complex 1-interacting) (DUSP11), mRNA. [Source:RefSeq mRNA;Acc:NM_001014875]	-0.0984084	12.8619	-1.21436	0.233517	0.838116	0.11624	12.8619	1.4344	0.161182	0.419691
Bt.13592.1.A1_at	ENSBTAG00000013589	CHMP3	Bos taurus vacuolar protein sorting 24 homolog (S. cerevisiae) (CHMP3), mRNA. [Source:RefSeq mRNA;Acc:NM_001035051]	-0.0419611	12.2393	-0.422442	0.675534	1	-0.25546	12.2393	-2.57183	0.014976	0.110785
Bt.13593.1.A1_at	NA	NA	NA	-0.381714	11.2579	-3.99971	0.000351553	0.00949192	-0.136545	11.2579	-1.43076	0.162214	0.42121
Bt.13597.2.S1_a_at	ENSBTAG00000001165	AIFM2	Apoptosis-inducing factor 2 [Source:UniProtKB/Swiss-Prot;Acc:A5PJM4]	-0.114814	9.18029	-0.651769	0.519215	1	-0.286275	9.18029	-1.62511	0.113971	0.354181
Bt.13598.1.S1_at	ENSBTAG00000018498	PQBP1	Bos taurus polyglutamine binding protein 1 (PQBP1), mRNA. [Source:RefSeq mRNA;Acc:NM_001046389]	0.00377493	11.3752	0.0268653	0.978734	1	-0.0606912	11.3752	-0.431926	0.668698	0.865866
Bt.13602.1.S1_at	ENSBTAG00000018979	PUM1	pumilio RNA-binding family member 1 [Source:HGNC Symbol;Acc:14957]	-0.0585001	11.4805	-0.907859	0.370755	0.962557	-0.108375	11.4805	-1.68187	0.102351	0.334798
Bt.13602.2.S1_at	NA	NA	NA	-0.0706232	11.0435	-0.922738	0.363065	0.960526	-0.0727189	11.0435	-0.95012	0.349189	0.633911
Bt.13602.3.S1_at	NA	NA	NA	-0.0795694	7.68925	-0.27373	0.786055	1	-0.607527	7.68925	-2.08998	0.0446704	0.212841
Bt.13604.1.S1_at	ENSBTAG00000003836	ADAM19	ADAM metallopeptidase domain 19 [Source:HGNC Symbol;Acc:197]	-0.229386	3.56083	-0.527473	0.601511	1	0.521848	3.56083	1.19999	0.238971	0.51687
Bt.13610.1.A1_at	ENSBTAG00000015522	MRPS31	Bos taurus mitochondrial ribosomal protein S31 (MRPS31), mRNA. [Source:RefSeq mRNA;Acc:NM_001076015]	0.00504347	11.8415	0.0498265	0.960571	1	-0.197205	11.8415	-1.94827	0.0602187	0.251485
Bt.13614.1.A1_at	ENSBTAG00000015901	ARMC1	Bos taurus armadillo repeat containing 1 (ARMC1), mRNA. [Source:RefSeq mRNA;Acc:NM_001015594]	0.145031	9.84677	0.578031	0.567298	1	-0.342107	9.84677	-1.36349	0.182266	0.446699
Bt.13615.1.A1_at	NA	NA	NA	0.0558622	11.2287	0.405472	0.687835	1	0.156072	11.2287	1.13284	0.265719	0.547058
Bt.13620.1.A1_at	ENSBTAG00000004497	KANSL3	KAT8 regulatory NSL complex subunit 3 [Source:HGNC Symbol;Acc:25473]	0.0810248	6.82236	0.64645	0.522608	1	-0.077682	6.82236	-0.61978	0.539801	0.786481
Bt.13622.1.A1_at	NA	NA	NA	-0.0410411	5.36172	-0.125084	0.901241	1	0.172917	5.36172	0.527012	0.601828	0.826752
Bt.13626.1.S1_at	ENSBTAG00000000365	TDP2	Bos taurus tyrosyl-DNA phosphodiesterase 2 (TDP2), mRNA. [Source:RefSeq mRNA;Acc:NM_001105341]	-0.0971993	12.708	-1.12828	0.267607	0.88561	-0.0375613	12.708	-0.43601	0.665763	0.865059
Bt.13627.1.A1_at	NA	NA	NA	-0.552053	9.15629	-3.82177	0.00057776	0.0142031	-0.247839	9.15629	-1.71575	0.0958983	0.322497
Bt.13633.1.A1_at	NA	NA	NA	-0.924094	7.30156	-2.93015	0.00621051	0.0875146	-0.300321	7.30156	-0.952269	0.348114	0.633247
Bt.13637.1.A1_at	NA	NA	NA	-0.00570694	13.6022	-0.0756624	0.94016	1	0.00852881	13.6022	0.113075	0.910679	0.975951
Bt.13641.1.S1_at	ENSBTAG00000002706	GSTZ1	glutathione S-transferase zeta 1 [Source:HGNC Symbol;Acc:4643]	-0.0295622	9.18867	-0.190722	0.849951	1	-0.0825766	9.18867	-0.532747	0.597897	0.825664
Bt.13642.1.A1_at	NA	NA	NA	0.139202	12.2476	2.17425	0.0372096	0.314995	0.0603607	12.2476	0.942793	0.352866	0.638323
Bt.13642.2.S1_at	NA	NA	NA	0.498691	8.39551	2.16955	0.0375944	0.316984	0.0398163	8.39551	0.17322	0.863572	0.95905
Bt.13644.2.S1_at	NA	NA	NA	1.30671	3.63904	5.53953	4.16223e-06	0.00025608	-0.211132	3.63904	-0.895047	0.37746	0.661957
Bt.13645.1.S1_at	ENSBTAG00000005693	CCDC43	Bos taurus coiled-coil domain containing 43 (CCDC43), mRNA. [Source:RefSeq mRNA;Acc:NM_001098962]	0.00247879	11.301	0.0249227	0.980272	1	-0.10726	11.301	-1.07844	0.288919	0.572
Bt.13646.1.A1_at	ENSBTAG00000000221	RBM34	Bos taurus RNA binding motif protein 34 (RBM34), mRNA. [Source:RefSeq mRNA;Acc:NM_001110082]	-0.112269	10.8356	-1.05945	0.297342	0.917135	-0.13964	10.8356	-1.31774	0.196968	0.46453
Bt.13648.1.A1_at	ENSBTAG00000013773	PKP4	Bos taurus plakophilin 4 (PKP4), mRNA. [Source:RefSeq mRNA;Acc:NM_001191491]	0.155758	6.2975	0.626595	0.535379	1	-0.29233	6.2975	-1.17601	0.248286	0.527661
Bt.13651.2.A1_at	NA	NA	NA	-0.157986	6.37846	-0.315071	0.754758	1	-0.068482	6.37846	-0.136573	0.892226	0.970809
Bt.13659.1.S1_at	ENSBTAG00000011488	PRPF8	Bos taurus PRP8 pre-mRNA processing factor 8 homolog (S. cerevisiae) (PRPF8), mRNA. [Source:RefSeq mRNA;Acc:NM_001105638]	-0.123623	11.2069	-0.981683	0.333637	0.942061	0.0945425	11.2069	0.750754	0.458298	0.724716
Bt.13665.1.A1_at	NA	NA	NA	-0.0352128	11.6677	-0.293203	0.771264	1	0.151758	11.6677	1.26363	0.215511	0.489235
Bt.13669.1.A1_at	ENSBTAG00000006111	EXOC8	Bos taurus exocyst complex component 8 (EXOC8), mRNA. [Source:RefSeq mRNA;Acc:NM_001098112]	-0.0285561	8.46943	-0.185973	0.853643	1	-0.277088	8.46943	-1.80455	0.0805863	0.294394
Bt.13679.1.S1_at	ENSBTAG00000008883	ZNF207	Bos taurus zinc finger protein 207 (ZNF207), mRNA. [Source:RefSeq mRNA;Acc:NM_001035268]	0.0349719	13.1263	0.415957	0.680224	1	-0.0106706	13.1263	-0.126917	0.899802	0.972495
Bt.13679.2.S1_a_at	ENSBTAG00000008883	ZNF207	Bos taurus zinc finger protein 207 (ZNF207), mRNA. [Source:RefSeq mRNA;Acc:NM_001035268]	0.0807747	12.3485	0.244414	0.808474	1	-0.539375	12.3485	-1.63208	0.112489	0.351712
Bt.13682.1.A1_at	ENSBTAG00000013231	C9orf40	chromosome 9 open reading frame 40 [Source:HGNC Symbol;Acc:23433]	-0.0249434	10.0405	-0.187041	0.852812	1	0.00287876	10.0405	0.0215867	0.982912	1
Bt.13684.1.S1_at	NA	NA	NA	-0.00925263	14.0805	-0.15752	0.875827	1	0.16879	14.0805	2.87353	0.00716152	0.0679289
Bt.13688.1.S1_at	ENSBTAG00000020192	PPP2R5C	Bos taurus protein phosphatase 2, regulatory subunit B', gamma (PPP2R5C), mRNA. [Source:RefSeq mRNA;Acc:NM_001083376]	-0.0101031	12.2883	-0.109232	0.913702	1	-0.270846	12.2883	-2.92832	0.00623939	0.0616222
Bt.13689.1.A1_at	NA	NA	NA	-0.146236	11.816	-1.03157	0.310025	0.924262	-0.862922	11.816	-6.08718	8.51136e-07	7.791e-05
Bt.1369.1.S1_at	ENSBTAG00000000936	SLC39A2	solute carrier family 39 (zinc transporter), member 2 [Source:HGNC Symbol;Acc:17127]	2.0642	9.43967	5.3674	6.86632e-06	0.000378845	1.83116	9.43967	4.76144	3.98939e-05	0.00145632
Bt.13695.1.S1_at	ENSBTAG00000018999	MGRN1	Bos taurus mahogunin ring finger 1, E3 ubiquitin protein ligase (MGRN1), mRNA. [Source:RefSeq mRNA;Acc:NM_001076942]	0.0452755	6.17409	0.244809	0.808171	1	0.0351773	6.17409	0.190207	0.850351	0.952563
Bt.13697.1.S1_a_at	ENSBTAG00000004200	GTPBP3	GTP binding protein 3 (mitochondrial) [Source:HGNC Symbol;Acc:14880]	-0.198023	11.3202	-0.845896	0.403906	0.979986	0.476321	11.3202	2.0347	0.0502559	0.227049
Bt.13697.1.S1_at	ENSBTAG00000004200	GTPBP3	GTP binding protein 3 (mitochondrial) [Source:HGNC Symbol;Acc:14880]	-0.182245	7.21052	-0.783257	0.439248	0.995746	0.326158	7.21052	1.40177	0.170632	0.431818
Bt.13698.1.S1_at	ENSBTAG00000013782	DNAJB2	Bos taurus DnaJ (Hsp40) homolog, subfamily B, member 2 (DNAJB2), mRNA. [Source:RefSeq mRNA;Acc:NM_001034592]	-0.402939	8.74594	-2.25602	0.031053	0.278809	-0.371005	8.74594	-2.07722	0.0459089	0.216181
Bt.1370.1.S1_at	ENSBTAG00000020747	ASS1	Bos taurus argininosuccinate synthase 1 (ASS1), mRNA. [Source:RefSeq mRNA;Acc:NM_173892]	-0.0970732	5.12973	-0.248794	0.805113	1	-0.0585618	5.12973	-0.150091	0.881637	0.966628
Bt.13700.1.S1_at	NA	NA	NA	0.119296	12.0958	1.09997	0.27957	0.896007	-0.1666	12.0958	-1.53614	0.134356	0.383742
Bt.13702.1.S1_at	NA	NA	NA	-0.0311577	10.5216	-0.107531	0.915041	1	-0.392788	10.5216	-1.35558	0.184744	0.450417
Bt.13705.1.S1_at	ENSBTAG00000001212	SSR2	signal sequence receptor, beta (translocon-associated protein beta) [Source:HGNC Symbol;Acc:11324]	-0.0359479	13.6588	-0.361316	0.720243	1	-0.168843	13.6588	-1.69705	0.0994155	0.329115
Bt.13706.1.A1_at	ENSBTAG00000019071	COMMD10	Bos taurus COMM domain containing 10 (COMMD10), mRNA. [Source:RefSeq mRNA;Acc:NM_001083489]	-0.0498597	13.6555	-0.553257	0.583941	1	0.0608219	13.6555	0.674895	0.504601	0.761466
Bt.13707.1.A1_at	NA	NA	NA	-0.174262	12.663	-1.6461	0.109554	0.592442	-0.032225	12.663	-0.304401	0.762798	0.913653
Bt.13708.1.A1_at	NA	NA	NA	-0.237408	10.5018	-1.50611	0.14187	0.679419	-0.0904592	10.5018	-0.57387	0.570077	0.807828
Bt.13708.2.S1_a_at	NA	NA	NA	-0.361899	2.72519	-1.35393	0.185267	0.767396	0.00570058	2.72519	0.0213268	0.983118	1
Bt.13708.2.S1_at	ENSBTAG00000008213	ATMIN	Bos taurus ATM interactor (ATMIN), mRNA. [Source:RefSeq mRNA;Acc:NM_001205413]	-0.447717	6.837	-1.2316	0.227094	0.828711	-0.578552	6.837	-1.59151	0.12135	0.364729
Bt.13710.1.S1_a_at	ENSBTAG00000000675	PGS1	Bos taurus phosphatidylglycerophosphate synthase 1 (PGS1), mRNA. [Source:RefSeq mRNA;Acc:NM_001046395]	-0.258579	10.6493	-2.36415	0.0243211	0.236469	-0.0282408	10.6493	-0.258202	0.797908	0.931282
Bt.13713.2.S1_at	ENSBTAG00000009647	PHAX	Bos taurus phosphorylated adaptor for RNA export (PHAX), mRNA. [Source:RefSeq mRNA;Acc:NM_001166562]	0.486364	9.45443	4.35728	0.000127603	0.00409313	0.117308	9.45443	1.05095	0.301172	0.586355
Bt.13715.2.S1_a_at	ENSBTAG00000016095	LMO6	Bos taurus prickle homolog 3 (Drosophila) (PRICKLE3), mRNA. [Source:RefSeq mRNA;Acc:NM_001014886]	-0.421933	6.92296	-1.87476	0.0699991	0.459915	1.06156	6.92296	4.71681	4.53887e-05	0.00161209
Bt.13719.1.S1_at	ENSBTAG00000017745	IL6ST	interleukin 6 signal transducer (gp130, oncostatin M receptor) [Source:HGNC Symbol;Acc:6021]	-0.234679	7.30463	-0.606792	0.54828	1	-0.332114	7.30463	-0.858725	0.396894	0.678298
Bt.1372.2.S1_at	NA	NA	NA	-0.0224094	14.3726	-0.393407	0.696634	1	-0.0537565	14.3726	-0.943718	0.352401	0.637968
Bt.13722.1.S1_at	ENSBTAG00000013949	AHCTF1	AT hook containing transcription factor 1 [Source:HGNC Symbol;Acc:24618]	0.265618	9.2812	1.4464	0.157811	0.720256	-0.0079755	9.2812	-0.0434299	0.965629	0.996305
Bt.13722.2.A1_at	ENSBTAG00000013949	AHCTF1	AT hook containing transcription factor 1 [Source:HGNC Symbol;Acc:24618]	0.118159	10.116	0.591631	0.558264	1	-0.0415042	10.116	-0.207814	0.836694	0.946781
Bt.13725.2.S1_at	NA	NA	NA	-0.0114606	10.079	-0.0991562	0.921634	1	-0.218141	10.079	-1.88734	0.0682338	0.268648
Bt.1373.1.A1_at	ENSBTAG00000015329	FAM63A	family with sequence similarity 63, member A [Source:HGNC Symbol;Acc:25648]	0.132144	9.79396	0.739013	0.465298	1	0.233289	9.79396	1.30466	0.201334	0.469037
Bt.1373.3.S1_a_at	ENSBTAG00000015329	FAM63A	family with sequence similarity 63, member A [Source:HGNC Symbol;Acc:25648]	0.196598	7.91406	0.403921	0.688964	1	-0.747897	7.91406	-1.53659	0.134246	0.383622
Bt.13730.2.S1_at	ENSBTAG00000013724	ATG4A	Bos taurus ATG4 autophagy related 4 homolog A (S. cerevisiae) (ATG4A), mRNA. [Source:RefSeq mRNA;Acc:NM_001001171]	0.00466978	4.59386	0.0150263	0.988105	1	-0.470266	4.59386	-1.51321	0.140063	0.391698
Bt.13734.1.A1_at	NA	NA	NA	-0.266341	4.30819	-0.409783	0.684702	1	0.501332	4.30819	0.771332	0.446181	0.716218
Bt.13735.1.S1_at	NA	NA	NA	0.544999	2.78983	1.47017	0.151302	0.705093	0.230017	2.78983	0.620487	0.539341	0.786281
Bt.13736.1.A1_at	ENSBTAG00000021078	PYROXD1	Bos taurus pyridine nucleotide-disulphide oxidoreductase domain 1 (PYROXD1), mRNA. [Source:RefSeq mRNA;Acc:NM_001105334]	0.129758	11.8296	0.87712	0.386974	0.970587	0.462043	11.8296	3.12325	0.00378782	0.0438739
Bt.13736.2.A1_at	ENSBTAG00000021083	RECQL	Bos taurus RecQ protein-like (DNA helicase Q1-like) (RECQL), mRNA. [Source:RefSeq mRNA;Acc:NM_001077991]	0.182522	11.9726	1.65997	0.106711	0.583376	0.382767	11.9726	3.48114	0.00146841	0.0218979
Bt.13736.3.S1_at	ENSBTAG00000021078	PYROXD1	Bos taurus pyridine nucleotide-disulphide oxidoreductase domain 1 (PYROXD1), mRNA. [Source:RefSeq mRNA;Acc:NM_001105334]	0.31114	10.6824	2.38401	0.0232394	0.228693	0.208159	10.6824	1.59495	0.120576	0.363862
Bt.13737.1.S1_at	ENSBTAG00000004011	GALK2	galactokinase 2 [Source:HGNC Symbol;Acc:4119]	-0.0110313	11.6378	-0.0776845	0.938564	1	-0.313604	11.6378	-2.20845	0.0345125	0.182366
Bt.13739.1.S1_at	NA	NA	NA	-0.0648544	14.0345	-0.965137	0.34173	0.944644	-0.215958	14.0345	-3.2138	0.00299112	0.037171
Bt.13741.1.A1_at	ENSBTAG00000013380	CEP192	centrosomal protein 192kDa [Source:HGNC Symbol;Acc:25515]	-0.154835	10.5217	-0.731558	0.469774	1	0.195668	10.5217	0.924483	0.362169	0.64653
Bt.13741.2.S1_at	ENSBTAG00000013380	CEP192	centrosomal protein 192kDa [Source:HGNC Symbol;Acc:25515]	-0.0896847	8.83083	-0.623164	0.537603	1	-0.135155	8.83083	-0.939109	0.354726	0.640452
Bt.13743.1.A1_at	ENSBTAG00000019345	RFK	RFK protein; Uncharacterized protein [Source:UniProtKB/TrEMBL;Acc:Q3SZP4]	0.285745	11.5476	2.12552	0.0413758	0.336784	0.0849206	11.5476	0.631684	0.53209	0.782033
Bt.13744.1.A1_at	NA	NA	NA	-0.547238	5.01499	-0.719916	0.476814	1	-1.7535	5.01499	-2.30681	0.0277058	0.158345
Bt.13745.1.A1_a_at	ENSBTAG00000009308	TDRD3	tudor domain containing 3 [Source:HGNC Symbol;Acc:20612]	-0.0527603	10.1263	-0.377156	0.708553	1	-0.0294691	10.1263	-0.210659	0.834492	0.946178
Bt.13745.2.S1_at	ENSBTAG00000009308	TDRD3	tudor domain containing 3 [Source:HGNC Symbol;Acc:20612]	-0.160082	7.69931	-0.427094	0.672177	1	-0.52039	7.69931	-1.38838	0.174632	0.436734
Bt.13747.1.A1_at	ENSBTAG00000013937	SPICE1	spindle and centriole associated protein 1 [Source:HGNC Symbol;Acc:25083]	-0.10573	8.9458	-0.611118	0.545448	1	-0.2534	8.9458	-1.46466	0.152793	0.409229
Bt.13748.1.S1_at	NA	NA	NA	-0.0909969	12.2233	-0.83273	0.411183	0.982774	-0.205087	12.2233	-1.87679	0.0697122	0.271761
Bt.13750.1.A1_at	ENSBTAG00000008816	TRIM2	Bos taurus tripartite motif containing 2 (TRIM2), mRNA. [Source:RefSeq mRNA;Acc:NM_001083735]	-0.510897	4.61979	-0.695298	0.491898	1	0.277384	4.61979	0.377502	0.708298	0.887834
Bt.13751.1.S1_a_at	ENSBTAG00000009839	GSTK1	glutathione S-transferase kappa 1 [Source:HGNC Symbol;Acc:16906]	-0.119415	10.6146	-0.960873	0.343837	0.94648	-0.13841	10.6146	-1.11372	0.273714	0.555771
Bt.13751.2.S1_a_at	ENSBTAG00000009839	GSTK1	glutathione S-transferase kappa 1 [Source:HGNC Symbol;Acc:16906]	-0.0988512	10.0782	-0.398555	0.692874	1	-0.303259	10.0782	-1.2227	0.230392	0.506753
Bt.13752.1.S1_at	NA	NA	NA	-0.114078	3.07795	-0.54478	0.58969	1	-0.169853	3.07795	-0.811134	0.423295	0.697581
Bt.13755.1.S1_at	NA	NA	NA	0.276573	12.3095	1.77339	0.0857048	0.5174	0.339201	12.3095	2.17496	0.0371517	0.190565
Bt.13757.1.S1_at	NA	NA	NA	0.0591563	9.67822	0.240561	0.811434	1	-0.382011	9.67822	-1.55346	0.130171	0.378219
Bt.13763.1.S1_at	NA	NA	NA	-0.0675474	9.66337	-0.454623	0.652456	1	-0.173655	9.66337	-1.16877	0.251148	0.531218
Bt.13765.1.S1_at	NA	NA	NA	-0.169365	10.6319	-1.3366	0.190799	0.776087	0.0950015	10.6319	0.749737	0.458903	0.724959
Bt.13766.1.A1_at	NA	NA	NA	-0.234041	11.1095	-1.98688	0.0555735	0.4063	-0.118483	11.1095	-1.00586	0.322047	0.607363
Bt.13766.2.S1_at	NA	NA	NA	-0.340055	6.45453	-2.14018	0.0400806	0.329115	-0.380636	6.45453	-2.39558	0.0226295	0.141156
Bt.13769.1.S1_at	NA	NA	NA	0.105502	8.53768	0.265075	0.792656	1	0.26389	8.53768	0.663024	0.512074	0.76668
Bt.1377.1.S1_at	ENSBTAG00000019428	CCR1	Bos taurus chemokine (C-C motif) receptor 1 (CCR1), mRNA. [Source:RefSeq mRNA;Acc:NM_001077839]	-0.302771	13.4964	-4.83946	3.18289e-05	0.00135231	-0.141301	13.4964	-2.25854	0.0308788	0.169509
Bt.13771.3.S1_at	NA	NA	NA	-0.0472321	10.7124	-0.461099	0.647854	1	-0.0132569	10.7124	-0.129419	0.897838	0.972495
Bt.13772.1.A1_at	ENSBTAG00000001021	CYP1A1	Uncharacterized protein [Source:UniProtKB/TrEMBL;Acc:F1MM10]	-0.139792	7.21653	-0.170573	0.865636	1	0.24088	7.21653	0.293921	0.77072	0.918234
Bt.13774.1.S1_at	ENSBTAG00000020973	RFT1	RFT1 homolog (S. cerevisiae) [Source:HGNC Symbol;Acc:30220]	0.101376	7.07795	0.283739	0.778442	1	0.0567619	7.07795	0.158869	0.874772	0.963328
Bt.13777.1.S1_at	ENSBTAG00000008550		Bos taurus GTPase, IMAP family member 7 (GIMAP7), mRNA. [Source:RefSeq mRNA;Acc:NM_001105034]	0.0724705	8.16518	0.105802	0.916402	1	-0.556804	8.16518	-0.812894	0.422299	0.696765
Bt.13777.2.S1_at	NA	NA	NA	-0.250342	3.61187	-0.546173	0.588744	1	-0.578417	3.61187	-1.26194	0.216112	0.489775
Bt.13778.1.A1_at	NA	NA	NA	-0.0925698	10.9251	-0.476388	0.637042	1	0.596931	10.9251	3.07196	0.00432489	0.0479271
Bt.13780.1.A1_at	ENSBTAG00000021245	SPRY1	Bos taurus sprouty homolog 1, antagonist of FGF signaling (Drosophila) (SPRY1), mRNA. [Source:RefSeq mRNA;Acc:NM_001099366]	-1.08209	5.04517	-2.05402	0.0482376	0.371737	-0.339114	5.04517	-0.643706	0.524364	0.77539
Bt.13784.1.S1_at	ENSBTAG00000024701	TIMM10	Bos taurus translocase of inner mitochondrial membrane 10 homolog (yeast) (TIMM10), mRNA. [Source:RefSeq mRNA;Acc:NM_001046132]	-0.247004	9.793	-1.47199	0.150813	0.704874	-0.0161555	9.793	-0.0962766	0.923903	0.981156
Bt.13785.1.A1_at	ENSBTAG00000014166	POLR1B	Bos taurus polymerase (RNA) I polypeptide B, 128kDa (POLR1B), mRNA. [Source:RefSeq mRNA;Acc:NM_001100292]	-0.418729	8.37764	-2.47841	0.0186724	0.196663	-0.0118024	8.37764	-0.0698568	0.944743	0.989936
Bt.13786.1.A1_at	NA	NA	NA	-0.0470406	10.8194	-0.359839	0.721337	1	0.0109943	10.8194	0.0841012	0.933501	0.984671
Bt.13789.1.A1_at	ENSBTAG00000015032	CD14	Bos taurus CD14 molecule (CD14), mRNA. [Source:RefSeq mRNA;Acc:NM_174008]	-0.00972196	14.6729	-0.163385	0.871245	1	-0.0521017	14.6729	-0.875608	0.387783	0.670153
Bt.13791.1.A1_at	ENSBTAG00000018711	DENND4B	DENN/MADD domain containing 4B [Source:HGNC Symbol;Acc:29044]	-0.216003	12.4095	-2.46536	0.0192504	0.201245	-0.0596901	12.4095	-0.681277	0.500608	0.758932
Bt.13792.1.S1_at	NA	NA	NA	0.261796	10.0431	1.67349	0.104002	0.576648	0.357257	10.0431	2.28371	0.0291852	0.163889
Bt.13795.1.S1_at	ENSBTAG00000013330	TBC1D20	Bos taurus TBC1 domain family, member 20 (TBC1D20), mRNA. [Source:RefSeq mRNA;Acc:NM_001038029]	-0.130092	13.0074	-1.47874	0.149008	0.70093	-0.199879	13.0074	-2.27199	0.029963	0.166594
Bt.13798.1.S1_at	ENSBTAG00000039231	C4H7orf41	Bos taurus chromosome 4 open reading frame, human C7orf41 (C4H7orf41), mRNA. [Source:RefSeq mRNA;Acc:NM_001101246]	-0.0971848	9.54313	-0.33503	0.739794	1	-0.375202	9.54313	-1.29345	0.205135	0.473961
Bt.13798.2.S1_at	ENSBTAG00000039231	C4H7orf41	Bos taurus chromosome 4 open reading frame, human C7orf41 (C4H7orf41), mRNA. [Source:RefSeq mRNA;Acc:NM_001101246]	0.236726	3.35606	0.906984	0.37121	0.962557	-0.12669	3.35606	-0.485394	0.630711	0.844975
Bt.13805.1.S1_at	NA	NA	NA	-0.0382949	9.9115	-0.204727	0.839085	1	-0.267634	9.9115	-1.43079	0.162206	0.42121
Bt.13809.1.S1_at	NA	NA	NA	-0.0944444	9.02947	-0.466129	0.644288	1	-0.211062	9.02947	-1.0417	0.305377	0.591168
Bt.13810.1.S1_at	ENSBTAG00000002764	IGFLR1	Bos taurus IGF-like family receptor 1 (IGFLR1), mRNA. [Source:RefSeq mRNA;Acc:NM_001099167]	0.297544	10.0034	1.89678	0.0669347	0.447782	1.03663	10.0034	6.60827	1.90901e-07	2.47052e-05
Bt.13811.1.S1_at	NA	NA	NA	0.0564233	7.48621	0.263088	0.794173	1	-0.0040762	7.48621	-0.0190063	0.984954	1
Bt.13815.1.S1_at	NA	NA	NA	0.00565713	9.01168	0.0227123	0.982021	1	-0.674192	9.01168	-2.70675	0.0108173	0.0910255
Bt.13818.1.S1_at	ENSBTAG00000014023	SIRT1	sirtuin 1 [Source:HGNC Symbol;Acc:14929]	0.828859	8.44655	4.50165	8.43741e-05	0.00292298	-0.157076	8.44655	-0.8531	0.399959	0.680327
Bt.13819.2.A1_a_at	NA	NA	NA	-0.0385216	12.5921	-0.517099	0.608651	1	-0.11167	12.5921	-1.49901	0.143695	0.397333
Bt.13821.1.S1_at	ENSBTAG00000030674	AK4	Bos taurus adenylate kinase 4 (AK4), mRNA. [Source:RefSeq mRNA;Acc:NM_001077933]	0.164856	9.66035	0.308688	0.759564	1	0.713124	9.66035	1.3353	0.19122	0.45827
Bt.13825.1.A1_at	NA	NA	NA	0.0640765	11.9014	0.416922	0.679526	1	-0.0622701	11.9014	-0.405169	0.688056	0.876337
Bt.13826.1.S1_at	NA	NA	NA	-0.237258	7.01291	-1.19237	0.241903	0.848206	-0.0297703	7.01291	-0.149614	0.88201	0.966628
Bt.13829.1.S1_at	NA	NA	NA	-0.0143365	14.521	-0.253827	0.801257	1	0.0126542	14.521	0.224042	0.824152	0.941852
Bt.13833.1.S1_at	NA	NA	NA	0.948172	13.487	7.13062	4.36418e-08	6.14204e-06	0.119019	13.487	0.895066	0.37745	0.661957
Bt.13834.1.S1_at	NA	NA	NA	0.176235	14.3535	1.97724	0.0567031	0.410296	0.509605	14.3535	5.71742	2.48258e-06	0.000187593
Bt.1384.1.S1_at	ENSBTAG00000009543	FAM62A	Bos taurus extended synaptotagmin-like protein 1 (ESYT1), mRNA. [Source:RefSeq mRNA;Acc:NM_001077943]	-0.0875916	12.7557	-0.65315	0.518336	1	-0.205405	12.7557	-1.53165	0.135457	0.385424
Bt.13840.1.S1_at	ENSBTAG00000012804	REEP5	Bos taurus receptor accessory protein 5 (REEP5), mRNA. [Source:RefSeq mRNA;Acc:NM_001046605]	-0.0644355	14.778	-1.08579	0.285704	0.904849	-0.00200282	14.778	-0.0337491	0.973287	0.998837
Bt.13842.1.S1_at	NA	NA	NA	-0.0244122	11.7575	-0.260516	0.796139	1	-0.0639918	11.7575	-0.682891	0.499601	0.758292
Bt.13844.1.A1_at	NA	NA	NA	-0.0535275	12.3364	-0.547465	0.587866	1	-0.288103	12.3364	-2.94665	0.00595677	0.0595095
Bt.13844.2.S1_at	ENSBTAG00000006836	FBXO33	Bos taurus F-box protein 33 (FBXO33), mRNA. [Source:RefSeq mRNA;Acc:NM_001205749]	-0.0452381	12.9206	-0.296496	0.768772	1	-0.535846	12.9206	-3.512	0.00135095	0.0204441
Bt.13844.3.A1_at	NA	NA	NA	0.0109595	12.3846	0.0891824	0.929494	1	-0.286407	12.3846	-2.33062	0.026252	0.154069
Bt.13845.1.S1_at	ENSBTAG00000021398	C9H6ORF203	Bos taurus chromosome 9 open reading frame, human C6orf203 (C9H6orf203), mRNA. [Source:RefSeq mRNA;Acc:NM_001102267]	-1.37594	9.31895	-5.38622	6.50048e-06	0.000367783	0.0702864	9.31895	0.275141	0.784981	0.926457
Bt.13846.1.S1_at	NA	NA	NA	-0.125032	11.8209	-1.41556	0.166587	0.734696	-0.0826441	11.8209	-0.935663	0.35647	0.64216
Bt.13847.1.S1_at	ENSBTAG00000021199	APOPT1	Bos taurus apoptogenic 1, mitochondrial (APOPT1), mRNA. [Source:RefSeq mRNA;Acc:NM_001076459]	-0.0461169	10.461	-0.306737	0.761035	1	0.0949645	10.461	0.631636	0.532121	0.782033
Bt.13850.1.A1_at	ENSBTAG00000004243	LYPLA1	Bos taurus lysophospholipase I (LYPLA1), mRNA. [Source:RefSeq mRNA;Acc:NM_001034688]	-0.0192823	12.8146	-0.276715	0.783782	1	0.0464676	12.8146	0.666844	0.509662	0.764595
Bt.13850.3.S1_a_at	ENSBTAG00000004243	LYPLA1	Bos taurus lysophospholipase I (LYPLA1), mRNA. [Source:RefSeq mRNA;Acc:NM_001034688]	0.0997694	9.33722	0.714804	0.479924	1	-0.0055874	9.33722	-0.0400313	0.968317	0.997415
Bt.13852.1.S1_at	NA	NA	NA	-0.00365527	12.2563	-0.051888	0.958941	1	-0.171628	12.2563	-2.43633	0.0205958	0.133423
Bt.13852.2.S1_at	ENSBTAG00000016760	LRRFIP2	leucine rich repeat (in FLII) interacting protein 2 [Source:HGNC Symbol;Acc:6703]	0.22281	8.04891	0.604798	0.549588	1	-0.847871	8.04891	-2.30148	0.0280413	0.159695
Bt.13853.2.S1_a_at	NA	NA	NA	-0.0779305	10.1926	-0.443768	0.660204	1	0.288632	10.1926	1.64359	0.110074	0.347734
Bt.13855.1.A1_at	NA	NA	NA	-0.0900563	2.35748	-0.313686	0.7558	1	0.197068	2.35748	0.686432	0.497396	0.757051
Bt.13859.1.S1_at	ENSBTAG00000019188	GAK	cyclin G associated kinase [Source:HGNC Symbol;Acc:4113]	-0.17087	10.8254	-1.38873	0.174528	0.746586	0.00221917	10.8254	0.0180361	0.985722	1
Bt.1386.1.S1_at	ENSBTAG00000011943	TPR	translocated promoter region, nuclear basket protein [Source:HGNC Symbol;Acc:12017]	-0.107496	12.6235	-1.37085	0.179981	0.756422	-0.138491	12.6235	-1.76612	0.0869376	0.305553
Bt.13862.1.A1_at	NA	NA	NA	-0.0655472	9.86489	-0.527677	0.601372	1	0.0673846	9.86489	0.542469	0.591262	0.821652
Bt.13864.1.A1_at	ENSBTAG00000014430	CDC26	Bos taurus cell division cycle 26 homolog (S. cerevisiae) (CDC26), mRNA. [Source:RefSeq mRNA;Acc:NM_001078153]	-0.18672	11.4774	-1.68277	0.102175	0.572169	-0.101049	11.4774	-0.910682	0.369287	0.654463
Bt.13865.1.A1_at	ENSBTAG00000004112	GAMT	Bos taurus guanidinoacetate N-methyltransferase (GAMT), mRNA. [Source:RefSeq mRNA;Acc:NM_001038544]	-0.129573	8.34947	-0.535516	0.596004	1	0.0113781	8.34947	0.0470249	0.962786	0.995998
Bt.13866.1.S1_at	ENSBTAG00000002708	MRPL42	Bos taurus mitochondrial ribosomal protein L42 (MRPL42), mRNA. [Source:RefSeq mRNA;Acc:NM_001037622]	-0.105273	12.0528	-1.15754	0.255637	0.86955	-0.246319	12.0528	-2.70843	0.010773	0.0908565
Bt.13867.1.S1_at	ENSBTAG00000046050	SNORA73	Small nucleolar RNA SNORA73 family [Source:RFAM;Acc:RF00045]	-0.13301	11.2372	-1.09218	0.282928	0.900363	-0.0525321	11.2372	-0.431355	0.669109	0.865866
Bt.13869.1.A1_at	ENSBTAG00000009948	TRIM25	Bos taurus tripartite motif containing 25 (TRIM25), mRNA. [Source:RefSeq mRNA;Acc:NM_001100336]	0.106641	9.39462	0.656183	0.516408	1	0.438009	9.39462	2.69516	0.0111272	0.0924084
Bt.1387.1.A1_at	NA	NA	NA	0.0818672	10.975	0.578799	0.566786	1	0.125297	10.975	0.88585	0.382322	0.66562
Bt.13873.1.S1_at	NA	NA	NA	-0.00808465	12.1781	-0.0788429	0.93765	1	0.168945	12.1781	1.64758	0.109246	0.346246
Bt.13873.2.S1_at	NA	NA	NA	0.00643128	13.193	0.0663375	0.947523	1	-0.0101016	13.193	-0.104197	0.917665	0.97893
Bt.13874.1.A1_at	ENSBTAG00000018616	IPO11	importin 11 [Source:HGNC Symbol;Acc:20628]	-0.0454373	11.6332	-0.148595	0.882808	1	-0.220248	11.6332	-0.720285	0.47659	0.739312
Bt.13875.1.S1_at	ENSBTAG00000011622	C18orf21	chromosome 18 open reading frame 21 [Source:HGNC Symbol;Acc:28802]	-0.0754366	12.4406	-0.659092	0.514562	1	-0.173205	12.4406	-1.5133	0.140041	0.391698
Bt.13876.1.A1_at	NA	NA	NA	-0.00327129	13.6655	-0.0400423	0.968309	1	-0.196433	13.6655	-2.40444	0.0221724	0.13943
Bt.13878.1.S1_at	NA	NA	NA	2.69384	9.16576	8.97698	3.02754e-10	1.31104e-07	0.763527	9.16576	2.54439	0.0159852	0.114808
Bt.1388.1.S1_at	ENSBTAG00000012702	ZDHHC16	Bos taurus zinc finger, DHHC-type containing 16 (ZDHHC16), mRNA. [Source:RefSeq mRNA;Acc:NM_001024482]	-0.261798	9.93439	-1.99089	0.055109	0.404744	-0.150667	9.93439	-1.14577	0.260404	0.541117
Bt.13881.1.S1_at	NA	NA	NA	-0.037422	13.3474	-0.351212	0.727736	1	0.149751	13.3474	1.40544	0.169547	0.430326
Bt.13882.1.S1_at	ENSBTAG00000007578	KIAA1598	KIAA1598 [Source:HGNC Symbol;Acc:29319]	-0.0257735	14.7989	-0.403797	0.689054	1	-0.0811931	14.7989	-1.27207	0.212537	0.485483
Bt.13884.1.A1_at	NA	NA	NA	0.0172431	11.6455	0.163188	0.871399	1	0.0640386	11.6455	0.606056	0.548762	0.792625
Bt.13886.2.S1_at	NA	NA	NA	-0.0445443	10.5697	-0.52181	0.605404	1	-0.0511274	10.5697	-0.598927	0.553448	0.79643
Bt.13886.3.S1_a_at	ENSBTAG00000006027	USP34	ubiquitin specific peptidase 34 [Source:HGNC Symbol;Acc:20066]	-0.101896	9.53678	-0.592936	0.557401	1	-0.0358794	9.53678	-0.208783	0.835944	0.946429
Bt.13887.1.S1_at	ENSBTAG00000031061	POLR2L	Bos taurus polymerase (RNA) II (DNA directed) polypeptide L, 7.6kDa (POLR2L), mRNA. [Source:RefSeq mRNA;Acc:NM_001113726]	-0.23816	11.7024	-1.31347	0.198384	0.786883	0.107793	11.7024	0.594489	0.556375	0.798254
Bt.1389.1.S1_at	ENSBTAG00000006235	INTS3	Bos taurus integrator complex subunit 3 (INTS3), mRNA. [Source:RefSeq mRNA;Acc:NM_001193087]	0.0285586	8.32134	0.120663	0.904714	1	0.383635	8.32134	1.62089	0.114876	0.3551
Bt.13896.1.S1_at	NA	NA	NA	-0.180188	7.95311	-1.07385	0.29094	0.91	0.205958	7.95311	1.22743	0.228636	0.504663
Bt.13898.1.S1_at	NA	NA	NA	-0.0269248	12.8964	-0.335546	0.739408	1	-0.132787	12.8964	-1.65484	0.107756	0.343513
Bt.13899.1.A1_at	ENSBTAG00000021830	ENPP1	Bos taurus ectonucleotide pyrophosphatase/phosphodiesterase 1 (ENPP1), mRNA. [Source:RefSeq mRNA;Acc:NM_001206212]	-0.0711314	14.3484	-0.916621	0.366213	0.962557	-0.394083	14.3484	-5.07827	1.59172e-05	0.000753269
Bt.1390.1.A1_at	NA	NA	NA	0.0103747	11.3986	0.0706002	0.944156	1	0.0504462	11.3986	0.343288	0.733632	0.900206
Bt.1390.2.S1_at	NA	NA	NA	0.109018	8.86566	0.507435	0.615337	1	-0.16167	8.86566	-0.752509	0.457258	0.724088
Bt.13900.1.S1_at	NA	NA	NA	0.0404079	10.5415	0.448519	0.656808	1	0.083579	10.5415	0.927708	0.36052	0.645838
Bt.13902.1.S1_at	ENSBTAG00000017824	IRF8	Bos taurus interferon regulatory factor 8 (IRF8), mRNA. [Source:RefSeq mRNA;Acc:NM_001083769]	0.248763	13.1471	1.80209	0.0809801	0.501914	-0.208315	13.1471	-1.50908	0.141113	0.393206
Bt.13902.2.S1_a_at	ENSBTAG00000017824	IRF8	Bos taurus interferon regulatory factor 8 (IRF8), mRNA. [Source:RefSeq mRNA;Acc:NM_001083769]	0.735617	6.15539	3.10805	0.00394005	0.0636594	-0.151418	6.15539	-0.639756	0.526896	0.777703
Bt.13906.1.S1_at	NA	NA	NA	-0.100417	14.2891	-1.29499	0.204611	0.793016	0.237641	14.2891	3.06465	0.00440711	0.0485516
Bt.13907.1.S1_at	ENSBTAG00000002561	CCDC120	Bos taurus coiled-coil domain containing 120 (CCDC120), mRNA. [Source:RefSeq mRNA;Acc:NM_001101906]	-0.185748	3.70293	-0.95497	0.346768	0.948841	0.505118	3.70293	2.59692	0.0141054	0.107062
Bt.13908.1.S1_at	ENSBTAG00000047608	MRPS22	Bos taurus mitochondrial ribosomal protein S22 (MRPS22), mRNA. [Source:RefSeq mRNA;Acc:NM_001046319]	-0.0139669	10.4896	-0.0933915	0.926176	1	-0.0885262	10.4896	-0.591941	0.558059	0.799387
Bt.13909.1.S1_at	NA	NA	NA	-0.746942	3.82656	-0.940657	0.353944	0.955648	-0.765133	3.82656	-0.963566	0.342505	0.627852
Bt.13911.1.S1_at	NA	NA	NA	-0.209455	3.58331	-0.482053	0.633056	1	-0.374204	3.58331	-0.861216	0.395541	0.677837
Bt.13911.1.S1_s_at	NA	NA	NA	-0.0704484	9.13903	-0.136144	0.892562	1	-0.878171	9.13903	-1.6971	0.0994071	0.329115
Bt.13912.1.S1_at	NA	NA	NA	-0.055691	4.42392	-0.119674	0.905491	1	0.15639	4.42392	0.336066	0.73902	0.901965
Bt.13920.1.S1_at	NA	NA	NA	-0.0771302	10.7612	-0.568064	0.573965	1	-0.100067	10.7612	-0.736995	0.466507	0.731015
Bt.13923.1.A1_at	ENSBTAG00000015081	C11H9ORF142	Bos taurus chromosome 11 open reading frame, human C9orf142 (C11H9orf142), mRNA. [Source:RefSeq mRNA;Acc:NM_001100300]	-0.202734	10.0278	-1.11431	0.273466	0.891639	0.0852013	10.0278	0.4683	0.642751	0.85235
Bt.13925.1.S1_at	ENSBTAG00000014727	RFC4	Bos taurus replication factor C (activator 1) 4, 37kDa (RFC4), mRNA. [Source:RefSeq mRNA;Acc:NM_001045894]	-0.0134468	8.88539	-0.0576994	0.954348	1	-0.496735	8.88539	-2.13146	0.0408467	0.202062
Bt.13927.1.S1_at	ENSBTAG00000010590	FAM118A	family with sequence similarity 118, member A [Source:HGNC Symbol;Acc:1313]	-0.920904	6.20527	-1.60201	0.119001	0.618291	0.742711	6.20527	1.29203	0.205622	0.474696
Bt.13928.2.S1_a_at	ENSBTAG00000018070	SCNM1	Bos taurus sodium channel modifier 1 (SCNM1), mRNA. [Source:RefSeq mRNA;Acc:NM_001034254]	-0.214511	9.27899	-1.92185	0.0635882	0.437082	-0.106725	9.27899	-0.956174	0.346169	0.631585
Bt.13929.1.A1_at	ENSBTAG00000003916	DPH3	Bos taurus DPH3, KTI11 homolog (S. cerevisiae) (DPH3), mRNA. [Source:RefSeq mRNA;Acc:NM_001113299]	0.410166	10.5592	4.63007	5.83025e-05	0.0021832	-0.137705	10.5592	-1.55446	0.129933	0.377651
Bt.13929.2.S1_at	ENSBTAG00000003916	DPH3	Bos taurus DPH3, KTI11 homolog (S. cerevisiae) (DPH3), mRNA. [Source:RefSeq mRNA;Acc:NM_001113299]	0.466097	9.03549	1.87625	0.0697879	0.459498	-0.50047	9.03549	-2.01461	0.0524326	0.232088
Bt.13930.1.A1_at	NA	NA	NA	0.387415	8.55133	1.87081	0.0705616	0.462775	0.136747	8.55133	0.660343	0.51377	0.767587
Bt.13930.2.S1_at	ENSBTAG00000011244	TESK2	testis-specific kinase 2 [Source:HGNC Symbol;Acc:11732]	0.559876	5.8766	1.84915	0.0737142	0.475725	-0.172884	5.8766	-0.570997	0.571999	0.808961
Bt.13932.2.S1_at	NA	NA	NA	0.0306253	8.06209	0.0990896	0.921687	1	-0.526428	8.06209	-1.70328	0.0982316	0.326926
Bt.13933.1.S1_at	NA	NA	NA	-0.685473	10.3323	-4.5728	6.87609e-05	0.00249735	-0.116985	10.3323	-0.780409	0.440898	0.712103
Bt.13934.1.S1_at	NA	NA	NA	-0.360479	4.6516	-0.474543	0.638343	1	-0.572782	4.6516	-0.754025	0.45636	0.72381
Bt.13940.1.S1_at	ENSBTAG00000011620	PIGU	phosphatidylinositol glycan anchor biosynthesis, class U [Source:HGNC Symbol;Acc:15791]	-0.0548022	9.84371	-0.269627	0.789182	1	-0.0343131	9.84371	-0.16882	0.867003	0.960399
Bt.13942.1.S1_at	ENSBTAG00000021695	GLYCTK	glycerate kinase [Source:HGNC Symbol;Acc:24247]	-0.160516	5.84115	-0.603121	0.550689	1	0.360622	5.84115	1.35499	0.184929	0.450675
Bt.13943.1.A1_at	ENSBTAG00000001424	MSH6	mutS homolog 6 [Source:HGNC Symbol;Acc:7329]	-0.26519	12.1862	-2.78686	0.00888552	0.114382	-0.000312137	12.1862	-0.00328021	0.997403	1
Bt.13945.1.S1_at	ENSBTAG00000002306	UTP11L	Bos taurus UTP11-like, U3 small nucleolar ribonucleoprotein, (yeast) (UTP11L), mRNA. [Source:RefSeq mRNA;Acc:NM_001098092]	-0.132503	13.1534	-1.76209	0.0876277	0.522841	-0.00674065	13.1534	-0.0896404	0.929133	0.983094
Bt.13946.2.A1_at	ENSBTAG00000015015	HINFP	histone H4 transcription factor [Source:HGNC Symbol;Acc:17850]	-0.775184	6.13567	-3.92654	0.000431533	0.011195	0.173438	6.13567	0.878516	0.386227	0.668902
Bt.13947.1.S1_at	ENSBTAG00000003807	RQCD1	Bos taurus RCD1 required for cell differentiation1 homolog (S. pombe) (RQCD1), mRNA. [Source:RefSeq mRNA;Acc:NM_001101167]	0.0804087	11.8112	0.727212	0.472395	1	-0.161008	11.8112	-1.45614	0.155117	0.412679
Bt.13947.2.A1_at	ENSBTAG00000003807	RQCD1	Bos taurus RCD1 required for cell differentiation1 homolog (S. pombe) (RQCD1), mRNA. [Source:RefSeq mRNA;Acc:NM_001101167]	0.409817	9.66731	2.79568	0.0086937	0.112898	-0.0417214	9.66731	-0.284613	0.777778	0.92293
Bt.13949.1.S1_at	ENSBTAG00000003548	GSTP1	Bos taurus glutathione S-transferase pi 1 (GSTP1), mRNA. [Source:RefSeq mRNA;Acc:NM_177516]	-0.0656999	13.9792	-0.677725	0.502828	1	-0.129782	13.9792	-1.33876	0.190103	0.456663
Bt.13950.1.A1_at	ENSBTAG00000002571	PDCD2L	Bos taurus programmed cell death 2-like (PDCD2L), mRNA. [Source:RefSeq mRNA;Acc:NM_001192129]	-0.373504	9.3101	-2.1399	0.0401053	0.329115	-0.249379	9.3101	-1.42876	0.162784	0.421451
Bt.13954.1.S1_at	ENSBTAG00000016131	NCAPG2	non-SMC condensin II complex, subunit G2 [Source:HGNC Symbol;Acc:21904]	0.0335579	9.26231	0.10875	0.914081	1	-0.000271532	9.26231	-0.000879947	0.999303	1
Bt.13955.1.S1_at	NA	NA	NA	-0.190977	11.9957	-2.17199	0.0373941	0.316081	-0.346984	11.9957	-3.94626	0.00040838	0.00865904
Bt.13966.1.S1_at	ENSBTAG00000008632		Uncharacterized protein [Source:UniProtKB/TrEMBL;Acc:F1MYN0]	-0.150403	12.6073	-0.928266	0.360235	0.95923	0.116235	12.6073	0.717382	0.478354	0.740621
Bt.13967.1.A1_at	NA	NA	NA	1.11485	10.8599	5.68335	2.74066e-06	0.00017734	0.0601515	10.8599	0.306643	0.761106	0.912701
Bt.13968.1.A1_at	NA	NA	NA	-0.0281868	3.54012	-0.135852	0.892791	1	0.209516	3.54012	1.0098	0.320181	0.606582
Bt.13969.1.A1_at	NA	NA	NA	0.108009	10.0924	0.678019	0.502644	1	-0.0220745	10.0924	-0.138571	0.89066	0.969914
Bt.13969.2.S1_at	NA	NA	NA	0.0204571	6.96131	0.0477671	0.962199	1	-0.476008	6.96131	-1.11147	0.274666	0.5568
Bt.13972.1.A1_at	NA	NA	NA	-0.527324	10.8196	-2.30019	0.0281229	0.260093	-0.433599	10.8196	-1.89136	0.0676783	0.267647
Bt.13974.1.A1_at	ENSBTAG00000015297	BANK1	B-cell scaffold protein with ankyrin repeats 1 [Source:HGNC Symbol;Acc:18233]	0.0490913	10.4584	0.203245	0.840233	1	0.401983	10.4584	1.66426	0.105845	0.341319
Bt.13978.1.S1_at	NA	NA	NA	0.0264661	11.1516	0.233697	0.816712	1	-0.181724	11.1516	-1.60463	0.118423	0.361628
Bt.13981.2.A1_a_at	NA	NA	NA	-0.171292	10.5911	-2.08428	0.0452199	0.356534	-0.0258683	10.5911	-0.314765	0.754988	0.909816
Bt.13983.2.S1_at	ENSBTAG00000003098	MTDH	Bos taurus metadherin (MTDH), mRNA. [Source:RefSeq mRNA;Acc:NM_001046038]	-0.0310658	11.9957	-0.363071	0.718945	1	-0.216193	11.9957	-2.52669	0.0166687	0.117664
Bt.13983.3.S1_at	ENSBTAG00000003098	MTDH	Bos taurus metadherin (MTDH), mRNA. [Source:RefSeq mRNA;Acc:NM_001046038]	-0.0165254	13.0558	-0.269671	0.789148	1	-0.103683	13.0558	-1.69196	0.100394	0.331259
Bt.13985.1.S1_at	NA	NA	NA	0.116785	2.65025	0.235133	0.815607	1	-0.211599	2.65025	-0.426028	0.672946	0.868688
Bt.13986.1.S1_at	ENSBTAG00000009417	ZFAND5	Bos taurus zinc finger, AN1-type domain 5 (ZFAND5), mRNA. [Source:RefSeq mRNA;Acc:NM_001101045]	-0.180457	13.269	-1.89699	0.0669061	0.447782	-0.10111	13.269	-1.06288	0.29581	0.579927
Bt.13987.1.A1_at	NA	NA	NA	-0.0681628	12.4089	-0.592454	0.55772	1	0.0472897	12.4089	0.41103	0.683796	0.874572
Bt.13988.1.S1_at	ENSBTAG00000003966	DUSP3	dual specificity protein phosphatase 3 [Source:RefSeq peptide;Acc:NP_001069842]	0.0243683	11.9501	0.281833	0.77989	1	-0.169164	11.9501	-1.95648	0.0592035	0.248814
Bt.13989.1.A1_at	NA	NA	NA	-0.290082	2.68156	-0.613388	0.543966	1	0.729848	2.68156	1.54329	0.132616	0.382167
Bt.13989.3.S1_at	NA	NA	NA	-0.0727031	2.34467	-0.201024	0.841955	1	-0.0672621	2.34467	-0.18598	0.853637	0.953902
Bt.1399.1.S1_at	NA	NA	NA	-0.0930072	12.4695	-0.787753	0.436651	0.995022	0.0768784	12.4695	0.651146	0.519612	0.772166
Bt.13990.1.S1_at	NA	NA	NA	0.103113	10.3792	0.643751	0.524334	1	0.0463383	10.3792	0.289297	0.774225	0.920388
Bt.13990.2.S1_at	ENSBTAG00000006114	ZCCHC8	zinc finger, CCHC domain containing 8 [Source:HGNC Symbol;Acc:25265]	0.344112	5.10071	0.991191	0.329045	0.939801	-0.419119	5.10071	-1.20724	0.236206	0.513703
Bt.13991.1.A1_at	ENSBTAG00000019110	PNRC1	Bos taurus proline-rich nuclear receptor coactivator 1 (PNRC1), mRNA. [Source:RefSeq mRNA;Acc:NM_001034308]	0.92631	12.9161	6.38665	3.5964e-07	3.37432e-05	0.108949	12.9161	0.751171	0.458051	0.72463
Bt.13991.2.S1_a_at	ENSBTAG00000019110	PNRC1	Bos taurus proline-rich nuclear receptor coactivator 1 (PNRC1), mRNA. [Source:RefSeq mRNA;Acc:NM_001034308]	1.29127	10.0516	5.0563	1.69664e-05	0.000812869	0.0117691	10.0516	0.0460853	0.963529	0.996178
Bt.13991.2.S1_at	ENSBTAG00000019110	PNRC1	Bos taurus proline-rich nuclear receptor coactivator 1 (PNRC1), mRNA. [Source:RefSeq mRNA;Acc:NM_001034308]	1.46312	9.3495	5.5659	3.85516e-06	0.000238491	0.0879313	9.3495	0.334501	0.740189	0.902511
Bt.13994.1.S1_at	NA	NA	NA	-0.0658556	12.5239	-0.720996	0.476158	1	-0.359097	12.5239	-3.93144	0.000425668	0.00885401
Bt.13996.3.A1_at	ENSBTAG00000017490	PRKCSH	Bos taurus phospholipase D1, phosphatidylcholine-specific (PLD1), mRNA. [Source:RefSeq mRNA;Acc:NM_001102001]	0.0305396	7.17277	0.105408	0.916711	1	-0.438729	7.17277	-1.51428	0.139792	0.391698
Bt.13998.1.S1_at	ENSBTAG00000020775	FIBP	Bos taurus fibroblast growth factor (acidic) intracellular binding protein (FIBP), mRNA. [Source:RefSeq mRNA;Acc:NM_001075482]	-0.03426	11.4308	-0.242464	0.809971	1	-0.0285803	11.4308	-0.202268	0.840991	0.94817
Bt.1400.1.S1_at	ENSBTAG00000021986	MAPK1IP1L	Bos taurus mitogen-activated protein kinase 1 interacting protein 1-like (MAPK1IP1L), mRNA. [Source:RefSeq mRNA;Acc:NM_001014963]	0.0348066	12.1494	0.529002	0.600463	1	-0.00785109	12.1494	-0.119323	0.905767	0.974489
Bt.14000.1.S1_at	NA	NA	NA	0.117283	9.50888	0.446697	0.658109	1	0.238728	9.50888	0.909241	0.370036	0.655171
Bt.14001.1.A1_at	NA	NA	NA	-0.0302023	12.0305	-0.16944	0.866519	1	0.0523572	12.0305	0.293733	0.770863	0.918234
Bt.14002.2.S1_at	ENSBTAG00000019730	SFRS18	splicing factor, arginine/serine-rich 18 [Source:RefSeq peptide;Acc:NP_001071565]	-0.379133	7.06546	-0.932609	0.358021	0.957622	-0.259801	7.06546	-0.639069	0.527336	0.778117
Bt.14007.1.S1_at	ENSBTAG00000017573	RBM26	RNA binding motif protein 26 [Source:HGNC Symbol;Acc:20327]	0.374427	8.57095	2.17721	0.0369688	0.313428	-0.00926964	8.57095	-0.0539008	0.95735	0.995015
Bt.14007.3.A1_at	NA	NA	NA	-0.030568	9.76159	-0.183898	0.855257	1	0.309555	9.76159	1.86229	0.0717866	0.276484
Bt.14010.1.S1_at	ENSBTAG00000011027	PTGR1	Bos taurus prostaglandin reductase 1 (PTGR1), mRNA. [Source:RefSeq mRNA;Acc:NM_001035281]	-0.0788771	12.6515	-0.338819	0.736964	1	-0.143843	12.6515	-0.617881	0.541036	0.787543
Bt.14013.1.A1_at	ENSBTAG00000021637	POLR3C	Bos taurus polymerase (RNA) III (DNA directed) polypeptide C (62kD) (POLR3C), mRNA. [Source:RefSeq mRNA;Acc:NM_001038511]	0.0499335	10.4501	0.423666	0.67465	1	-0.0475727	10.4501	-0.403636	0.689171	0.876939
Bt.14013.2.S1_at	ENSBTAG00000021637	POLR3C	Bos taurus polymerase (RNA) III (DNA directed) polypeptide C (62kD) (POLR3C), mRNA. [Source:RefSeq mRNA;Acc:NM_001038511]	0.0851794	7.41005	0.188994	0.851294	1	-0.546372	7.41005	-1.21227	0.234302	0.511143
Bt.14017.1.S1_at	ENSBTAG00000001821	PRRC2C	Bos taurus proline-rich coiled-coil 2C (PRRC2C), mRNA. [Source:RefSeq mRNA;Acc:NM_001206655]	-0.0375932	10.9084	-0.193696	0.847641	1	-0.371854	10.9084	-1.91595	0.064362	0.260456
Bt.14018.2.S1_at	ENSBTAG00000014459	MAP6D1	Bos taurus MAP6 domain containing 1 (MAP6D1), mRNA. [Source:RefSeq mRNA;Acc:NM_001076354]	-0.380501	3.55369	-1.43281	0.161631	0.727449	-0.00631213	3.55369	-0.0237689	0.981185	1
Bt.14022.1.S1_at	NA	NA	NA	-0.00342158	8.73132	-0.0218366	0.982714	1	0.0461106	8.73132	0.294279	0.77045	0.918033
Bt.14026.1.A1_at	NA	NA	NA	-0.0703515	10.08	-0.338388	0.737286	1	0.373845	10.08	1.79818	0.0816099	0.295249
Bt.14029.1.S1_at	NA	NA	NA	0.073024	10.3126	0.40899	0.685278	1	0.257974	10.3126	1.44485	0.158243	0.416248
Bt.1403.1.S1_at	NA	NA	NA	-0.0962331	12.5255	-0.98623	0.331436	0.940432	-0.0242641	12.5255	-0.248667	0.805211	0.933225
Bt.14031.1.S1_at	NA	NA	NA	0.788886	12.4487	3.73811	0.000728252	0.0171535	0.712387	12.4487	3.37562	0.00194918	0.0268943
Bt.14032.1.S1_at	ENSBTAG00000047338	DCBLD1	discoidin, CUB and LCCL domain containing 1 [Source:HGNC Symbol;Acc:21479]	0.457544	7.8991	2.05338	0.0483031	0.371854	0.597486	7.8991	2.68142	0.0115052	0.0935492
Bt.14035.1.S1_at	ENSBTAG00000020921	PRKCB	Bos taurus protein kinase C, beta (PRKCB), mRNA. [Source:RefSeq mRNA;Acc:NM_174587]	-0.2281	4.37165	-1.035	0.308447	0.923864	-0.0539112	4.37165	-0.24462	0.808316	0.934024
Bt.14036.1.S1_at	ENSBTAG00000030670	PCNT	pericentrin [Source:HGNC Symbol;Acc:16068]	-0.0211079	9.06094	-0.137149	0.891774	1	0.121112	9.06094	0.78693	0.437125	0.70947
Bt.14037.1.S1_at	NA	NA	NA	-0.125086	9.43911	-0.906657	0.37138	0.962557	0.11376	9.43911	0.824564	0.415737	0.692424
Bt.14038.1.A1_at	ENSBTAG00000011527	NT5C	5', 3'-nucleotidase, cytosolic [Source:HGNC Symbol;Acc:17144]	-0.150054	9.7988	-0.995609	0.326926	0.938516	-0.128704	9.7988	-0.853956	0.399491	0.679745
Bt.1404.1.S1_at	ENSBTAG00000004976	CDCA7L	cell division cycle associated 7-like [Source:HGNC Symbol;Acc:30777]	-0.0926774	7.60098	-0.318006	0.752551	1	-0.473941	7.60098	-1.62625	0.113729	0.353703
Bt.1404.2.S1_at	ENSBTAG00000004976	CDCA7L	cell division cycle associated 7-like [Source:HGNC Symbol;Acc:30777]	0.0753322	3.38788	0.351907	0.72722	1	0.0238921	3.38788	0.11161	0.911832	0.976393
Bt.1404.3.A1_at	NA	NA	NA	-0.0295569	7.02541	-0.0729608	0.942292	1	-1.11863	7.02541	-2.76133	0.00946299	0.0827203
Bt.14040.1.S1_at	ENSBTAG00000003747	PTGR2	Bos taurus prostaglandin reductase 2 (PTGR2), mRNA. [Source:RefSeq mRNA;Acc:NM_001075249]	-0.0139739	10.0119	-0.144136	0.886299	1	-0.0978776	10.0119	-1.00957	0.320292	0.606625
Bt.14043.2.S1_at	NA	NA	NA	-0.0656368	9.25359	-0.405369	0.68791	1	-0.334166	9.25359	-2.06379	0.0472447	0.220442
Bt.14046.1.A1_at	NA	NA	NA	-0.140016	10.9596	-1.43274	0.161653	0.727449	0.0192896	10.9596	0.197384	0.844778	0.949873
Bt.14047.1.A1_at	ENSBTAG00000003743		Uncharacterized protein [Source:UniProtKB/TrEMBL;Acc:F1MV78]	-0.103917	12.8267	-1.10523	0.277318	0.894512	0.460956	12.8267	4.9026	2.65065e-05	0.00107739
Bt.14048.1.A1_at	ENSBTAG00000016337	THEM2	Bos taurus acyl-CoA thioesterase 13 (ACOT13), mRNA. [Source:RefSeq mRNA;Acc:NM_001101845]	-0.111716	12.3015	-1.52232	0.137774	0.668525	-0.0917934	12.3015	-1.25084	0.220082	0.494196
Bt.14049.1.A1_at	ENSBTAG00000005026	MANEA	Bos taurus mannosidase, endo-alpha (MANEA), mRNA. [Source:RefSeq mRNA;Acc:NM_001206725]	-0.0207	10.19	-0.165712	0.869429	1	0.116369	10.19	0.931579	0.358545	0.644043
Bt.1405.1.S1_at	ENSBTAG00000014401	SORBS3	Bos taurus sorbin and SH3 domain containing 3 (SORBS3), mRNA. [Source:RefSeq mRNA;Acc:NM_001045985]	-0.573494	11.0454	-3.88609	0.000483124	0.0123065	-0.324195	11.0454	-2.1968	0.0354111	0.185266
Bt.14050.1.S1_at	NA	NA	NA	-0.256051	3.01552	-0.794948	0.432514	0.993045	0.0801183	3.01552	0.248739	0.805156	0.933225
Bt.14051.1.S1_at	NA	NA	NA	0.661779	11.2734	3.19092	0.00317584	0.0538218	0.671424	11.2734	3.23742	0.00281123	0.0355636
Bt.14054.1.A1_at	ENSBTAG00000010549	IFRD1	interferon-related developmental regulator 1 [Source:HGNC Symbol;Acc:5456]	0.232046	12.4661	2.29409	0.028512	0.262483	-0.00535099	12.4661	-0.0529019	0.95814	0.995175
Bt.14054.2.S1_at	ENSBTAG00000010549	IFRD1	interferon-related developmental regulator 1 [Source:HGNC Symbol;Acc:5456]	0.481461	9.84981	2.68895	0.0112967	0.136469	-0.101407	9.84981	-0.566356	0.575111	0.811028
Bt.14055.1.S1_at	NA	NA	NA	-2.83052	8.89795	-5.28381	8.75638e-06	0.000460692	-0.314355	8.89795	-0.586815	0.561454	0.801344
Bt.14056.1.A1_at	ENSBTAG00000015381	ARHGAP18	Bos taurus Rho GTPase activating protein 18 (ARHGAP18), mRNA. [Source:RefSeq mRNA;Acc:NM_001110772]	0.0908069	11.4159	0.782916	0.439445	0.995746	-0.607985	11.4159	-5.2419	9.89144e-06	0.000527338
Bt.14058.1.S1_at	NA	NA	NA	-0.0451715	14.3063	-0.745128	0.461645	1	0.0522519	14.3063	0.861924	0.395157	0.677512
Bt.14059.1.A1_at	ENSBTAG00000044081	AUH	AU RNA binding protein/enoyl-CoA hydratase [Source:HGNC Symbol;Acc:890]	0.253399	8.10179	1.36293	0.182441	0.763673	0.0979121	8.10179	0.526628	0.602092	0.826903
Bt.14061.1.A1_at	ENSBTAG00000000672	MGC143209	Bos taurus family with sequence similarity 105, member A (FAM105A), mRNA. [Source:RefSeq mRNA;Acc:NM_001102171]	0.163638	10.1961	0.909774	0.369759	0.962557	0.388214	10.1961	2.15834	0.0385263	0.19497
Bt.14075.1.S1_at	NA	NA	NA	0.664284	8.32339	2.89682	0.00675483	0.0929505	0.121358	8.32339	0.529221	0.600313	0.826276
Bt.1408.1.S1_at	ENSBTAG00000013784	CSNK2A2	Bos taurus casein kinase 2, alpha prime polypeptide (CSNK2A2), mRNA. [Source:RefSeq mRNA;Acc:NM_174636]	0.241096	7.43915	1.22096	0.231042	0.834287	0.149568	7.43915	0.757445	0.454338	0.722758
Bt.14081.1.A1_at	ENSBTAG00000012383	CHMP5	charged multivesicular body protein 5 [Source:HGNC Symbol;Acc:26942]	0.00484079	13.6042	0.0720959	0.942975	1	0.0893451	13.6042	1.33065	0.192729	0.459635
Bt.14081.2.S1_at	ENSBTAG00000012383	CHMP5	charged multivesicular body protein 5 [Source:HGNC Symbol;Acc:26942]	0.043189	12.3381	0.329843	0.743673	1	-0.17956	12.3381	-1.37134	0.179832	0.443339
Bt.14084.1.A1_at	ENSBTAG00000001807	AKAP8	A kinase (PRKA) anchor protein 8 [Source:HGNC Symbol;Acc:378]	-0.144515	10.4894	-1.76773	0.0866622	0.519874	-0.0669955	10.4894	-0.819502	0.418575	0.693458
Bt.14095.1.S1_at	NA	NA	NA	-0.125508	11.284	-1.10962	0.275453	0.893513	0.239501	11.284	2.11743	0.0421066	0.20514
Bt.14095.2.S1_at	NA	NA	NA	-0.0907275	9.46789	-0.569411	0.573062	1	-0.0787627	9.46789	-0.49432	0.624465	0.841722
Bt.14098.1.S1_at	NA	NA	NA	-0.0274538	11.2654	-0.271918	0.787435	1	-0.475655	11.2654	-4.71117	4.61347e-05	0.00163343
Bt.14103.1.A1_at	NA	NA	NA	0.0393768	10.6602	0.305881	0.761681	1	-0.0342964	10.6602	-0.266417	0.791631	0.928834
Bt.14103.2.S1_at	NA	NA	NA	0.0783934	8.93099	0.33414	0.740459	1	-0.357275	8.93099	-1.52283	0.137646	0.388897
Bt.14106.1.A1_at	NA	NA	NA	-0.0138056	8.39501	-0.056952	0.954938	1	-0.431898	8.39501	-1.7817	0.0843122	0.300023
Bt.14107.1.S1_at	NA	NA	NA	-0.00943512	12.2171	-0.121773	0.903842	1	-0.0254308	12.2171	-0.32822	0.744888	0.90445
Bt.14107.2.S1_at	NA	NA	NA	0.316547	7.92317	1.41951	0.16544	0.733341	-0.399193	7.92317	-1.79013	0.0829217	0.297709
Bt.1411.1.S1_at	ENSBTAG00000016593	FMNL3	formin-like 3 [Source:HGNC Symbol;Acc:23698]	0.500493	13.206	5.14006	1.33009e-05	0.000667157	0.517836	13.206	5.31817	7.92358e-06	0.000441514
Bt.14114.1.A1_at	ENSBTAG00000021487	C1orf51	chromosome 1 open reading frame 51 [Source:HGNC Symbol;Acc:25200]	-1.90039	5.99435	-3.41837	0.0017385	0.033632	0.842265	5.99435	1.51504	0.1396	0.39136
Bt.14116.1.A1_at	ENSBTAG00000016092	SPATS2L	spermatogenesis associated, serine-rich 2-like [Source:HGNC Symbol;Acc:24574]	0.0161868	9.60199	0.0648622	0.948688	1	-0.233856	9.60199	-0.937082	0.355751	0.641483
Bt.14122.1.A1_at	NA	NA	NA	0.0130208	12.622	0.102113	0.919306	1	-0.624299	12.622	-4.89591	2.70259e-05	0.00109455
Bt.14124.1.A1_at	ENSBTAG00000020761	USP33	Bos taurus ubiquitin specific peptidase 33 (USP33), mRNA. [Source:RefSeq mRNA;Acc:NM_001101139]	0.00880445	12.8466	0.0842451	0.933388	1	0.321075	12.8466	3.0722	0.00432225	0.0479271
Bt.14124.2.S1_at	ENSBTAG00000020761	USP33	Bos taurus ubiquitin specific peptidase 33 (USP33), mRNA. [Source:RefSeq mRNA;Acc:NM_001101139]	0.0828608	10.7661	0.659399	0.514368	1	0.38657	10.7661	3.07629	0.00427691	0.0475357
Bt.14129.1.S1_at	ENSBTAG00000001808	LACTB2	Bos taurus lactamase, beta 2 (LACTB2), mRNA. [Source:RefSeq mRNA;Acc:NM_001076045]	-0.108023	11.224	-0.70733	0.484493	1	-0.0130811	11.224	-0.085654	0.932276	0.984002
Bt.14136.1.A1_at	ENSBTAG00000024803	ENDOD1	Bos taurus endonuclease domain containing 1 (ENDOD1), mRNA. [Source:RefSeq mRNA;Acc:NM_001102519]	-0.085884	14.1684	-0.897876	0.375973	0.96483	-0.246451	14.1684	-2.57653	0.0148093	0.109913
Bt.14137.1.A1_at	ENSBTAG00000009207	KMT2E	lysine (K)-specific methyltransferase 2E [Source:HGNC Symbol;Acc:18541]	0.205417	13.7951	2.5181	0.0170101	0.183974	0.147058	13.7951	1.80271	0.0808799	0.294988
Bt.14137.2.S1_a_at	ENSBTAG00000009207	KMT2E	lysine (K)-specific methyltransferase 2E [Source:HGNC Symbol;Acc:18541]	0.456616	10.8943	2.09149	0.0445262	0.35354	-0.0737143	10.8943	-0.337642	0.737843	0.901712
Bt.14141.1.S1_at	NA	NA	NA	0.26679	9.2176	1.348	0.187144	0.771301	-0.110386	9.2176	-0.557744	0.580909	0.814733
Bt.14142.1.S1_at	ENSBTAG00000013971	PI4KA	Bos taurus phosphatidylinositol 4-kinase, catalytic, alpha (PI4KA), mRNA. [Source:RefSeq mRNA;Acc:NM_174577]	-0.180987	10.925	-1.04941	0.30187	0.917991	0.109722	10.925	0.636195	0.529184	0.779446
Bt.14148.1.S1_at	NA	NA	NA	6.5243e-05	2.55576	0.000202159	0.99984	1	0.468648	2.55576	1.45213	0.156222	0.41425
Bt.1415.1.S1_at	ENSBTAG00000015006	MRPL11	Bos taurus mitochondrial ribosomal protein L11 (MRPL11), mRNA. [Source:RefSeq mRNA;Acc:NM_001014932]	-0.103359	11.8505	-0.843085	0.405453	0.979986	-0.201958	11.8505	-1.64735	0.109296	0.346246
Bt.14155.2.S1_a_at	ENSBTAG00000031709	PDCD10	Bos taurus programmed cell death 10 (PDCD10), mRNA. [Source:RefSeq mRNA;Acc:NM_001075259]	0.122053	10.6692	0.906899	0.371254	0.962557	-0.207235	10.6692	-1.53983	0.133455	0.382781
Bt.14156.1.S1_at	NA	NA	NA	-0.348964	9.77412	-2.02763	0.0510129	0.383927	-0.0436376	9.77412	-0.253553	0.801466	0.93249
Bt.14156.2.A1_at	NA	NA	NA	-0.456777	10.0929	-2.23046	0.0328708	0.289135	0.0111082	10.0929	0.054242	0.95708	0.995015
Bt.14157.3.S1_at	NA	NA	NA	0.183453	9.68119	1.32897	0.193278	0.779517	-0.186288	9.68119	-1.34951	0.186666	0.452653
Bt.14158.2.S1_at	NA	NA	NA	0.0014367	11.4816	0.0117253	0.990718	1	0.124292	11.4816	1.01438	0.318029	0.604783
Bt.14159.2.S1_at	NA	NA	NA	-0.1663	9.49404	-1.40851	0.168643	0.738282	-0.264233	9.49404	-2.23798	0.0323264	0.174814
Bt.14163.1.A1_at	ENSBTAG00000010948	CLIC2	Bos taurus chloride intracellular channel 2 (CLIC2), mRNA. [Source:RefSeq mRNA;Acc:NM_001081727]	0.0239125	10.6367	0.133962	0.894273	1	0.341941	10.6367	1.91562	0.0644062	0.26047
Bt.14163.2.S1_at	ENSBTAG00000010948	CLIC2	Bos taurus chloride intracellular channel 2 (CLIC2), mRNA. [Source:RefSeq mRNA;Acc:NM_001081727]	0.139527	8.99961	0.467556	0.643278	1	0.247753	8.99961	0.830221	0.412579	0.690637
Bt.14176.1.S1_at	NA	NA	NA	-0.0637842	13.4741	-0.38639	0.701771	1	-0.120583	13.4741	-0.730465	0.470432	0.73376
Bt.14176.2.S1_at	NA	NA	NA	-0.0591758	8.49703	-0.134082	0.894179	1	-0.622407	8.49703	-1.41026	0.16813	0.428179
Bt.1418.1.S1_at	NA	NA	NA	-0.356167	8.51207	-2.80372	0.00852227	0.111056	0.0967907	8.51207	0.761929	0.451694	0.720446
Bt.1418.2.S1_at	NA	NA	NA	-0.131381	11.7839	-1.48514	0.147314	0.696309	-0.0852245	11.7839	-0.963387	0.342594	0.627912
Bt.14188.1.A1_at	NA	NA	NA	-0.13113	10.7677	-0.558509	0.580393	1	-0.136373	10.7677	-0.58084	0.565426	0.803804
Bt.14191.1.A1_at	NA	NA	NA	-0.200347	7.55068	-0.550021	0.586132	1	-0.659405	7.55068	-1.8103	0.0796709	0.292632
Bt.14193.1.A1_at	ENSBTAG00000008577	GRSF1	G-rich sequence factor 1 [Source:RefSeq peptide;Acc:NP_001071439]	-0.3028	11.3072	-3.14405	0.00358865	0.0595938	-0.1194	11.3072	-1.23976	0.224099	0.499294
Bt.14196.1.A1_at	ENSBTAG00000006989	SEMA4F	SEMA4F protein; Uncharacterized protein [Source:UniProtKB/TrEMBL;Acc:A6QQH8]	-0.16477	9.08957	-0.568227	0.573856	1	-0.49657	9.08957	-1.71248	0.0965061	0.323603
Bt.14198.1.S1_at	ENSBTAG00000045742	C12orf75	chromosome 12 open reading frame 75 [Source:HGNC Symbol;Acc:35164]	-0.211655	11.5772	-1.05944	0.297347	0.917135	-0.0421242	11.5772	-0.210854	0.834341	0.946178
Bt.142.1.S1_at	ENSBTAG00000003305	NCF1	Bos taurus neutrophil cytosolic factor 1 (NCF1), mRNA. [Source:RefSeq mRNA;Acc:NM_174119]	0.601088	12.8963	3.74484	0.000714856	0.0169414	1.32073	12.8963	8.22825	2.16083e-09	8.03279e-07
Bt.1420.1.S1_at	NA	NA	NA	-0.0306243	10.8934	-0.195616	0.84615	1	-0.114567	10.8934	-0.731809	0.469623	0.73305
Bt.14200.1.A1_at	NA	NA	NA	0.746755	2.47512	1.4184	0.165761	0.733612	1.22739	2.47512	2.33133	0.0262094	0.154038
Bt.14201.1.S1_a_at	ENSBTAG00000003161	YBEY	Bos taurus ybeY metallopeptidase (putative) (YBEY), mRNA. [Source:RefSeq mRNA;Acc:NM_001077120]	-0.0793492	10.2384	-0.517345	0.608481	1	0.0145233	10.2384	0.0946897	0.925153	0.981836
Bt.14201.1.S1_at	ENSBTAG00000003161	YBEY	Bos taurus ybeY metallopeptidase (putative) (YBEY), mRNA. [Source:RefSeq mRNA;Acc:NM_001077120]	-0.0356792	11.9174	-0.215603	0.830668	1	0.0224302	11.9174	0.135542	0.893035	0.970809
Bt.14204.1.A1_at	NA	NA	NA	0.0890706	13.689	0.90695	0.371228	0.962557	0.146479	13.689	1.49151	0.145644	0.399465
Bt.14205.1.S1_at	ENSBTAG00000016164	LMBRD1	Bos taurus LMBR1 domain containing 1 (LMBRD1), mRNA. [Source:RefSeq mRNA;Acc:NM_001035092]	0.0105438	13.6819	0.165941	0.86925	1	-0.0567803	13.6819	-0.893623	0.37821	0.662267
Bt.14214.1.S1_at	NA	NA	NA	0.0169151	11.1892	0.115134	0.90906	1	-0.172764	11.1892	-1.17593	0.248315	0.527661
Bt.14218.1.S1_at	ENSBTAG00000014393	CLK2	CDC-like kinase 2 [Source:HGNC Symbol;Acc:2069]	0.014494	10.6843	0.125483	0.900928	1	-0.0829487	10.6843	-0.718136	0.477896	0.740216
Bt.1422.1.S1_at	NA	NA	NA	-0.251917	8.06588	-0.714635	0.480028	1	-1.10057	8.06588	-3.12209	0.00379928	0.0439013
Bt.1422.2.S1_at	NA	NA	NA	-0.47656	3.04952	-2.19522	0.0355346	0.30489	-0.346179	3.04952	-1.59463	0.120647	0.363924
Bt.14220.1.S1_at	NA	NA	NA	0.109194	7.28049	0.188605	0.851596	1	0.68675	7.28049	1.18619	0.244299	0.522561
Bt.14223.1.A1_at	NA	NA	NA	0.240714	6.56921	0.597162	0.554611	1	2.39531	6.56921	5.94229	1.29375e-06	0.000109521
Bt.14223.2.S1_at	NA	NA	NA	-0.053785	3.19745	-0.130123	0.897285	1	2.11627	3.19745	5.11994	1.41018e-05	0.000708807
Bt.14228.1.S1_at	NA	NA	NA	-0.0387162	14.3546	-0.384517	0.703144	1	-0.146224	14.3546	-1.45225	0.156189	0.41425
Bt.14229.1.S1_at	ENSBTAG00000009472	C7orf25	chromosome 7 open reading frame 25 [Source:HGNC Symbol;Acc:21703]	-0.282055	10.4516	-2.8358	0.0078693	0.104236	0.0335057	10.4516	0.336869	0.73842	0.901793
Bt.14236.1.A1_at	NA	NA	NA	-0.165483	2.2025	-1.03883	0.306685	0.921037	0.0816238	2.2025	0.512401	0.611897	0.834162
Bt.14239.1.A1_at	ENSBTAG00000006287	NEDD9	NEDD9 protein; Uncharacterized protein [Source:UniProtKB/TrEMBL;Acc:A6QPB6]	-0.454773	8.96258	-1.81836	0.0784013	0.49204	-0.855475	8.96258	-3.42053	0.00172846	0.0246339
Bt.1424.1.S1_at	ENSBTAG00000020355	KLF4	Bos taurus Kruppel-like factor 4 (gut) (KLF4), mRNA. [Source:RefSeq mRNA;Acc:NM_001105385]	0.0443542	9.60413	0.152707	0.87959	1	-0.106683	9.60413	-0.3673	0.715818	0.890673
Bt.14249.1.A1_at	NA	NA	NA	-0.0500688	2.46625	-0.12893	0.898222	1	0.179415	2.46625	0.462005	0.647211	0.8545
Bt.14256.1.A1_at	NA	NA	NA	0.0558149	5.01551	0.146487	0.884458	1	-0.575729	5.01551	-1.51101	0.140622	0.392769
Bt.1426.1.S1_at	ENSBTAG00000000550	ATP5D	Bos taurus ATP synthase, H+ transporting, mitochondrial F1 complex, delta subunit (ATP5D), mRNA. [Source:RefSeq mRNA;Acc:NM_176670]	-0.112239	12.4796	-0.545566	0.589156	1	-0.165192	12.4796	-0.802955	0.427938	0.701843
Bt.14260.1.A1_at	ENSBTAG00000009058	TMEM177	transmembrane protein 177 [Source:HGNC Symbol;Acc:28143]	-0.0544516	2.20408	-0.264234	0.793298	1	-0.0115831	2.20408	-0.0562085	0.955526	0.994386
Bt.14266.1.A1_a_at	ENSBTAG00000002478	AGMAT	agmatine ureohydrolase (agmatinase) [Source:HGNC Symbol;Acc:18407]	0.0222642	9.23201	0.0548027	0.956637	1	1.77666	9.23201	4.37318	0.000121931	0.00334021
Bt.14270.1.A1_at	NA	NA	NA	0.293051	6.85472	0.915227	0.366934	0.962557	0.455824	6.85472	1.42358	0.164267	0.423901
Bt.1429.1.S1_a_at	ENSBTAG00000021192	GLTSCR2	Bos taurus glioma tumor suppressor candidate region gene 2 (GLTSCR2), mRNA. [Source:RefSeq mRNA;Acc:NM_001038507]	-0.0280468	9.06701	-0.0639123	0.949439	1	-0.983269	9.06701	-2.24064	0.0321354	0.174228
Bt.1429.3.A1_s_at	ENSBTAG00000021192	GLTSCR2	Bos taurus glioma tumor suppressor candidate region gene 2 (GLTSCR2), mRNA. [Source:RefSeq mRNA;Acc:NM_001038507]	-0.164274	12.2837	-1.20192	0.238232	0.842681	-0.0843844	12.2837	-0.617407	0.541345	0.787688
Bt.143.1.S1_at	ENSBTAG00000008004	NCF2	neutrophil cytosolic factor 2 [Source:HGNC Symbol;Acc:7661]	-0.0963726	14.3254	-0.996813	0.32635	0.938059	-0.073226	14.3254	-0.757401	0.454364	0.722758
Bt.1430.1.S1_at	ENSBTAG00000008935	PFDN5	Bos taurus prefoldin subunit 5 (PFDN5), mRNA. [Source:RefSeq mRNA;Acc:NM_174732]	-0.0460768	13.8119	-0.619326	0.540096	1	-0.0657611	13.8119	-0.883906	0.383354	0.666284
Bt.14304.2.S1_at	ENSBTAG00000020533	FBXO34	Bos taurus F-box protein 34 (FBXO34), mRNA. [Source:RefSeq mRNA;Acc:NM_001081611]	-0.0707426	8.08173	-0.183498	0.855568	1	-0.679961	8.08173	-1.76374	0.0873447	0.306169
Bt.14305.1.A1_at	ENSBTAG00000021222	ZNF771	zinc finger protein 771 [Source:HGNC Symbol;Acc:29653]	-0.181974	9.91116	-1.25784	0.21757	0.814641	0.115838	9.91116	0.800696	0.429226	0.703034
Bt.14310.1.S1_a_at	ENSBTAG00000020607	ABCB6	Bos taurus ATP-binding cassette, sub-family B (MDR/TAP), member 6 (ABCB6), mRNA. [Source:RefSeq mRNA;Acc:NM_001098156]	-0.243322	8.49958	-1.54233	0.132847	0.656306	-0.206045	8.49958	-1.30605	0.200866	0.468327
Bt.14314.1.S1_at	NA	NA	NA	0.651163	8.26811	2.94118	0.00603976	0.0858607	0.262685	8.26811	1.1865	0.244179	0.522561
Bt.1432.1.S1_a_at	NA	NA	NA	-0.00188147	15.0804	-0.0376005	0.97024	1	-0.0795178	15.0804	-1.58914	0.121885	0.365264
Bt.14322.1.A1_at	NA	NA	NA	-0.0451651	11.4868	-0.227282	0.821654	1	0.197142	11.4868	0.992067	0.328624	0.613697
Bt.14326.1.S1_at	ENSBTAG00000018382	SMS	Bos taurus spermine synthase (SMS), mRNA. [Source:RefSeq mRNA;Acc:NM_001035471]	-0.0362121	12.9373	-0.40536	0.687917	1	-0.120588	12.9373	-1.34986	0.186553	0.452599
Bt.1433.1.S1_at	NA	NA	NA	2.31015	4.03733	4.07245	0.000286491	0.00801897	2.73823	4.03733	4.82708	3.29916e-05	0.00125491
Bt.14340.1.A1_at	ENSBTAG00000020947	RNF103	ring finger protein 103 [Source:HGNC Symbol;Acc:12859]	-0.202604	12.3533	-2.0878	0.0448794	0.355058	-0.214153	12.3533	-2.20681	0.0346379	0.182836
Bt.14340.2.S1_at	ENSBTAG00000020947	RNF103	ring finger protein 103 [Source:HGNC Symbol;Acc:12859]	-0.311431	11.2621	-1.68816	0.101127	0.568725	-0.627287	11.2621	-3.4003	0.00182474	0.0255532
Bt.14347.1.S1_at	ENSBTAG00000009984	SGPL1	Bos taurus sphingosine-1-phosphate lyase 1 (SGPL1), mRNA. [Source:RefSeq mRNA;Acc:NM_001098053]	-0.00252707	12.8832	-0.0284523	0.977479	1	-0.28134	12.8832	-3.16761	0.00337513	0.0405556
Bt.1435.1.S1_at	NA	NA	NA	-0.06719	13.5387	-0.9219	0.363495	0.960526	-0.311416	13.5387	-4.27287	0.000162344	0.00416948
Bt.14351.1.A1_at	NA	NA	NA	-0.439207	8.50381	-1.82392	0.0775361	0.489756	-0.0755354	8.50381	-0.313681	0.755803	0.910288
Bt.14352.1.A1_at	NA	NA	NA	-0.441463	5.94463	-1.26007	0.216778	0.813162	0.267096	5.94463	0.762373	0.451433	0.720131
Bt.14368.1.A1_at	NA	NA	NA	-0.105167	9.58839	-0.661742	0.512885	1	0.304139	9.58839	1.91373	0.0646564	0.261201
Bt.14369.1.A1_at	ENSBTAG00000003632	CYP39A1	Bos taurus cytochrome P450, family 39, subfamily A, polypeptide 1 (CYP39A1), mRNA. [Source:RefSeq mRNA;Acc:NM_001098938]	-0.0690708	4.48975	-0.0890732	0.92958	1	0.0150181	4.48975	0.0193673	0.984669	1
Bt.14379.1.A1_at	ENSBTAG00000009363	GINS3	Bos taurus GINS complex subunit 3 (Psf3 homolog) (GINS3), mRNA. [Source:RefSeq mRNA;Acc:NM_001076136]	-0.209607	8.78603	-1.08529	0.285919	0.905022	0.0514483	8.78603	0.266387	0.791654	0.928834
Bt.14379.2.S1_at	ENSBTAG00000009363	GINS3	Bos taurus GINS complex subunit 3 (Psf3 homolog) (GINS3), mRNA. [Source:RefSeq mRNA;Acc:NM_001076136]	-0.0810091	5.7619	-0.282538	0.779354	1	0.128489	5.7619	0.448136	0.657081	0.860142
Bt.14380.1.S1_at	NA	NA	NA	-0.00936414	11.2341	-0.101359	0.919899	1	0.0602485	11.2341	0.652143	0.518977	0.771781
Bt.14384.1.A1_at	ENSBTAG00000005066	HSPBAP1	Bos taurus HSPB (heat shock 27kDa) associated protein 1 (HSPBAP1), mRNA. [Source:RefSeq mRNA;Acc:NM_001014911]	-0.373235	8.81459	-1.53086	0.135653	0.663583	-0.521825	8.81459	-2.14032	0.0400685	0.199087
Bt.14398.2.A1_at	NA	NA	NA	0.006438	2.19476	0.0357583	0.971698	1	-0.189619	2.19476	-1.05319	0.300159	0.584888
Bt.1440.1.S1_at	ENSBTAG00000001631	KIFC1	Bos taurus kinesin family member C1 (KIFC1), mRNA. [Source:RefSeq mRNA;Acc:NM_001101936]	-0.0877375	4.1373	-0.13377	0.894424	1	0.109581	4.1373	0.167074	0.868366	0.960813
Bt.1442.1.S1_at	NA	NA	NA	-0.0404155	12.9701	-0.403691	0.689131	1	-0.164398	12.9701	-1.6421	0.110385	0.347837
Bt.14438.1.A1_at	ENSBTAG00000007979	TNPO1	Bos taurus transportin 1 (TNPO1), mRNA. [Source:RefSeq mRNA;Acc:NM_001076540]	-0.111601	11.485	-0.885391	0.382566	0.968152	-0.369788	11.485	-2.93374	0.00615443	0.0609434
Bt.14438.2.A1_a_at	ENSBTAG00000007979	TNPO1	Bos taurus transportin 1 (TNPO1), mRNA. [Source:RefSeq mRNA;Acc:NM_001076540]	0.073801	9.01449	0.267644	0.790695	1	-0.924319	9.01449	-3.3521	0.00207532	0.0283208
Bt.14464.1.A1_at	ENSBTAG00000004171	GPHN	gephyrin [Source:HGNC Symbol;Acc:15465]	-0.0577657	10.0237	-0.350943	0.727936	1	0.386013	10.0237	2.34514	0.0253992	0.150843
Bt.14473.1.S1_at	ENSBTAG00000011930	DDX54	DEAD (Asp-Glu-Ala-Asp) box polypeptide 54 [Source:HGNC Symbol;Acc:20084]	-0.0800827	10.4486	-0.534756	0.596523	1	-0.0723862	10.4486	-0.483363	0.632137	0.845501
Bt.145.1.S1_at	NA	NA	NA	-0.0583821	2.45056	-0.207646	0.836824	1	0.713047	2.45056	2.53607	0.016303	0.116321
Bt.14520.1.A1_at	ENSBTAG00000013222	CD109	CD109 molecule [Source:HGNC Symbol;Acc:21685]	0.0972319	3.1102	0.190917	0.849799	1	-0.0944263	3.1102	-0.185408	0.854082	0.953979
Bt.1454.1.A1_at	NA	NA	NA	-0.111112	2.69972	-0.430471	0.669745	1	-0.24917	2.69972	-0.965336	0.341632	0.62741
Bt.14549.1.A1_at	NA	NA	NA	1.16302	2.29523	4.55363	7.26622e-05	0.00259217	-0.00114606	2.29523	-0.00448723	0.996448	1
Bt.1455.1.S1_at	NA	NA	NA	0.0511924	10.0083	0.415131	0.680823	1	-0.196319	10.0083	-1.592	0.121239	0.364643
Bt.14552.1.A1_at	ENSBTAG00000002295	ATF2	activating transcription factor 2 [Source:HGNC Symbol;Acc:784]	0.837902	7.54556	2.67883	0.0115781	0.138237	0.195705	7.54556	0.625681	0.535971	0.784007
Bt.14566.1.A1_at	ENSBTAG00000015590	ICK	Bos taurus intestinal cell (MAK-like) kinase (ICK), mRNA. [Source:RefSeq mRNA;Acc:NM_001098887]	0.0798664	9.07715	0.498211	0.62175	1	-0.141409	9.07715	-0.882117	0.384307	0.667199
Bt.14570.1.A1_at	ENSBTAG00000004038	ABAT	Bos taurus 4-aminobutyrate aminotransferase (ABAT), mRNA. [Source:RefSeq mRNA;Acc:NM_001081581]	-0.0513217	11.2964	-0.383922	0.703581	1	-0.33737	11.2964	-2.52377	0.0167841	0.118049
Bt.14570.2.S1_at	ENSBTAG00000004038	ABAT	Bos taurus 4-aminobutyrate aminotransferase (ABAT), mRNA. [Source:RefSeq mRNA;Acc:NM_001081581]	-0.162981	5.01816	-0.554783	0.582909	1	-0.915068	5.01816	-3.11487	0.00387105	0.0443279
Bt.14571.1.A1_at	NA	NA	NA	-0.149599	6.74294	-0.416344	0.679944	1	-0.0332624	6.74294	-0.0925718	0.926822	0.981926
Bt.14578.1.A1_at	ENSBTAG00000008483	CALCRL	Bos taurus calcitonin receptor-like (CALCRL), mRNA. [Source:RefSeq mRNA;Acc:NM_001102107]	0.107286	9.88861	0.447806	0.657317	1	0.216366	9.88861	0.9031	0.373236	0.65831
Bt.14579.1.A1_at	ENSBTAG00000006166	WRNIP1	Bos taurus Werner helicase interacting protein 1 (WRNIP1), mRNA. [Source:RefSeq mRNA;Acc:NM_001103106]	-0.161991	9.07962	-0.763064	0.451027	1	0.077313	9.07962	0.364185	0.718121	0.891147
Bt.14590.1.A1_at	ENSBTAG00000005049	BLK	Bos taurus B lymphoid tyrosine kinase (BLK), mRNA. [Source:RefSeq mRNA;Acc:NM_001075968]	-0.679274	2.6583	-1.49787	0.143988	0.686352	-0.230355	2.6583	-0.507959	0.614973	0.835725
Bt.146.1.S1_at	NA	NA	NA	0.278537	13.8995	1.68149	0.102427	0.572887	0.575154	13.8995	3.47212	0.00150456	0.0223187
Bt.1461.1.S1_at	ENSBTAG00000002185	RNF7	Bos taurus ring finger protein 7 (RNF7), mRNA. [Source:RefSeq mRNA;Acc:NM_001075720]	-0.0637352	11.5013	-0.560853	0.578813	1	0.104422	11.5013	0.918888	0.365044	0.649013
Bt.14624.2.S1_at	ENSBTAG00000021691	PSMD14	Bos taurus proteasome (prosome, macropain) 26S subunit, non-ATPase, 14 (PSMD14), mRNA. [Source:RefSeq mRNA;Acc:NM_001076067]	0.105079	12.942	1.08967	0.284015	0.901785	-0.0395138	12.942	-0.409759	0.684719	0.874776
Bt.14626.1.S1_a_at	ENSBTAG00000018562	TMEM159	Bos taurus transmembrane protein 159 (TMEM159), mRNA. [Source:RefSeq mRNA;Acc:NM_001080361]	-0.211433	13.6397	-2.26388	0.030512	0.275048	-0.0706345	13.6397	-0.756305	0.455011	0.722977
Bt.14626.1.S1_at	ENSBTAG00000018562	TMEM159	Bos taurus transmembrane protein 159 (TMEM159), mRNA. [Source:RefSeq mRNA;Acc:NM_001080361]	-0.158986	13.7515	-2.10087	0.0436369	0.347876	-0.252747	13.7515	-3.33985	0.0021441	0.0289454
Bt.14637.1.A1_at	ENSBTAG00000000829	CARKL	Bos taurus sedoheptulokinase (SHPK), mRNA. [Source:RefSeq mRNA;Acc:NM_001075548]	-0.0419439	8.55775	-0.238197	0.81325	1	-0.541573	8.55775	-3.07557	0.00428488	0.0475774
Bt.1464.1.A1_at	NA	NA	NA	-0.11929	10.6273	-0.984608	0.332219	0.940759	-0.0181639	10.6273	-0.149923	0.881769	0.966628
Bt.14644.1.A1_at	ENSBTAG00000005933	CTNNBIP1	Bos taurus catenin, beta interacting protein 1 (CTNNBIP1), mRNA. [Source:RefSeq mRNA;Acc:NM_001037142]	-0.0788316	12.7144	-0.614466	0.543262	1	-0.304506	12.7144	-2.37353	0.0238049	0.145901
Bt.14648.1.A1_at	ENSBTAG00000026283	ASPH	Bos taurus aspartate beta-hydroxylase (ASPH), mRNA. [Source:RefSeq mRNA;Acc:NM_174757]	-0.0173894	2.57755	-0.0336817	0.973341	1	-0.00392336	2.57755	-0.00759919	0.993984	1
Bt.14657.1.A1_at	ENSBTAG00000047225	BCL2L14	Bos taurus BCL2-like 14 (apoptosis facilitator) (BCL2L14), mRNA. [Source:RefSeq mRNA;Acc:NM_001015544]	-0.168648	5.99247	-0.330647	0.743071	1	0.911462	5.99247	1.78699	0.083437	0.298417
Bt.14676.1.S1_at	ENSBTAG00000016656	PARP14	Bos taurus poly (ADP-ribose) polymerase family, member 14 (PARP14), mRNA. [Source:RefSeq mRNA;Acc:NM_001206538]	-0.251098	12.2915	-1.26762	0.214101	0.810279	0.316117	12.2915	1.59586	0.120373	0.363541
Bt.14682.1.A1_at	NA	NA	NA	-0.0219381	13.3751	-0.145417	0.885296	1	0.0508378	13.3751	0.336978	0.738338	0.901793
Bt.14682.2.S1_at	NA	NA	NA	0.117031	11.3836	0.467834	0.643081	1	-0.29472	11.3836	-1.17816	0.247441	0.526512
Bt.1469.1.S1_at	NA	NA	NA	-0.108297	13.5964	-1.02636	0.312437	0.924988	-0.480299	13.5964	-4.55192	7.30201e-05	0.00227162
Bt.1472.1.S1_at	NA	NA	NA	-0.0433661	9.05919	-0.253514	0.801496	1	0.860785	9.05919	5.03208	1.82035e-05	0.000836542
Bt.14737.1.A1_s_at	NA	NA	NA	0.166526	13.498	1.30536	0.2011	0.790046	0.16496	13.498	1.29308	0.20526	0.474125
Bt.14737.2.S1_at	NA	NA	NA	0.303144	12.8546	1.37062	0.180052	0.756422	-0.0529681	12.8546	-0.239488	0.812258	0.935912
Bt.1478.1.S1_at	NA	NA	NA	0.386222	4.1229	0.721978	0.475563	1	-1.00089	4.1229	-1.871	0.0705345	0.273987
Bt.1479.1.S1_at	ENSBTAG00000018202	CYB561A3	Bos taurus cytochrome b, ascorbate dependent 3 (CYBASC3), mRNA. [Source:RefSeq mRNA;Acc:NM_001099149]	-0.155768	11.0333	-0.845734	0.403995	0.979986	0.0653112	11.0333	0.354604	0.725218	0.89531
Bt.1479.2.S1_a_at	NA	NA	NA	-0.096373	5.69491	-0.252611	0.802188	1	-0.21566	5.69491	-0.565285	0.575831	0.81112
Bt.1482.2.S1_at	NA	NA	NA	0.0175202	2.54168	0.141013	0.888746	1	0.121427	2.54168	0.977316	0.33576	0.621513
Bt.14853.1.A1_at	ENSBTAG00000031950	RAB3IP	Bos taurus RAB3A interacting protein (rabin3) (RAB3IP), mRNA. [Source:RefSeq mRNA;Acc:NM_001046347]	-0.00512729	7.51887	-0.0203428	0.983897	1	-0.583615	7.51887	-2.31552	0.0271656	0.156704
Bt.1486.1.S1_at	NA	NA	NA	-0.745827	8.14625	-3.74663	0.000711331	0.0169414	-0.316226	8.14625	-1.58855	0.122018	0.365274
Bt.1489.1.S1_at	ENSBTAG00000009236	DAGLB	Bos taurus diacylglycerol lipase, beta (DAGLB), mRNA. [Source:RefSeq mRNA;Acc:NM_001083487]	-0.417209	12.3309	-4.37324	0.000121911	0.00393293	-0.143126	12.3309	-1.50027	0.14337	0.396918
Bt.1490.1.S1_at	ENSBTAG00000019745	LMF1	Bos taurus lipase maturation factor 1 (LMF1), mRNA. [Source:RefSeq mRNA;Acc:NM_001075190]	0.0430482	6.70839	0.289914	0.773757	1	0.054699	6.70839	0.368377	0.715023	0.890673
Bt.1492.1.S1_at	NA	NA	NA	-0.270421	10.1896	-1.71098	0.0967857	0.55452	-0.251328	10.1896	-1.59017	0.121651	0.365049
Bt.14993.1.S1_a_at	ENSBTAG00000016167	ATL2	atlastin GTPase 2 [Source:HGNC Symbol;Acc:24047]	-0.0397048	9.05063	-0.3102	0.758425	1	-0.143292	9.05063	-1.11949	0.271284	0.55295
Bt.14993.2.A1_at	NA	NA	NA	-0.0363388	10.5475	-0.349818	0.728772	1	-0.0432364	10.5475	-0.416218	0.680035	0.87204
Bt.14993.3.S1_a_at	ENSBTAG00000016167	ATL2	atlastin GTPase 2 [Source:HGNC Symbol;Acc:24047]	-0.0815116	9.13381	-0.675682	0.504108	1	-0.236385	9.13381	-1.95949	0.0588347	0.24819
Bt.1500.1.S1_at	ENSBTAG00000004783	CORO1B	Bos taurus coronin, actin binding protein, 1B (CORO1B), mRNA. [Source:RefSeq mRNA;Acc:NM_001113243]	-0.0373216	9.77992	-0.263982	0.79349	1	0.0418239	9.77992	0.295828	0.769277	0.917151
Bt.1502.1.S1_at	ENSBTAG00000007318	ZNF687	zinc finger protein 687 [Source:HGNC Symbol;Acc:29277]	-0.278734	9.50256	-1.59587	0.12037	0.621672	0.227712	9.50256	1.30375	0.201642	0.469246
Bt.15037.1.S1_at	NA	NA	NA	-0.431372	9.45966	-2.38375	0.0232533	0.228693	-0.250763	9.45966	-1.38571	0.175439	0.43802
Bt.1505.1.S1_at	ENSBTAG00000018631	SAP18	Bos taurus Sin3A-associated protein, 18kDa (SAP18), mRNA. [Source:RefSeq mRNA;Acc:NM_001035467]	-0.0296216	12.5126	-0.306171	0.761462	1	-0.0855447	12.5126	-0.884196	0.3832	0.666119
Bt.1507.1.S1_at	ENSBTAG00000018979	PUM1	pumilio RNA-binding family member 1 [Source:HGNC Symbol;Acc:14957]	-0.0411707	11.5047	-0.361195	0.720333	1	-0.0242725	11.5047	-0.212946	0.832723	0.945219
Bt.151.1.S1_at	ENSBTAG00000003162	CRYZ	Bos taurus crystallin, zeta (quinone reductase) (CRYZ), mRNA. [Source:RefSeq mRNA;Acc:NM_174025]	0.0833367	9.5988	0.745593	0.461367	1	-0.0397489	9.5988	-0.355624	0.724461	0.894907
Bt.1517.1.S1_at	ENSBTAG00000013956	BCL2L13	BCL2-like 13 (apoptosis facilitator) [Source:HGNC Symbol;Acc:17164]	-0.157015	10.2179	-1.31644	0.197399	0.785339	0.0696274	10.2179	0.58377	0.563477	0.802555
Bt.1518.1.S1_at	NA	NA	NA	0.0853313	10.6702	0.332424	0.741742	1	-0.0718926	10.6702	-0.280071	0.781229	0.924539
Bt.1520.1.S1_at	ENSBTAG00000011753	WBSCR16	Bos taurus Williams-Beuren syndrome chromosomal region 16 protein (WBSCR16), mRNA. [Source:RefSeq mRNA;Acc:NM_001192346]	-0.181124	7.13885	-0.776602	0.443109	0.996541	0.332944	7.13885	1.42756	0.163127	0.421734
Bt.1521.1.S1_at	ENSBTAG00000004672	RDX	Bos taurus radixin (RDX), mRNA. [Source:RefSeq mRNA;Acc:NM_001075749]	-0.0439093	12.3273	-0.482364	0.632838	1	-0.114661	12.3273	-1.2596	0.216944	0.490674
Bt.1523.1.S1_at	ENSBTAG00000001781	TOMM40	Bos taurus translocase of outer mitochondrial membrane 40 homolog (yeast) (TOMM40), mRNA. [Source:RefSeq mRNA;Acc:NM_001075438]	-0.373742	11.3619	-2.32894	0.0263524	0.248702	-0.51024	11.3619	-3.17951	0.00327194	0.0396116
Bt.15231.1.S1_at	NA	NA	NA	0.0628491	12.2366	0.640893	0.526166	1	0.524621	12.2366	5.34974	7.22822e-06	0.000415217
Bt.15246.1.S1_at	ENSBTAG00000037856	MGC152281	Bos taurus uncharacterized LOC507942 (MGC152281), mRNA. [Source:RefSeq mRNA;Acc:NM_001101891]	-0.160074	5.17058	-0.296391	0.768851	1	-0.343364	5.17058	-0.635767	0.529459	0.779647
Bt.1526.2.S1_at	NA	NA	NA	0.0231749	12.1229	0.220688	0.826741	1	-0.0669892	12.1229	-0.637919	0.528075	0.778825
Bt.15267.1.A1_at	ENSBTAG00000013946	PRPF3	pre-mRNA processing factor 3 [Source:HGNC Symbol;Acc:17348]	-0.0834248	11.0624	-0.670227	0.507532	1	-0.21013	11.0624	-1.68816	0.101126	0.332188
Bt.1527.1.A1_at	ENSBTAG00000006712	KIAA0368	KIAA0368 [Source:HGNC Symbol;Acc:29020]	-0.032347	12.367	-0.388753	0.70004	1	0.00878279	12.367	0.105553	0.916597	0.97893
Bt.15275.1.S1_at	ENSBTAG00000002648	RPS18	Bos taurus ribosomal protein S18 (RPS18), mRNA. [Source:RefSeq mRNA;Acc:NM_001033614]	-0.00642605	15.1236	-0.136146	0.892561	1	0.00309984	15.1236	0.0656751	0.948046	0.991598
Bt.1529.2.A1_at	ENSBTAG00000019593	KNOP1	Bos taurus chromosome 25 open reading frame, human C16orf88 (KNOP1), mRNA. [Source:RefSeq mRNA;Acc:NM_001166606]	-0.650378	6.93832	-2.59233	0.0142611	0.161048	0.122275	6.93832	0.487374	0.629323	0.844523
Bt.15290.1.A1_at	NA	NA	NA	0.166317	2.52329	0.396911	0.694074	1	1.13208	2.52329	2.70168	0.0109518	0.0917456
Bt.15292.1.A1_at	NA	NA	NA	-1.0343	6.58397	-1.6844	0.101857	0.571163	-0.299651	6.58397	-0.487997	0.628887	0.844504
Bt.15294.1.S1_at	ENSBTAG00000025822	CALML4	Bos taurus calmodulin-like 4 (CALML4), mRNA. [Source:RefSeq mRNA;Acc:NM_001034671]	-0.300626	12.1177	-1.82091	0.0780034	0.490789	-0.193098	12.1177	-1.16961	0.250817	0.530916
Bt.15306.1.A1_at	ENSBTAG00000019139	PHF3	PHD finger protein 3 [Source:HGNC Symbol;Acc:8921]	-0.159527	11.5327	-1.37861	0.177598	0.753134	-0.423265	11.5327	-3.6578	0.000908201	0.015423
Bt.15307.1.A1_at	NA	NA	NA	-0.0440864	12.6385	-0.808656	0.424698	0.987842	0.0374572	12.6385	0.687059	0.497006	0.756699
Bt.15313.1.S1_at	ENSBTAG00000047706	ING2	Bos taurus inhibitor of growth family, member 2 (ING2), mRNA. [Source:RefSeq mRNA;Acc:NM_001193225]	-0.098321	10.6327	-0.524742	0.603388	1	-0.249175	10.6327	-1.32985	0.19299	0.459965
Bt.15314.1.A1_at	NA	NA	NA	-0.0305187	9.96675	-0.137891	0.891193	1	0.173268	9.96675	0.782869	0.439473	0.711025
Bt.15318.1.A1_s_at	NA	NA	NA	-0.0672131	11.5691	-0.900349	0.374676	0.964618	0.116246	11.5691	1.55717	0.129289	0.377138
Bt.15334.1.S1_at	ENSBTAG00000021523	STAT3	Bos taurus signal transducer and activator of transcription 3 (acute-phase response factor) (STAT3), mRNA. [Source:RefSeq mRNA;Acc:NM_001012671]	0.0469655	13.6215	0.403782	0.689065	1	0.102705	13.6215	0.882999	0.383837	0.666808
Bt.15334.2.A1_at	NA	NA	NA	0.244397	12.0726	1.37436	0.1789	0.754811	0.263676	12.0726	1.48278	0.147938	0.401853
Bt.1535.1.S1_at	ENSBTAG00000001320	VPS16	vacuolar protein sorting 16 homolog (S. cerevisiae) [Source:HGNC Symbol;Acc:14584]	-0.110676	11.9174	-1.56869	0.126579	0.641287	-0.190145	11.9174	-2.69505	0.0111303	0.0924084
Bt.1536.1.A1_at	ENSBTAG00000013705	NFKBIE	Bos taurus nuclear factor of kappa light polypeptide gene enhancer in B-cells inhibitor, epsilon (NFKBIE), mRNA. [Source:RefSeq mRNA;Acc:NM_001130746]	2.44998	10.8302	12.587	6.38522e-14	1.19819e-10	0.746064	10.8302	3.83297	0.000560078	0.0109099
Bt.1536.2.S1_a_at	ENSBTAG00000013705	NFKBIE	Bos taurus nuclear factor of kappa light polypeptide gene enhancer in B-cells inhibitor, epsilon (NFKBIE), mRNA. [Source:RefSeq mRNA;Acc:NM_001130746]	3.69728	6.6833	10.5409	6.31845e-12	5.92829e-09	1.07665	6.6833	3.06951	0.0043523	0.0481361
Bt.1536.2.S1_at	ENSBTAG00000013705	NFKBIE	Bos taurus nuclear factor of kappa light polypeptide gene enhancer in B-cells inhibitor, epsilon (NFKBIE), mRNA. [Source:RefSeq mRNA;Acc:NM_001130746]	4.86031	3.0426	14.2725	2.0811e-15	7.81036e-12	0.0483227	3.0426	0.141901	0.88805	0.968852
Bt.1536.3.S1_at	ENSBTAG00000013705	NFKBIE	Bos taurus nuclear factor of kappa light polypeptide gene enhancer in B-cells inhibitor, epsilon (NFKBIE), mRNA. [Source:RefSeq mRNA;Acc:NM_001130746]	2.9899	5.15893	13.2194	1.70496e-14	4.79905e-11	0.491787	5.15893	2.17436	0.0372004	0.190728
Bt.15363.1.S1_at	ENSBTAG00000017079	MFAP3	microfibrillar-associated protein 3 [Source:HGNC Symbol;Acc:7034]	0.20215	6.9425	1.00642	0.321779	0.934414	0.0728624	6.9425	0.362753	0.71918	0.891339
Bt.1537.1.S1_at	ENSBTAG00000000711	NDRG1	Bos taurus N-myc downstream regulated 1 (NDRG1), mRNA. [Source:RefSeq mRNA;Acc:NM_001035009]	-0.00439947	14.0038	-0.0436373	0.965465	1	0.167239	14.0038	1.65881	0.106949	0.34273
Bt.15370.1.A1_at	NA	NA	NA	-0.191081	8.55097	-1.0001	0.324784	0.936906	-0.142787	8.55097	-0.74733	0.460333	0.725941
Bt.154.1.S1_at	ENSBTAG00000014113	CCL8	Bos taurus chemokine (C-C motif) ligand 8 (CCL8), mRNA. [Source:RefSeq mRNA;Acc:NM_174007]	3.70155	9.23961	5.51927	4.41472e-06	0.000265829	0.671534	9.23961	1.00131	0.324208	0.609697
Bt.15400.1.A1_at	NA	NA	NA	0.0291177	12.9085	0.210939	0.834275	1	-0.220958	12.9085	-1.6007	0.119293	0.362124
Bt.1541.1.S1_at	ENSBTAG00000004442	AGPAT1	Bos taurus 1-acylglycerol-3-phosphate O-acyltransferase 1 (lysophosphatidic acid acyltransferase, alpha) (AGPAT1), mRNA. [Source:RefSeq mRNA;Acc:NM_177518]	-0.345769	8.12609	-1.91993	0.0638388	0.437393	0.480727	8.12609	2.6693	0.0118487	0.095357
Bt.15416.1.S1_at	NA	NA	NA	0.121244	8.64233	0.368476	0.71495	1	-0.337943	8.64233	-1.02705	0.312116	0.598555
Bt.1542.1.S1_at	NA	NA	NA	0.0919321	13.0867	1.21763	0.232288	0.837098	0.081972	13.0867	1.08571	0.285737	0.568496
Bt.1543.1.A1_at	ENSBTAG00000015509	NAMPT	Bos taurus nicotinamide phosphoribosyltransferase (NAMPT), mRNA. [Source:RefSeq mRNA;Acc:NM_001244141]	0.0218999	12.888	0.18018	0.85815	1	0.287174	12.888	2.36269	0.0244025	0.147714
Bt.15436.1.S1_s_at	NA	NA	NA	-0.0212626	14.8028	-0.25121	0.803262	1	-0.113927	14.8028	-1.346	0.187782	0.453991
Bt.15436.2.S1_a_at	NA	NA	NA	-0.0528662	13.6029	-0.54096	0.59229	1	-0.125562	13.6029	-1.28483	0.208095	0.47864
Bt.15439.1.A1_at	NA	NA	NA	-1.20586	7.14251	-1.87676	0.0697162	0.459295	-1.31663	7.14251	-2.04915	0.0487395	0.223641
Bt.1544.1.S1_at	ENSBTAG00000020152	PFDN2	Bos taurus prefoldin subunit 2 (PFDN2), mRNA. [Source:RefSeq mRNA;Acc:NM_001080221]	0.0116043	12.4931	0.117375	0.907298	1	-0.0437612	12.4931	-0.442638	0.661012	0.862698
Bt.15441.1.A1_at	NA	NA	NA	-0.223968	10.9454	-2.13036	0.0409439	0.334049	0.231333	10.9454	2.20042	0.0351297	0.184738
Bt.15442.1.A1_at	NA	NA	NA	-0.0286771	2.26691	-0.0759026	0.93997	1	0.100649	2.26691	0.266399	0.791645	0.928834
Bt.15452.1.A1_at	NA	NA	NA	0	2.03499	0	1	1	0.0305801	2.03499	0.800463	0.429359	0.703047
Bt.1546.1.S1_at	ENSBTAG00000039731	RND3	Bos taurus Rho family GTPase 3 (RND3), mRNA. [Source:RefSeq mRNA;Acc:NM_001191158]	0.24212	2.08676	1.63781	0.111281	0.596341	-0.0473933	2.08676	-0.320589	0.75061	0.907558
Bt.15460.1.A1_at	NA	NA	NA	0.137626	9.45053	0.713796	0.480539	1	0.0654624	9.45053	0.339521	0.73644	0.90109
Bt.1548.1.S1_at	ENSBTAG00000018349	IFI30	Bos taurus interferon, gamma-inducible protein 30 (IFI30), mRNA. [Source:RefSeq mRNA;Acc:NM_001101251]	-0.0832596	14.2511	-1.35159	0.186006	0.769092	-0.0524419	14.2511	-0.851312	0.400936	0.680705
Bt.15490.1.A1_at	NA	NA	NA	-0.390968	4.84648	-0.661198	0.513229	1	0.980418	4.84648	1.65806	0.107099	0.34276
Bt.155.1.S1_at	ENSBTAG00000019716	IL-8	Bos taurus interleukin 8 (IL8), mRNA. [Source:RefSeq mRNA;Acc:NM_173925]	1.02379	13.5063	8.31543	1.71256e-09	4.70286e-07	0.462292	13.5063	3.75483	0.000695407	0.0129007
Bt.15501.1.S1_at	NA	NA	NA	-0.399311	13.0873	-6.57187	2.11771e-07	2.18746e-05	0.0945018	13.0873	1.55531	0.129729	0.377617
Bt.15511.1.A1_at	NA	NA	NA	-0.733369	6.08285	-1.1713	0.250144	0.861275	-1.54716	6.08285	-2.47105	0.0189963	0.127158
Bt.1552.1.S1_at	ENSBTAG00000012962	SARS	Bos taurus seryl-tRNA synthetase (SARS), mRNA. [Source:RefSeq mRNA;Acc:NM_174175]	0.0716669	13.3472	0.882657	0.384019	0.969433	0.14527	13.3472	1.78916	0.0830798	0.298148
Bt.15526.1.S1_at	NA	NA	NA	-0.166566	12.1897	-1.82145	0.0779199	0.490789	0.138561	12.1897	1.5152	0.13956	0.391359
Bt.15528.1.S1_at	ENSBTAG00000007375	MIF	Bos taurus macrophage migration inhibitory factor (glycosylation-inhibiting factor) (MIF), mRNA. [Source:RefSeq mRNA;Acc:NM_001033608]	-0.176783	9.48412	-0.556052	0.582052	1	-0.0145739	9.48412	-0.0458406	0.963723	0.996195
Bt.15529.1.S1_at	ENSBTAG00000021617	ZC3HAV1	zinc finger CCCH-type, antiviral 1 [Source:HGNC Symbol;Acc:23721]	-0.200063	8.4207	-0.81837	0.419212	0.986867	-0.032388	8.4207	-0.132486	0.895432	0.971914
Bt.1553.2.S1_a_at	NA	NA	NA	0.135067	8.24485	0.374269	0.710678	1	-0.591424	8.24485	-1.63883	0.111066	0.349013
Bt.15530.1.S1_at	NA	NA	NA	-0.0114926	14.4276	-0.149624	0.882003	1	-0.146175	14.4276	-1.90307	0.0660807	0.264299
Bt.15534.1.S1_a_at	NA	NA	NA	0.0347935	14.48	0.517059	0.608679	1	0.0413203	14.48	0.614052	0.543532	0.789018
Bt.15535.1.A1_at	NA	NA	NA	-0.299213	4.344	-0.637058	0.528629	1	-0.447283	4.344	-0.952316	0.348091	0.633247
Bt.15540.1.A1_at	NA	NA	NA	-1.36287	8.49956	-1.98501	0.0557908	0.407096	-0.46306	8.49956	-0.674446	0.504883	0.761675
Bt.15548.1.A1_at	NA	NA	NA	0.0897969	8.34788	0.488357	0.628634	1	0.022703	8.34788	0.123469	0.902509	0.973496
Bt.15549.1.A1_at	NA	NA	NA	0.335544	7.18814	0.553484	0.583788	1	-1.46327	7.18814	-2.41368	0.0217048	0.137238
Bt.1555.1.S1_at	ENSBTAG00000010519		Bos taurus neuralized homolog 4 (Drosophila) (NEURL4), mRNA. [Source:RefSeq mRNA;Acc:NM_001192661]	-0.295541	4.33906	-1.47081	0.151129	0.704874	0.231286	4.33906	1.15104	0.258264	0.53917
Bt.15554.1.A1_at	NA	NA	NA	0.394323	2.60855	2.76096	0.00947173	0.120093	0.115423	2.60855	0.808166	0.424976	0.699052
Bt.1556.1.S1_at	NA	NA	NA	-0.0923991	14.4492	-1.52255	0.137715	0.668525	0.0995011	14.4492	1.63958	0.110911	0.349013
Bt.15561.1.S1_at	ENSBTAG00000009048	EFHD2	Bos taurus EF-hand domain family, member D2 (EFHD2), mRNA. [Source:RefSeq mRNA;Acc:NM_001103245]	0.0579068	14.1639	0.854888	0.398983	0.977562	0.211532	14.1639	3.12288	0.0037915	0.0438739
Bt.15577.1.A1_at	NA	NA	NA	-0.348404	11.5933	-1.96914	0.0576679	0.413293	-0.662212	11.5933	-3.74274	0.00071901	0.0132003
Bt.15579.1.A1_at	NA	NA	NA	-0.154435	10.0439	-0.836248	0.409231	0.982774	-0.322451	10.0439	-1.74603	0.0904227	0.312843
Bt.15587.1.S1_at	NA	NA	NA	0.0376334	9.33359	0.0949947	0.924913	1	-0.599524	9.33359	-1.51333	0.140034	0.391698
Bt.15589.1.A1_at	NA	NA	NA	0.324534	11.1322	1.76538	0.0870634	0.520577	-0.0144869	11.1322	-0.0788052	0.937679	0.986604
Bt.15589.2.S1_at	ENSBTAG00000010949	PROSER1	proline and serine rich 1 [Source:HGNC Symbol;Acc:20291]	0.396131	9.58146	1.86505	0.0713881	0.465408	-0.289994	9.58146	-1.36534	0.18169	0.44587
Bt.1559.1.S1_at	ENSBTAG00000011214	THAP3	Bos taurus THAP domain containing, apoptosis associated protein 3 (THAP3), mRNA. [Source:RefSeq mRNA;Acc:NM_001075347]	-0.361556	5.82549	-1.79745	0.0817288	0.504487	0.125278	5.82549	0.622809	0.537833	0.785404
Bt.1559.2.S1_at	ENSBTAG00000011214	THAP3	Bos taurus THAP domain containing, apoptosis associated protein 3 (THAP3), mRNA. [Source:RefSeq mRNA;Acc:NM_001075347]	-0.45043	5.84599	-1.30368	0.201664	0.79057	-0.232651	5.84599	-0.673363	0.505562	0.762379
Bt.1559.3.S1_a_at	ENSBTAG00000011214	THAP3	Bos taurus THAP domain containing, apoptosis associated protein 3 (THAP3), mRNA. [Source:RefSeq mRNA;Acc:NM_001075347]	-0.378961	4.47924	-1.4085	0.168648	0.738282	-0.142649	4.47924	-0.530188	0.59965	0.826276
Bt.1560.1.S1_at	NA	NA	NA	-1.05261	12.6534	-4.18347	0.000209302	0.00618512	-0.472177	12.6534	-1.87662	0.0697363	0.271761
Bt.15600.1.A1_a_at	ENSBTAG00000010132	NAE1	NEDD8 activating enzyme E1 subunit 1 [Source:HGNC Symbol;Acc:621]	0.0263945	11.5106	0.329872	0.743651	1	-0.0674776	11.5106	-0.843317	0.405325	0.684548
Bt.15600.2.S1_at	ENSBTAG00000010132	NAE1	NEDD8 activating enzyme E1 subunit 1 [Source:HGNC Symbol;Acc:621]	-0.00575286	8.95943	-0.031932	0.974725	1	-0.154735	8.95943	-0.858875	0.396812	0.678298
Bt.15601.1.A1_at	ENSBTAG00000009966	XRCC3	Bos taurus X-ray repair complementing defective repair in Chinese hamster cells 3 (XRCC3), mRNA. [Source:RefSeq mRNA;Acc:NM_001078117]	-0.584798	9.30995	-2.5315	0.0164803	0.180614	-0.200329	9.30995	-0.867194	0.392306	0.675379
Bt.15602.1.S1_at	ENSBTAG00000001161	FAM60A	Bos taurus family with sequence similarity 60, member A (FAM60A), mRNA. [Source:RefSeq mRNA;Acc:NM_001076116]	-0.604859	8.72673	-2.83788	0.00782855	0.103818	0.788752	8.72673	3.70067	0.000807344	0.0142182
Bt.15607.1.S1_at	ENSBTAG00000019639	SNX16	sorting nexin 16 [Source:HGNC Symbol;Acc:14980]	-0.0103589	9.52748	-0.0942683	0.925485	1	0.11777	9.52748	1.07173	0.291874	0.575518
Bt.15610.1.S1_at	NA	NA	NA	-0.658438	5.90228	-1.74294	0.0909693	0.535962	-0.654853	5.90228	-1.73345	0.0926652	0.316503
Bt.15615.1.S1_at	ENSBTAG00000005413	NLRC5	NLR family, CARD domain containing 5 [Source:HGNC Symbol;Acc:29933]	-0.109901	9.89918	-0.309063	0.759281	1	0.806603	9.89918	2.26832	0.0302101	0.167359
Bt.15616.1.S1_at	ENSBTAG00000017461	SLC16A3	Bos taurus solute carrier family 16, member 3 (monocarboxylic acid transporter 4) (SLC16A3), mRNA. [Source:RefSeq mRNA;Acc:NM_001109980]	-0.322144	10.5525	-0.58855	0.560304	1	0.264875	10.5525	0.483921	0.631745	0.845254
Bt.15623.1.S1_at	NA	NA	NA	-0.0562068	8.87687	-0.191158	0.849612	1	-0.340928	8.87687	-1.15949	0.254855	0.53484
Bt.15629.1.S1_at	ENSBTAG00000019341	NSRP1	Bos taurus nuclear speckle splicing regulatory protein 1 (NSRP1), mRNA. [Source:RefSeq mRNA;Acc:NM_001046462]	-0.131155	9.72736	-1.17088	0.25031	0.861508	-0.287124	9.72736	-2.56329	0.0152837	0.112055
Bt.1563.1.S1_at	ENSBTAG00000015109	TOB2	Bos taurus transducer of ERBB2, 2 (TOB2), mRNA. [Source:RefSeq mRNA;Acc:NM_001083387]	-0.0844827	12.9621	-0.661935	0.512762	1	0.0396344	12.9621	0.310542	0.758167	0.911351
Bt.1563.2.S1_at	NA	NA	NA	-0.121463	13.2385	-0.917492	0.365764	0.962557	0.0850995	13.2385	0.642813	0.524935	0.775826
Bt.15631.1.S1_at	NA	NA	NA	-0.0889706	8.55874	-0.338688	0.737062	1	-0.230035	8.55874	-0.875684	0.387742	0.670153
Bt.15638.1.S1_at	NA	NA	NA	-0.0225327	2.94183	-0.0254935	0.97982	1	-0.016098	2.94183	-0.0182133	0.985582	1
Bt.15641.2.A1_at	ENSBTAG00000011842	DUS3L	dihydrouridine synthase 3-like (S. cerevisiae) [Source:HGNC Symbol;Acc:26920]	-0.148177	9.78032	-1.26899	0.213618	0.810279	-0.0345673	9.78032	-0.296035	0.76912	0.917151
Bt.15643.1.A1_at	NA	NA	NA	0.250439	13.3884	4.03772	0.000315936	0.00869073	-0.347636	13.3884	-5.60477	3.44333e-06	0.000237843
Bt.1565.1.S1_at	ENSBTAG00000032132	ELL3	Bos taurus elongation factor RNA polymerase II-like 3 (ELL3), mRNA. [Source:RefSeq mRNA;Acc:NM_001046126]	-0.163044	2.25345	-0.933905	0.357363	0.957622	0.123214	2.25345	0.705758	0.485457	0.746892
Bt.1566.1.S1_at	ENSBTAG00000013218	GORASP2	golgi reassembly stacking protein 2, 55kDa [Source:HGNC Symbol;Acc:17500]	-0.0307365	12.1696	-0.320896	0.75038	1	0.0137526	12.1696	0.14358	0.886734	0.968329
Bt.15660.1.A1_at	NA	NA	NA	0.152527	10.7951	1.19173	0.242152	0.848814	-0.00871211	10.7951	-0.0680695	0.946155	0.990405
Bt.15663.1.S1_at	NA	NA	NA	0.168203	8.87073	0.988954	0.330121	0.940102	-0.326784	8.87073	-1.92134	0.0636547	0.25875
Bt.15666.2.S1_at	ENSBTAG00000007510	PXMP2	Bos taurus peroxisomal membrane protein 2, 22kDa (PXMP2), mRNA. [Source:RefSeq mRNA;Acc:NM_001046008]	-0.0388094	11.8052	-0.358971	0.72198	1	-0.000463536	11.8052	-0.00428751	0.996606	1
Bt.15667.1.S1_a_at	ENSBTAG00000007884	SREBF1	Bos taurus sterol regulatory element binding transcription factor 1 (SREBF1), mRNA. [Source:RefSeq mRNA;Acc:NM_001113302]	-0.285445	11.9752	-1.59607	0.120325	0.621672	-0.0914315	11.9752	-0.51124	0.612701	0.83472
Bt.15667.2.S1_at	ENSBTAG00000007884	SREBF1	Bos taurus sterol regulatory element binding transcription factor 1 (SREBF1), mRNA. [Source:RefSeq mRNA;Acc:NM_001113302]	-0.65843	5.11277	-2.34121	0.0256277	0.244114	-1.03856	5.11277	-3.69287	0.000824862	0.0143986
Bt.1567.1.S1_at	ENSBTAG00000021318	SCAMP5	Bos taurus secretory carrier membrane protein 5 (SCAMP5), mRNA. [Source:RefSeq mRNA;Acc:NM_001166565]	-0.187662	12.3571	-1.17584	0.248354	0.859581	-0.667944	12.3571	-4.18515	0.000208305	0.00497941
Bt.1567.2.S1_a_at	ENSBTAG00000021318	SCAMP5	Bos taurus secretory carrier membrane protein 5 (SCAMP5), mRNA. [Source:RefSeq mRNA;Acc:NM_001166565]	-0.096554	8.12532	-0.198489	0.843921	1	-1.67141	8.12532	-3.43596	0.00165832	0.0239373
Bt.15670.1.S1_at	ENSBTAG00000020154	DEDD	Bos taurus death effector domain containing (DEDD), mRNA. [Source:RefSeq mRNA;Acc:NM_001034643]	0.446684	9.44059	3.70873	0.000789655	0.0182187	-0.103593	9.44059	-0.860112	0.39614	0.678298
Bt.15670.2.S1_at	ENSBTAG00000020154	DEDD	Bos taurus death effector domain containing (DEDD), mRNA. [Source:RefSeq mRNA;Acc:NM_001034643]	1.10274	7.93484	5.78544	2.0379e-06	0.000139907	0.0780797	7.93484	0.40964	0.684806	0.874776
Bt.15670.3.S1_at	ENSBTAG00000020154	DEDD	Bos taurus death effector domain containing (DEDD), mRNA. [Source:RefSeq mRNA;Acc:NM_001034643]	1.87592	3.45898	6.09459	8.3312e-07	6.55951e-05	0.0980788	3.45898	0.318644	0.752072	0.908344
Bt.15671.1.S1_at	NA	NA	NA	-0.0967756	9.93704	-0.927777	0.360485	0.95923	0.0162621	9.93704	0.155903	0.877091	0.964561
Bt.15673.1.A1_at	NA	NA	NA	0.036643	9.68696	0.159734	0.874097	1	0.898757	9.68696	3.91785	0.000442148	0.00910621
Bt.15674.1.S1_at	ENSBTAG00000016869	POLD3	polymerase (DNA-directed), delta 3, accessory subunit [Source:HGNC Symbol;Acc:20932]	-0.0944694	10.2385	-0.785278	0.438079	0.995314	-0.31173	10.2385	-2.59126	0.0142975	0.107676
Bt.15677.1.A1_at	ENSBTAG00000047874	PRPF38B	pre-mRNA processing factor 38B [Source:HGNC Symbol;Acc:25512]	-0.194024	12.6546	-1.26246	0.215928	0.812924	-0.368454	12.6546	-2.39742	0.022534	0.140637
Bt.15679.1.S1_at	ENSBTAG00000017424	VAPB	Bos taurus VAMP (vesicle-associated membrane protein)-associated protein B and C (VAPB), mRNA. [Source:RefSeq mRNA;Acc:NM_001082423]	-0.203493	11.5595	-1.8803	0.0692166	0.457341	-0.278501	11.5595	-2.57338	0.0149207	0.110521
Bt.1568.1.S1_at	ENSBTAG00000018542	COX5B	Bos taurus cytochrome c oxidase subunit Vb (COX5B), mRNA. [Source:RefSeq mRNA;Acc:NM_001034046]	-0.0121824	14.4978	-0.233598	0.816788	1	-0.0894472	14.4978	-1.71516	0.0960074	0.322671
Bt.15680.1.S1_at	NA	NA	NA	0.115842	11.1635	1.11169	0.274574	0.89296	0.241995	11.1635	2.32234	0.0267497	0.155085
Bt.15682.1.A1_at	NA	NA	NA	-0.075917	8.6712	-0.334208	0.740408	1	-0.735227	8.6712	-3.23667	0.00281677	0.0355937
Bt.15683.1.S1_at	NA	NA	NA	-0.0536002	13.1521	-0.820455	0.41804	0.986867	-0.184552	13.1521	-2.82493	0.00808505	0.0742493
Bt.15685.1.A1_at	ENSBTAG00000016277	2002-03-01	Bos taurus MOCO sulphurase C-terminal domain containing 2 (MOSC2), mRNA. [Source:RefSeq mRNA;Acc:NM_001076380]	-0.0490932	11.407	-0.235196	0.815558	1	-0.112224	11.407	-0.537643	0.594552	0.823377
Bt.15687.1.S1_at	ENSBTAG00000014029	HERC4	HECT and RLD domain containing E3 ubiquitin protein ligase 4 [Source:HGNC Symbol;Acc:24521]	-0.00533993	13.1282	-0.0684821	0.945829	1	-0.0542366	13.1282	-0.695559	0.491737	0.752442
Bt.15687.2.S1_at	ENSBTAG00000014029	HERC4	HECT and RLD domain containing E3 ubiquitin protein ligase 4 [Source:HGNC Symbol;Acc:24521]	0.0300706	11.0714	0.279939	0.78133	1	-0.357834	11.0714	-3.33121	0.00219391	0.0293712
Bt.15688.1.S1_at	ENSBTAG00000000160	CBS	cystathionine-beta-synthase [Source:HGNC Symbol;Acc:1550]	-0.1078	10.4702	-0.427194	0.672106	1	-0.704428	10.4702	-2.79153	0.00878341	0.0784861
Bt.15692.1.A1_at	ENSBTAG00000008330	RNF19B	Bos taurus ring finger protein 19B (RNF19B), mRNA. [Source:RefSeq mRNA;Acc:NM_001205662]	0.698884	12.3061	6.82632	1.02782e-07	1.31143e-05	0.0692751	12.3061	0.676641	0.503506	0.760786
Bt.15697.1.A1_at	NA	NA	NA	-0.14208	8.83571	-0.420837	0.676693	1	0.255984	8.83571	0.75822	0.45388	0.722396
Bt.15697.2.S1_at	NA	NA	NA	-0.0712758	7.64589	-0.211691	0.833694	1	0.113654	7.64589	0.337555	0.737908	0.901712
Bt.15698.1.S1_at	ENSBTAG00000011834	CCDC47	coiled-coil domain containing 47 [Source:HGNC Symbol;Acc:24856]	0.00644443	10.9383	0.0477415	0.96222	1	-0.159497	10.9383	-1.18158	0.246097	0.525172
Bt.15698.2.A1_at	NA	NA	NA	-0.0504416	13.4074	-0.51526	0.60992	1	0.0923475	13.4074	0.943329	0.352596	0.63804
Bt.15699.1.S1_at	ENSBTAG00000003516	TM2D2	Bos taurus TM2 domain containing 2 (TM2D2), mRNA. [Source:RefSeq mRNA;Acc:NM_001038056]	-0.0297416	10.2996	-0.241212	0.810933	1	-0.138068	10.2996	-1.11977	0.271166	0.55295
Bt.15702.1.S1_at	ENSBTAG00000005300	TMEM51	Bos taurus transmembrane protein 51 (TMEM51), mRNA. [Source:RefSeq mRNA;Acc:NM_001098975]	-0.0222389	12.6472	-0.229862	0.819666	1	-0.277194	12.6472	-2.86508	0.00731457	0.0687435
Bt.15703.1.S1_at	ENSBTAG00000005905	TOPORS	topoisomerase I binding, arginine/serine-rich, E3 ubiquitin protein ligase [Source:HGNC Symbol;Acc:21653]	-0.0432376	12.6239	-0.475691	0.637533	1	0.0780536	12.6239	0.858729	0.396891	0.678298
Bt.15703.2.S1_a_at	ENSBTAG00000005905	TOPORS	topoisomerase I binding, arginine/serine-rich, E3 ubiquitin protein ligase [Source:HGNC Symbol;Acc:21653]	-0.0709525	11.2537	-0.725204	0.473609	1	-0.184255	11.2537	-1.88326	0.0688018	0.269815
Bt.15703.2.S1_at	ENSBTAG00000005905	TOPORS	topoisomerase I binding, arginine/serine-rich, E3 ubiquitin protein ligase [Source:HGNC Symbol;Acc:21653]	-0.14998	10.9112	-0.734024	0.468291	1	-0.357717	10.9112	-1.75072	0.0895983	0.311023
Bt.15704.1.S1_at	NA	NA	NA	-0.0129673	12.9128	-0.100869	0.920285	1	0.00684847	12.9128	0.0532724	0.957847	0.995031
Bt.15704.2.S1_at	NA	NA	NA	-0.00343856	11.4591	-0.015132	0.988021	1	-0.109832	11.4591	-0.483337	0.632155	0.845501
Bt.15705.1.S1_at	ENSBTAG00000015434	DSTN	Bos taurus destrin (actin depolymerizing factor) (DSTN), mRNA. [Source:RefSeq mRNA;Acc:NM_001015586]	-0.0201275	11.169	-0.175628	0.861695	1	0.0289957	11.169	0.25301	0.801882	0.9326
Bt.15705.1.S2_at	NA	NA	NA	-0.0586387	11.1773	-0.354475	0.725314	1	-0.246376	11.1773	-1.48936	0.146205	0.400115
Bt.15706.1.A1_at	NA	NA	NA	-0.20352	2.90034	-0.489995	0.627488	1	0.519658	2.90034	1.25113	0.219978	0.494196
Bt.15707.1.S1_at	ENSBTAG00000013745	ITGA5	Bos taurus integrin, alpha 5 (fibronectin receptor, alpha polypeptide) (ITGA5), mRNA. [Source:RefSeq mRNA;Acc:NM_001166500]	0.759395	9.49693	3.09059	0.00412191	0.0657345	0.677828	9.49693	2.75863	0.00952607	0.0831426
Bt.15708.1.S1_at	ENSBTAG00000020047	MON1A	Bos taurus MON1 homolog A (yeast) (MON1A), mRNA. [Source:RefSeq mRNA;Acc:NM_001015623]	0.0246413	4.57381	0.102713	0.918833	1	-0.0227293	4.57381	-0.0947437	0.925111	0.981836
Bt.1571.1.S1_at	NA	NA	NA	0.0252261	12.1852	0.229942	0.819604	1	0.10091	12.1852	0.919815	0.364567	0.648343
Bt.15711.1.S1_a_at	ENSBTAG00000020757	PCBP2	Bos taurus poly(rC) binding protein 2 (PCBP2), mRNA. [Source:RefSeq mRNA;Acc:NM_001034711]	-0.0163642	12.5948	-0.212326	0.833202	1	-0.0392392	12.5948	-0.50913	0.614162	0.835329
Bt.15711.2.S1_a_at	ENSBTAG00000020757	PCBP2	Bos taurus poly(rC) binding protein 2 (PCBP2), mRNA. [Source:RefSeq mRNA;Acc:NM_001034711]	-0.0250769	10.6445	-0.191466	0.849373	1	-0.101212	10.6445	-0.772773	0.44534	0.715582
Bt.15712.1.S1_at	ENSBTAG00000000704	GUSB	Bos taurus glucuronidase, beta (GUSB), mRNA. [Source:RefSeq mRNA;Acc:NM_001083436]	-0.0488675	13.8291	-0.811295	0.423203	0.987842	-0.0592681	13.8291	-0.983964	0.332531	0.618531
Bt.15713.1.A1_at	NA	NA	NA	0.767368	13.2411	5.57755	3.72674e-06	0.00023182	0.377811	13.2411	2.74609	0.00982435	0.0848255
Bt.15713.2.S1_at	NA	NA	NA	1.9819	10.1172	5.10118	1.48923e-05	0.000722726	0.407125	10.1172	1.04789	0.302557	0.588035
Bt.15714.1.S1_at	ENSBTAG00000002693	KANSL2	Bos taurus KAT8 regulatory NSL complex subunit 2 (KANSL2), mRNA. [Source:RefSeq mRNA;Acc:NM_001024571]	-0.223739	12.1985	-2.23776	0.0323423	0.286275	-0.124076	12.1985	-1.24096	0.223661	0.498752
Bt.15714.2.S1_a_at	ENSBTAG00000002693	KANSL2	Bos taurus KAT8 regulatory NSL complex subunit 2 (KANSL2), mRNA. [Source:RefSeq mRNA;Acc:NM_001024571]	-0.291426	7.72871	-1.89258	0.0675097	0.449759	-0.207347	7.72871	-1.34656	0.187604	0.453759
Bt.15716.1.S1_at	ENSBTAG00000045794	PL-5283	Bos taurus PL-5283 protein (PL-5283), mRNA. [Source:RefSeq mRNA;Acc:NM_001130930]	-0.0567103	13.4269	-0.923494	0.362677	0.960526	0.0466253	13.4269	0.759267	0.453262	0.721822
Bt.15717.1.A1_at	ENSBTAG00000031461	SNX7	Bos taurus sorting nexin 7 (SNX7), mRNA. [Source:RefSeq mRNA;Acc:NM_001163937]	0.24095	8.13034	0.721824	0.475656	1	0.3459	8.13034	1.03623	0.30788	0.594176
Bt.15717.2.S1_at	ENSBTAG00000031461	SNX7	Bos taurus sorting nexin 7 (SNX7), mRNA. [Source:RefSeq mRNA;Acc:NM_001163937]	0.193298	3.64505	0.544446	0.589917	1	-0.300856	3.64505	-0.847396	0.403082	0.682451
Bt.15718.1.S1_at	ENSBTAG00000019851	PPP2R1A	Bos taurus protein phosphatase 2, regulatory subunit A, alpha (PPP2R1A), mRNA. [Source:RefSeq mRNA;Acc:NM_001037477]	-0.0275574	11.3389	-0.179679	0.85854	1	0.000701897	11.3389	0.00457649	0.996377	1
Bt.15720.1.S1_at	NA	NA	NA	0.855006	6.20304	1.87726	0.0696459	0.4591	-0.12811	6.20304	-0.281278	0.780312	0.924307
Bt.15721.1.A1_at	NA	NA	NA	-0.169326	9.9699	-1.91378	0.0646493	0.439885	-0.209332	9.9699	-2.36593	0.0242223	0.147336
Bt.15721.3.A1_at	NA	NA	NA	-0.192312	10.5842	-1.8705	0.0706053	0.462775	-0.221065	10.5842	-2.15016	0.0392197	0.196763
Bt.15722.1.S1_at	ENSBTAG00000002579	FBL	Bos taurus fibrillarin (FBL), mRNA. [Source:RefSeq mRNA;Acc:NM_001205400]	0.0806752	12.4076	0.720259	0.476606	1	-0.0707734	12.4076	-0.631857	0.531979	0.782028
Bt.15723.1.S1_at	ENSBTAG00000012191	WWC2	WW and C2 domain containing 2 [Source:HGNC Symbol;Acc:24148]	0.0370746	4.66899	0.1979	0.844378	1	0.368107	4.66899	1.96491	0.0581763	0.246614
Bt.15724.1.S1_at	ENSBTAG00000009508	SMDT1	Bos taurus single-pass membrane protein with aspartate-rich tail 1 (SMDT1), mRNA. [Source:RefSeq mRNA;Acc:NM_001045937]	-0.130026	12.0772	-1.28377	0.208462	0.801051	0.00306206	12.0772	0.0302322	0.97607	0.999166
Bt.15725.1.A1_at	ENSBTAG00000021202	ACOT7	Bos taurus acyl-CoA thioesterase 7 (ACOT7), mRNA. [Source:RefSeq mRNA;Acc:NM_001075682]	-0.0526736	10.7279	-0.237676	0.813651	1	-0.0731451	10.7279	-0.330048	0.743519	0.903859
Bt.15725.2.S1_at	ENSBTAG00000021202	ACOT7	Bos taurus acyl-CoA thioesterase 7 (ACOT7), mRNA. [Source:RefSeq mRNA;Acc:NM_001075682]	-0.0453529	6.86943	-0.104234	0.917635	1	-0.5501	6.86943	-1.26429	0.215277	0.489031
Bt.15726.1.S1_at	ENSBTAG00000012077	C26H10ORF6	Bos taurus family with sequence similarity 178, member A (FAM178A), mRNA. [Source:RefSeq mRNA;Acc:NM_001102259]	-0.26947	12.5924	-3.27131	0.00257114	0.0453027	-0.160269	12.5924	-1.94563	0.0605482	0.252392
Bt.15728.1.S1_at	NA	NA	NA	-0.0542976	9.72955	-0.391798	0.697811	1	0.390665	9.72955	2.81894	0.00820647	0.0751192
Bt.15729.1.S1_at	ENSBTAG00000005814	PSME2	Bos taurus proteasome (prosome, macropain) activator subunit 2 (PA28 beta) (PSME2), mRNA. [Source:RefSeq mRNA;Acc:NM_001014889]	-0.0888298	13.18	-0.904441	0.372536	0.962596	0.341187	13.18	3.47387	0.00149748	0.0222429
Bt.1573.2.S1_a_at	ENSBTAG00000011793	FDX1	Bos taurus ferredoxin 1 (FDX1), mRNA. [Source:RefSeq mRNA;Acc:NM_181011]	-0.0807415	13.4109	-1.16034	0.254515	0.868359	-0.195422	13.4109	-2.80842	0.00842362	0.0764173
Bt.15730.1.S1_at	ENSBTAG00000015280	KIF2C	Bos taurus kinesin family member 2C (KIF2C), mRNA. [Source:RefSeq mRNA;Acc:NM_001101147]	0.427507	2.53625	1.2038	0.237518	0.842399	0.220356	2.53625	0.620489	0.53934	0.786281
Bt.15730.2.S1_at	ENSBTAG00000015280	KIF2C	Bos taurus kinesin family member 2C (KIF2C), mRNA. [Source:RefSeq mRNA;Acc:NM_001101147]	0.0172775	2.09589	0.162958	0.871578	1	-0.00205524	2.09589	-0.0193847	0.984655	1
Bt.15731.1.A1_at	ENSBTAG00000015769	VSIG4	V-set and immunoglobulin domain containing 4 [Source:HGNC Symbol;Acc:17032]	0.0304356	14.3154	0.445558	0.658923	1	-0.0506513	14.3154	-0.741504	0.463808	0.728859
Bt.15732.1.S1_a_at	ENSBTAG00000007374	LHFPL2	Bos taurus lipoma HMGIC fusion partner-like 2 (LHFPL2), mRNA. [Source:RefSeq mRNA;Acc:NM_001099151]	-0.13405	12.3833	-0.640352	0.526513	1	-0.299037	12.3833	-1.42849	0.162862	0.421451
Bt.15732.1.S1_at	ENSBTAG00000007374	LHFPL2	Bos taurus lipoma HMGIC fusion partner-like 2 (LHFPL2), mRNA. [Source:RefSeq mRNA;Acc:NM_001099151]	-0.116488	12.8006	-0.650395	0.52009	1	-0.191295	12.8006	-1.06807	0.293497	0.577505
Bt.15733.1.A1_at	ENSBTAG00000017844	STIL	SCL-interrupting locus protein [Source:RefSeq peptide;Acc:NP_001193591]	0.436281	3.78226	1.20968	0.235282	0.841356	-0.3498	3.78226	-0.969894	0.33939	0.625502
Bt.15735.1.S1_at	NA	NA	NA	0.0759653	5.26333	0.399225	0.692385	1	0.37146	5.26333	1.95216	0.0597359	0.250304
Bt.15736.1.S1_at	ENSBTAG00000020772	HMHA1	histocompatibility (minor) HA-1 [Source:HGNC Symbol;Acc:17102]	-0.323826	11.3032	-2.85903	0.00742612	0.0991823	-0.245604	11.3032	-2.16841	0.0376878	0.192351
Bt.15738.1.A1_at	NA	NA	NA	0.0719216	11.055	0.377057	0.708626	1	-0.472375	11.055	-2.47647	0.018757	0.126231
Bt.15739.1.S1_at	ENSBTAG00000004108	STRA13	Bos taurus stimulated by retinoic acid 13 homolog (mouse) (STRA13), mRNA. [Source:RefSeq mRNA;Acc:NM_001114527]	-0.133912	11.4484	-0.764054	0.450445	1	-0.00315709	11.4484	-0.0180132	0.98574	1
Bt.1574.1.S1_at	ENSBTAG00000003001	LAMTOR1	Bos taurus late endosomal/lysosomal adaptor, MAPK and MTOR activator 1 (LAMTOR1), mRNA. [Source:RefSeq mRNA;Acc:NM_001034769]	-0.0739452	13.3727	-0.820262	0.418149	0.986867	-0.0924193	13.3727	-1.02519	0.312978	0.599525
Bt.15742.1.S2_at	ENSBTAG00000003585	CD47	Bos taurus CD47 molecule (CD47), mRNA. [Source:RefSeq mRNA;Acc:NM_174708]	0.00472481	14.1064	0.0645357	0.948946	1	0.283253	14.1064	3.86893	0.000506779	0.010081
Bt.15748.1.A1_at	ENSBTAG00000021822	ARV1	Bos taurus ARV1 homolog (S. cerevisiae) (ARV1), mRNA. [Source:RefSeq mRNA;Acc:NM_001035302]	-0.269239	10.6116	-1.72167	0.0948055	0.547673	-0.285781	10.6116	-1.82746	0.0769906	0.287318
Bt.1575.1.S1_at	ENSBTAG00000014553	ATP6V0D1	Bos taurus ATPase, H+ transporting, lysosomal 38kDa, V0 subunit d1 (ATP6V0D1), mRNA. [Source:RefSeq mRNA;Acc:NM_174505]	0.0100247	13.8688	0.128633	0.898455	1	0.139094	13.8688	1.78479	0.0837997	0.299144
Bt.15751.1.S1_at	ENSBTAG00000013018	AMPD2	adenosine monophosphate deaminase 2 [Source:HGNC Symbol;Acc:469]	0.109104	8.45122	0.546715	0.588376	1	0.461433	8.45122	2.31222	0.0273693	0.1573
Bt.15753.1.S1_at	ENSBTAG00000005634	LSM2	Bos taurus LSM2 homolog, U6 small nuclear RNA associated (S. cerevisiae) (LSM2), mRNA. [Source:RefSeq mRNA;Acc:NM_001101177]	-0.120558	12.2676	-1.05564	0.299055	0.917135	-0.261838	12.2676	-2.29273	0.0285996	0.161648
Bt.15754.1.S1_at	ENSBTAG00000004080	TIAL1	TIA1 cytotoxic granule-associated RNA binding protein-like 1 [Source:HGNC Symbol;Acc:11804]	-0.210106	12.4563	-2.95219	0.00587374	0.0841162	-0.0156087	12.4563	-0.219318	0.827799	0.943216
Bt.15756.1.S1_at	ENSBTAG00000019869	bta-mir-1306	Bos taurus DiGeorge syndrome critical region gene 8 (DGCR8), mRNA. [Source:RefSeq mRNA;Acc:NM_001101204]	-0.092037	10.1681	-0.975795	0.336502	0.943389	-0.00512816	10.1681	-0.0543698	0.956979	0.995015
Bt.15758.1.S1_at	ENSBTAG00000014127	PGHS-2	Bos taurus prostaglandin-endoperoxide synthase 2 (prostaglandin G/H synthase and cyclooxygenase) (PTGS2), mRNA. [Source:RefSeq mRNA;Acc:NM_174445]	2.78116	10.3435	8.2339	2.12848e-09	5.57314e-07	1.11569	10.3435	3.3031	0.00236384	0.0310868
Bt.15762.1.S1_at	ENSBTAG00000014644	DUS2L	Bos taurus dihydrouridine synthase 2-like, SMM1 homolog (S. cerevisiae) (DUS2L), mRNA. [Source:RefSeq mRNA;Acc:NM_001075419]	-0.232905	7.63558	-1.22517	0.229472	0.831274	0.217819	7.63558	1.14581	0.260389	0.541117
Bt.15764.1.S1_at	ENSBTAG00000002044	SIRT3	sirtuin 3 [Source:HGNC Symbol;Acc:14931]	-0.0245344	10.2396	-0.14364	0.886687	1	-0.298428	10.2396	-1.74719	0.090218	0.312457
Bt.15764.2.S1_at	ENSBTAG00000002044	SIRT3	sirtuin 3 [Source:HGNC Symbol;Acc:14931]	-0.122296	4.38279	-0.521729	0.60546	1	-0.356076	4.38279	-1.51906	0.13859	0.390486
Bt.15765.1.S1_at	ENSBTAG00000004409	IVD	Bos taurus isovaleryl-CoA dehydrogenase (IVD), mRNA. [Source:RefSeq mRNA;Acc:NM_001034382]	-0.0420345	10.9634	-0.313266	0.756116	1	-0.288497	10.9634	-2.15005	0.0392295	0.196763
Bt.15766.1.S1_at	ENSBTAG00000008075	TRAPPC4	Bos taurus trafficking protein particle complex 4 (TRAPPC4), mRNA. [Source:RefSeq mRNA;Acc:NM_001191204]	-0.0655263	12.3612	-0.641547	0.525747	1	-0.108748	12.3612	-1.06472	0.29499	0.579126
Bt.15767.1.A2_at	ENSBTAG00000026181	UGT1A6	Bos taurus UDP glucuronosyltransferase 1 family, polypeptide A6 (UGT1A6), mRNA. [Source:RefSeq mRNA;Acc:NM_174762]	-0.519542	5.15221	-0.843831	0.405042	0.979986	-0.243315	5.15221	-0.395187	0.695333	0.880072
Bt.15768.1.S1_at	ENSBTAG00000012103	MAP2K4	Bos taurus mitogen-activated protein kinase kinase 4 (MAP2K4), mRNA. [Source:RefSeq mRNA;Acc:NM_001099038]	0.424865	10.5716	3.72162	0.000762111	0.0177285	0.234677	10.5716	2.05566	0.0480696	0.22235
Bt.15769.1.S1_at	ENSBTAG00000001356	USP38	Bos taurus ubiquitin specific peptidase 38 (USP38), mRNA. [Source:RefSeq mRNA;Acc:NM_001102167]	-0.140215	11.4414	-1.2556	0.218372	0.816014	-0.1758	11.4414	-1.57426	0.125286	0.370853
Bt.1577.1.S1_at	ENSBTAG00000007153	C1QA	Bos taurus complement component 1, q subcomponent, A chain (C1QA), mRNA. [Source:RefSeq mRNA;Acc:NM_001014945]	-0.144692	13.5372	-0.572124	0.571245	1	-0.140024	13.5372	-0.553666	0.583664	0.816347
Bt.15770.1.S1_at	NA	NA	NA	0.131564	9.02056	0.949382	0.349558	0.950379	-0.0703118	9.02056	-0.507379	0.615376	0.835951
Bt.15771.1.S1_at	ENSBTAG00000009584	SAPS3	Bos taurus protein phosphatase 6, regulatory subunit 3 (PPP6R3), mRNA. [Source:RefSeq mRNA;Acc:NM_001105372]	-0.0796583	10.7132	-0.54655	0.588487	1	-0.284581	10.7132	-1.95257	0.0596855	0.250279
Bt.15773.1.S1_at	ENSBTAG00000016501	ARHGAP1	Rho GTPase activating protein 1 [Source:HGNC Symbol;Acc:673]	-0.0314112	10.305	-0.23412	0.816386	1	0.137456	10.305	1.02452	0.313291	0.599911
Bt.15774.1.S1_at	ENSBTAG00000001987	HSPC321	Bos taurus SWAP switching B-cell complex 70kDa subunit (SWAP70), mRNA. [Source:RefSeq mRNA;Acc:NM_001080297]	0.0192373	12.5738	0.203365	0.84014	1	0.13731	12.5738	1.45156	0.15638	0.414506
Bt.15775.1.A1_at	ENSBTAG00000018888	DPH2	Bos taurus DPH2 homolog (S. cerevisiae) (DPH2), mRNA. [Source:RefSeq mRNA;Acc:NM_001078099]	-0.156763	9.26324	-0.878583	0.386192	0.970587	0.0326996	9.26324	0.183265	0.855749	0.955215
Bt.15780.1.S1_at	NA	NA	NA	-0.480823	6.25461	-2.16901	0.0376388	0.316984	0.224091	6.25461	1.01088	0.319672	0.606332
Bt.15781.1.A1_at	ENSBTAG00000006821	PECR	peroxisomal trans-2-enoyl-CoA reductase [Source:HGNC Symbol;Acc:18281]	-0.00831422	10.323	-0.103711	0.918047	1	0.149819	10.323	1.86883	0.070844	0.274478
Bt.15782.1.S1_at	NA	NA	NA	-0.0925252	12.4767	-0.637336	0.52845	1	-0.14165	12.4767	-0.975718	0.33654	0.622535
Bt.15783.1.S1_at	ENSBTAG00000032024	KATNA1	katanin p60 (ATPase containing) subunit A 1 [Source:HGNC Symbol;Acc:6216]	-0.059525	11.0213	-0.755888	0.455257	1	-0.171839	11.0213	-2.18213	0.0365721	0.18871
Bt.15784.1.S1_at	NA	NA	NA	0.027579	14.0907	0.326988	0.745811	1	0.17641	14.0907	2.0916	0.0445156	0.212459
Bt.15787.1.S1_at	ENSBTAG00000016710	PTRH2	Bos taurus peptidyl-tRNA hydrolase 2 (PTRH2), mRNA. [Source:RefSeq mRNA;Acc:NM_001034519]	0.0782744	11.2918	0.718658	0.477579	1	-0.0470718	11.2918	-0.432179	0.668516	0.865866
Bt.15788.1.S1_a_at	ENSBTAG00000045588		Uncharacterized protein [Source:UniProtKB/TrEMBL;Acc:G3N1J6]	-0.216703	10.1616	-1.03263	0.309538	0.924262	-0.00870717	10.1616	-0.0414911	0.967163	0.996913
Bt.15788.3.S1_at	ENSBTAG00000045588		Uncharacterized protein [Source:UniProtKB/TrEMBL;Acc:G3N1J6]	-0.108026	4.9635	-0.290713	0.773151	1	-0.00411592	4.9635	-0.0110765	0.991231	1
Bt.15790.2.S1_at	ENSBTAG00000000289	ASB8	Bos taurus ankyrin repeat and SOCS box containing 8 (ASB8), mRNA. [Source:RefSeq mRNA;Acc:NM_001076452]	0.162136	8.50337	0.952133	0.348182	0.949851	-0.0614645	8.50337	-0.360947	0.720517	0.891875
Bt.15791.1.S1_at	ENSBTAG00000003425	MGME1	mitochondrial genome maintenance exonuclease 1 [Source:HGNC Symbol;Acc:16205]	0.109319	6.59358	0.442919	0.66081	1	-0.125515	6.59358	-0.508541	0.61457	0.835513
Bt.15792.1.A1_at	ENSBTAG00000004310	UBR7	Bos taurus ubiquitin protein ligase E3 component n-recognin 7 (putative) (UBR7), mRNA. [Source:RefSeq mRNA;Acc:NM_001082601]	0.187832	9.56398	1.12473	0.269088	0.886094	-0.0145873	9.56398	-0.0873481	0.93094	0.983617
Bt.15793.1.A1_at	ENSBTAG00000020066	ZW10	Bos taurus ZW10, kinetochore associated, homolog (Drosophila) (ZW10), mRNA. [Source:RefSeq mRNA;Acc:NM_001075489]	-0.0725836	10.0362	-0.677079	0.503232	1	-0.0465336	10.0362	-0.434078	0.667151	0.865487
Bt.15794.1.S1_at	ENSBTAG00000037457	MBD2	methyl-CpG binding domain protein 2 [Source:HGNC Symbol;Acc:6917]	-0.0192913	14.0082	-0.323365	0.748527	1	-0.0141375	14.0082	-0.236976	0.814189	0.936756
Bt.15796.1.S1_at	ENSBTAG00000016456	CDC42BPB	CDC42 binding protein kinase beta (DMPK-like) [Source:HGNC Symbol;Acc:1738]	-0.121146	8.34237	-0.669165	0.5082	1	-0.230566	8.34237	-1.27356	0.212014	0.48498
Bt.15798.1.S1_at	NA	NA	NA	3.19157	10.6577	5.8071	1.91384e-06	0.000132196	3.74165	10.6577	6.80798	1.08259e-07	1.6038e-05
Bt.15799.1.S1_at	ENSBTAG00000008482	SON	SON DNA binding protein [Source:HGNC Symbol;Acc:11183]	-0.117895	13.2532	-1.54727	0.131653	0.652871	-0.268722	13.2532	-3.52675	0.00129805	0.0197763
Bt.15802.1.S1_at	ENSBTAG00000002129	KLF5	Bos taurus Kruppel-like factor 5 (intestinal) (KLF5), mRNA. [Source:RefSeq mRNA;Acc:NM_001083727]	3.06384	8.34528	9.74482	4.3518e-11	2.61386e-08	1.5057	8.34528	4.789	3.68366e-05	0.00136879
Bt.15802.2.S1_at	ENSBTAG00000002129	KLF5	Bos taurus Kruppel-like factor 5 (intestinal) (KLF5), mRNA. [Source:RefSeq mRNA;Acc:NM_001083727]	1.43882	2.32848	4.02453	0.00032788	0.00889541	0.0593271	2.32848	0.165944	0.869247	0.961192
Bt.15805.1.S1_at	ENSBTAG00000020953			0.0379513	12.9835	0.420226	0.677135	1	0.109632	12.9835	1.21393	0.233679	0.510675
Bt.15806.1.A1_at	NA	NA	NA	-0.0845244	10.498	-0.480694	0.634012	1	-0.42496	10.498	-2.41677	0.0215505	0.136543
Bt.15807.1.S1_at	ENSBTAG00000023847	IKZF5	Bos taurus IKAROS family zinc finger 5 (Pegasus) (IKZF5), mRNA. [Source:RefSeq mRNA;Acc:NM_001083713]	0.0371063	9.52684	0.252858	0.801999	1	-0.146584	9.52684	-0.998888	0.325359	0.610639
Bt.15808.1.S1_at	ENSBTAG00000006797	2003-03-01	Bos taurus membrane-associated ring finger (C3HC4) 3 (MARCH3), mRNA. [Source:RefSeq mRNA;Acc:NM_001077941]	0.405704	8.62608	2.19793	0.0353231	0.303822	-0.0898823	8.62608	-0.486944	0.629625	0.844726
Bt.15809.2.S1_a_at	ENSBTAG00000008267	CNOT11	CCR4-NOT transcription complex, subunit 11 [Source:HGNC Symbol;Acc:25217]	-0.0709642	10.4118	-0.519289	0.60714	1	-0.308739	10.4118	-2.25924	0.0308305	0.169327
Bt.15811.2.A1_at	NA	NA	NA	-0.12304	7.30501	-0.429429	0.670495	1	-0.506725	7.30501	-1.76855	0.0865233	0.304617
Bt.15811.3.S1_at	ENSBTAG00000018213	LRRC35	Bos taurus tubulin folding cofactor E-like (TBCEL), mRNA. [Source:RefSeq mRNA;Acc:NM_001205453]	0.0023784	7.79084	0.0130906	0.989637	1	-0.290852	7.79084	-1.60084	0.119262	0.362124
Bt.15812.1.A1_at	ENSBTAG00000021201	FAM126B	family with sequence similarity 126, member B [Source:HGNC Symbol;Acc:28593]	0.39826	9.0664	2.08811	0.0448503	0.355058	-0.209833	9.0664	-1.10017	0.279484	0.562376
Bt.15817.2.S1_a_at	ENSBTAG00000021956	ISCA2	Bos taurus iron-sulfur cluster assembly 2 homolog (S. cerevisiae) (ISCA2), mRNA. [Source:RefSeq mRNA;Acc:NM_001038683]	0.0558776	10.5236	0.598406	0.553791	1	0.0436559	10.5236	0.467521	0.643303	0.852545
Bt.15818.1.S1_at	ENSBTAG00000013480	DNAJC17	Bos taurus DnaJ (Hsp40) homolog, subfamily C, member 17 (DNAJC17), mRNA. [Source:RefSeq mRNA;Acc:NM_001046276]	0.137019	7.57422	0.458031	0.650032	1	0.399842	7.57422	1.33661	0.190798	0.457745
Bt.15819.1.A1_a_at	ENSBTAG00000006693	MTX2	Bos taurus metaxin 2 (MTX2), mRNA. [Source:RefSeq mRNA;Acc:NM_001101240]	0.0167249	11.0044	0.200778	0.842146	1	0.213065	11.0044	2.55779	0.0154846	0.112769
Bt.15819.2.S1_at	ENSBTAG00000006693	MTX2	Bos taurus metaxin 2 (MTX2), mRNA. [Source:RefSeq mRNA;Acc:NM_001101240]	0.111059	8.5397	0.799835	0.429717	0.990918	-0.0688131	8.5397	-0.495585	0.623581	0.841028
Bt.1582.1.S1_at	NA	NA	NA	-0.0584583	14.4118	-0.888647	0.380839	0.96703	-0.0822898	14.4118	-1.25092	0.220054	0.494196
Bt.15822.1.S1_at	ENSBTAG00000011784	FGR	Bos taurus Gardner-Rasheed feline sarcoma viral (v-fgr) oncogene homolog (FGR), mRNA. [Source:RefSeq mRNA;Acc:NM_001098991]	0.490177	9.63426	2.68839	0.0113122	0.13651	1.00741	9.63426	5.52517	4.33964e-06	0.0002792
Bt.15828.1.S1_at	ENSBTAG00000023179	TRIB1	Bos taurus tribbles homolog 1 (Drosophila) (TRIB1), mRNA. [Source:RefSeq mRNA;Acc:NM_001101105]	-0.721636	10.4709	-3.32831	0.00221092	0.0401403	-0.0635011	10.4709	-0.292878	0.771511	0.918396
Bt.15828.2.S1_at	ENSBTAG00000023179	TRIB1	Bos taurus tribbles homolog 1 (Drosophila) (TRIB1), mRNA. [Source:RefSeq mRNA;Acc:NM_001101105]	-0.592417	11.9953	-3.46771	0.00152257	0.0301277	0.139635	11.9953	0.81735	0.419786	0.694952
Bt.15832.1.A1_at	NA	NA	NA	-0.014174	11.487	-0.0955363	0.924486	1	-0.263207	11.487	-1.77409	0.0855866	0.30236
Bt.15839.1.S1_at	NA	NA	NA	-0.367573	9.20972	-1.72474	0.0942441	0.546392	-0.0384205	9.20972	-0.180278	0.858074	0.956403
Bt.1584.1.S1_at	ENSBTAG00000016006	ANKRD11	ankyrin repeat domain 11 [Source:HGNC Symbol;Acc:21316]	-0.494319	8.47573	-1.34187	0.189102	0.772908	-0.116921	8.47573	-0.317393	0.753012	0.908958
Bt.15840.1.A1_at	NA	NA	NA	-0.0500111	12.6318	-0.452384	0.654051	1	-0.00416413	12.6318	-0.0376673	0.970187	0.997905
Bt.15844.1.S1_at	ENSBTAG00000015004	TBCB	Bos taurus tubulin folding cofactor B (TBCB), mRNA. [Source:RefSeq mRNA;Acc:NM_001014939]	-0.0787173	12.0442	-0.812735	0.422389	0.987842	0.0219955	12.0442	0.227098	0.821795	0.941141
[truncated: 9,261 more rows]
